# Supplementary material for: Crystal structures of two 2,3-diaryl-2,3-di­hydro-4H-1,3-benzo­thia­zin-4-ones
Source: Acta Crystallogr E Crystallogr Commun. 2018 Feb 20;74(Pt 3):363–6. doi: 10.1107/S2056989018002049 (PMC5947804; doi:10.1107/S2056989018002049)
Supplement: Supplementary file 1 [file e-74-00363-sup1.cif]

##############################################################################
#                                                                            #
# This CIF contains the data in a paper accepted for publication in          #
# Acta Crystallographica Section E. It conforms to the requirements of       #
# Notes for Authors for Acta Crystallographica Section E, and has been       #
# peer reviewed under the auspices of the IUCr Commission on Journals.       #
#                                                                            #
# Full details of the Crystallographic Information File format               #
# are given in the paper "The Crystallographic Information File (CIF):       #
# a New Standard Archive File for Crystallography" by S. R. Hall, F. H.      #
# Allen and I. D. Brown [Acta Cryst. (1991), A47, 655-685].                  #
#                                                                            #
# The current version of the core CIF dictionary is obtainable from          #
# ftp://ftp.iucr.org/pub/cif_core.dic.                                       #
#                                                                            #
# Software is freely available for graphical display of the structure(s)     #
# in this CIF. For information consult the CIF software page                 #
# http://www.iucr.org/resources/cif/software.                                #
#                                                                            #
# This file may be used for bona fide research purposes within the           #
# scientific community so long as proper attribution is given to the journal # 
# article from which it was obtained.                                        #
#                                                                            #
##############################################################################
data_1
_database_code_depnum_ccdc_archive 'CCDC 1821701'
_audit_creation_method
;
Olex2 1.2
(compiled 2017.08.10 svn.r3458 for OlexSys, GUI svn.r5381)
;
_journal_date_recd_electronic     2018-01-04
_journal_date_accepted     2018-02-02
_journal_name_full     'Acta Crystallographica, Section E'
_journal_year     2018
_journal_volume     74
_journal_issue      3
_journal_page_first     363
_journal_page_last     366
_journal_paper_category     GO
_journal_paper_doi     10.1107/S2056989018002049
_journal_coeditor_code     HB7726
_publ_contact_author_name     ' '
_publ_contact_author_address
;
Pennsylvania State University, Schuylkill Campus
200 University Drive
Schuylkill Haven, PA 17972
USA
;
_publ_contact_author_email     ljs43@psu.edu
_publ_contact_author_phone     ?
_publ_section_title
;
Crystal structures of two
2,3-diaryl-2,3-dihydro-4<i>H</i>-1,3-benzothiazin-4-ones
;
loop_
    _publ_author_name
    _publ_author_footnote
    _publ_author_address
    'Yennawar, Hemant P.' .
;
The Pennsylvania State University, Dept. Biochemistry and Molecular Biology,
University Park, PA 16802
USA
;
    'Buchwalter, Michaela J.' .
;
Pennsylvania State University, Schuylkill Campus
200 University Drive
Schuylkill Haven, PA 17972
USA
;
    'Colburn, Baylee K.' .
;
Pennsylvania State University, Schuylkill Campus
200 University Drive
Schuylkill Haven, PA 17972
USA
;
    'Silverberg, Lee J.' .
;
Pennsylvania State University, Schuylkill Campus
200 University Drive
Schuylkill Haven, PA 17972
USA
;
_publ_section_synopsis
;
Crystal structures of two benzothiazinones belonging to a class of compounds
implicated in antimicrobial, antitumour, and HIV-RT inhibitory activity are
reported.
;
_chemical_name_systematic
;
2,3-Bis[3-(trifluoromethyl)phenyl]-2,3-dihydro-4<i>H</i>-1,3-benzothiazin-4-one
;
_chemical_name_common     ?
_chemical_formula_moiety     'C22 H13 F6 N O S'
_chemical_formula_sum     'C22 H13 F6 N O S'
_chemical_formula_iupac     'C22 H13 F6 N O S'
_chemical_formula_weight     453.39
_chemical_melting_point     ?
_space_group_crystal_system     monoclinic
_space_group_name_H-M_alt     'P 21/c'
_space_group_name_Hall     '-P 2ybc'
loop_
    _space_group_symop_id
    _space_group_symop_operation_xyz
    1 'x, y, z'
    2 '-x, y+1/2, -z+1/2'
    3 '-x, -y, -z'
    4 'x, -y-1/2, z-1/2'
_cell_length_a     16.602(6)
_cell_length_b     15.546(6)
_cell_length_c     7.915(3)
_cell_angle_alpha     90.00
_cell_angle_beta     99.344(8)
_cell_angle_gamma     90.00
_cell_volume     2015.8(13)
_cell_formula_units_Z     4
_cell_measurement_reflns_used     1716
_cell_measurement_theta_min     2.486
_cell_measurement_theta_max     26.225
_cell_measurement_temperature     298(2)
_exptl_crystal_description     needle
_exptl_crystal_colour     colorless
_exptl_crystal_size_max     0.10
_exptl_crystal_size_mid     0.03
_exptl_crystal_size_min     0.02
_exptl_crystal_density_diffrn     1.494
_exptl_crystal_density_meas     .
_exptl_crystal_density_method     'not measured'
_exptl_crystal_F_000     920
_exptl_absorpt_coefficient_mu     0.229
_exptl_absorpt_correction_type     multi-scan
_exptl_absorpt_process_details
;
(SADABS; Bruker, 2001)
;
_exptl_absorpt_correction_T_min     0.737509
_exptl_absorpt_correction_T_max     0.9
_exptl_special_details
;
 The data collection nominally covered a full sphere of reciprocal space by
 a combination of 4 sets of \w scans each set at different \f and/or
 2\q angles and each scan (30 s exposure) covering -0.300\% degrees in \w.
 The crystal to detector distance was 5.82 cm.
;
_diffrn_ambient_temperature     298(2)
_diffrn_radiation_type     MoK\a
_diffrn_radiation_wavelength     0.71073
_diffrn_radiation_monochromator     'parallel-graphite'
_diffrn_measurement_device_type     'Bruker SMART CCD'
_diffrn_measurement_method     'phi and omega scans'
_diffrn_detector_area_resol_mean     ?
_diffrn_reflns_number     17435
_diffrn_reflns_av_R_equivalents     0.0622
_diffrn_reflns_theta_min     1.81
_diffrn_reflns_theta_max     28.10
_diffrn_reflns_theta_full     28.10
_diffrn_measured_fraction_theta_max     0.992
_diffrn_measured_fraction_theta_full     0.992
_diffrn_reflns_limit_h_min     -21
_diffrn_reflns_limit_h_max     18
_diffrn_reflns_limit_k_min     -20
_diffrn_reflns_limit_k_max     20
_diffrn_reflns_limit_l_min     -10
_diffrn_reflns_limit_l_max     9
_refine_special_details
;
 Refinement of F^2^ against ALL reflections.  The weighted R-factor wR and
 goodness of fit S are based on F^2^, conventional R-factors R are based
 on F, with F set to zero for negative F^2^. The threshold expression of
 F^2^ > 2sigma(F^2^) is used only for calculating R-factors(gt) etc. and is
 not relevant to the choice of reflections for refinement.  R-factors based
 on F^2^ are statistically about twice as large as those based on F, and R-
 factors based on ALL data will be even larger. The disorder in the two
CF3 moieties were subject to SIMU and DELU Shelx
restraints.
;
_reflns_number_total     4882
_reflns_number_gt     1964
_reflns_threshold_expression     I>2\s(I)
_refine_ls_structure_factor_coef     Fsqd
_refine_ls_matrix_type     full
_refine_ls_R_factor_all     0.1922
_refine_ls_R_factor_gt     0.1108
_refine_ls_wR_factor_gt     0.2624
_refine_ls_wR_factor_ref     0.3292
_refine_ls_goodness_of_fit_ref     0.913
_refine_ls_restrained_S_all     0.912
_refine_ls_number_reflns     4882
_refine_ls_number_parameters     337
_refine_ls_number_restraints     72
_refine_ls_hydrogen_treatment     constr
_refine_ls_weighting_scheme     calc
_refine_ls_weighting_details
                 'calc w=1/[\s^2^(Fo^2^)+(0.2000P)^2^] where P=(Fo^2^+2Fc^2^)/3'
_atom_sites_solution_hydrogens     geom
_atom_sites_solution_primary     direct
_atom_sites_solution_secondary     difmap
_refine_ls_shift/su_max     0.000
_refine_ls_shift/su_mean     0.000
_refine_diff_density_max     0.641
_refine_diff_density_min     -0.491
_refine_ls_extinction_method
;
SHELXL97 (Sheldrick, 2008)
;
_refine_ls_extinction_coef     0.118(13)
_refine_ls_extinction_expression
                                  'Fc^*^=kFc[1+0.001xFc^2^\l^3^/sin(2\q)]^-1/4^'
loop_
    _atom_type_symbol
    _atom_type_description
    _atom_type_scat_dispersion_real
    _atom_type_scat_dispersion_imag
    _atom_type_scat_source
    'C' 'C' 0.0033 0.0016
                         'International Tables Vol C Tables 4.2.6.8 and 6.1.1.4'
    'H' 'H' 0.0000 0.0000
                         'International Tables Vol C Tables 4.2.6.8 and 6.1.1.4'
    'F' 'F' 0.0171 0.0103
                         'International Tables Vol C Tables 4.2.6.8 and 6.1.1.4'
    'N' 'N' 0.0061 0.0033
                         'International Tables Vol C Tables 4.2.6.8 and 6.1.1.4'
    'O' 'O' 0.0106 0.0060
                         'International Tables Vol C Tables 4.2.6.8 and 6.1.1.4'
    'S' 'S' 0.1246 0.1234
                         'International Tables Vol C Tables 4.2.6.8 and 6.1.1.4'
_computing_data_collection
;
SMART (Bruker, 2001)
;
_computing_cell_refinement
;
SAINT (Bruker, 2001)
;
_computing_data_reduction
;
SAINT (Bruker, 2001)
;
_computing_structure_solution
;
SHELXS97 (Sheldrick, 2008)
;
_computing_structure_refinement
;
SHELXL97 (Sheldrick, 2008)
;
_computing_molecular_graphics
;
<i>OLEX2</i> (Dolomanov <i>et al.</i>,  2009)
;
_computing_publication_material
;
<i>OLEX2</i> (Dolomanov <i>et al.</i>,  2009)
;
loop_
    _atom_site_type_symbol
    _atom_site_label
    _atom_site_fract_x
    _atom_site_fract_y
    _atom_site_fract_z
    _atom_site_U_iso_or_equiv
    _atom_site_adp_type
    _atom_site_calc_flag
    _atom_site_occupancy
    _atom_site_disorder_assembly
    _atom_site_disorder_group
    S S1 0.42945(8) 0.92091(9) 0.0814(2) 0.1041(7) Uani d 1 . .
    F F1 0.1828(9) 1.0377(5) 0.6037(15) 0.126(4) Uani d 0.687(19) A 1
    F F1A 0.119(2) 1.066(3) 0.498(4) 0.189(12) Uani d 0.313(19) A 2
    F F2 0.2537(9) 1.1469(13) 0.6119(16) 0.177(6) Uani d 0.687(19) A 1
    F F2A 0.234(3) 1.071(3) 0.628(3) 0.189(13) Uani d 0.313(19) A 2
    F F3 0.1288(10) 1.1503(13) 0.4887(16) 0.180(7) Uani d 0.687(19) A 1
    F F3A 0.188(3) 1.1751(9) 0.531(3) 0.150(11) Uani d 0.313(19) A 2
    F F4 0.0493(6) 0.8379(9) 0.3828(12) 0.115(3) Uani d 0.667(16) B 1
    F F4A 0.023(2) 0.811(3) 0.324(5) 0.203(14) Uani d 0.333(16) B 2
    F F5 -0.0427(5) 0.7991(8) 0.1878(11) 0.131(3) Uani d 0.667(16) B 1
    F F5A -0.0572(10) 0.881(2) 0.175(3) 0.151(11) Uani d 0.333(16) B 2
    F F6 -0.0248(11) 0.9333(7) 0.225(2) 0.177(9) Uani d 0.667(16) B 1
    F F6A 0.0366(12) 0.9396(11) 0.329(2) 0.124(6) Uani d 0.333(16) B 2
    O O1 0.2812(2) 0.6905(2) 0.0183(4) 0.0887(10) Uani d 1 . .
    N N1 0.2902(2) 0.8323(2) 0.0806(4) 0.0675(9) Uani d 1 . .
    C C1 0.3401(3) 0.9014(3) 0.1739(6) 0.0669(11) Uani d 1 . .
    H H1 0.3577 0.8816 0.2917 0.080 Uiso calc 1 . .
    C C2 0.3238(3) 0.7513(3) 0.0694(5) 0.0654(11) Uani d 1 . .
    C C3 0.4140(3) 0.7453(3) 0.1057(5) 0.0721(12) Uani d 1 . .
    C C4 0.4660(3) 0.8163(4) 0.1067(7) 0.0897(14) Uani d 1 . .
    C C5 0.5502(4) 0.8019(5) 0.1133(10) 0.127(2) Uani d 1 . .
    H H5 0.5847 0.8485 0.1069 0.152 Uiso calc 1 . .
    C C6 0.5819(5) 0.7210(7) 0.1290(10) 0.143(3) Uani d 1 . .
    H H6 0.6377 0.7128 0.1333 0.172 Uiso calc 1 . .
    C C7 0.5317(5) 0.6513(6) 0.1385(10) 0.131(2) Uani d 1 . .
    H H7 0.5537 0.5963 0.1530 0.157 Uiso calc 1 . .
    C C8 0.4488(4) 0.6633(4) 0.1265(7) 0.0991(17) Uani d 1 . .
    H H8 0.4153 0.6158 0.1324 0.119 Uiso calc 1 . .
    C C9 0.2939(3) 0.9826(2) 0.1814(5) 0.0663(11) Uani d 1 . .
    C C10 0.2680(3) 1.0050(3) 0.3319(6) 0.0705(11) Uani d 1 . .
    H H10 0.2804 0.9698 0.4276 0.085 Uiso calc 1 . .
    C C11 0.2233(3) 1.0795(3) 0.3417(6) 0.0715(12) Uani d 1 A .
    C C12 0.2041(3) 1.1332(3) 0.2009(7) 0.0801(13) Uani d 1 . .
    H H12 0.1730 1.1825 0.2077 0.096 Uiso calc 1 . .
    C C13 0.2313(3) 1.1127(3) 0.0526(6) 0.0848(14) Uani d 1 . .
    H H13 0.2207 1.1494 -0.0412 0.102 Uiso calc 1 . .
    C C14 0.2745(3) 1.0380(3) 0.0413(6) 0.0782(13) Uani d 1 . .
    H H14 0.2912 1.0239 -0.0619 0.094 Uiso calc 1 . .
    C C15 0.1930(5) 1.1029(4) 0.5032(9) 0.0955(17) Uani d 1 . .
    C C16 0.2051(3) 0.8448(2) 0.0275(5) 0.0658(11) Uani d 1 . .
    C C17 0.1733(3) 0.8600(3) -0.1429(6) 0.0771(13) Uani d 1 . .
    H H17 0.2073 0.8583 -0.2252 0.092 Uiso calc 1 . .
    C C18 0.0922(3) 0.8776(3) -0.1905(6) 0.0836(13) Uani d 1 . .
    H H18 0.0716 0.8886 -0.3048 0.100 Uiso calc 1 . .
    C C19 0.0414(3) 0.8791(3) -0.0713(6) 0.0815(13) Uani d 1 . .
    H H19 -0.0137 0.8918 -0.1046 0.098 Uiso calc 1 . .
    C C20 0.0712(3) 0.8618(3) 0.0984(6) 0.0714(12) Uani d 1 B .
    C C21 0.1529(3) 0.8443(2) 0.1492(5) 0.0652(10) Uani d 1 . .
    H H21 0.1730 0.8323 0.2634 0.078 Uiso calc 1 . .
    C C22 0.0157(4) 0.8648(4) 0.2259(9) 0.0948(17) Uani d 1 . .
loop_
    _atom_site_aniso_label
    _atom_site_aniso_U_11
    _atom_site_aniso_U_22
    _atom_site_aniso_U_33
    _atom_site_aniso_U_12
    _atom_site_aniso_U_13
    _atom_site_aniso_U_23
    S1 0.0821(10) 0.0974(11) 0.1418(15) -0.0087(7) 0.0449(9) 0.0044(8)
    F1 0.190(10) 0.102(5) 0.105(6) 0.008(5) 0.087(7) 0.019(4)
    F1A 0.18(2) 0.24(3) 0.17(2) -0.03(2) 0.109(17) -0.02(2)
    F2 0.204(10) 0.221(13) 0.120(7) -0.074(10) 0.069(6) -0.082(8)
    F2A 0.30(4) 0.20(3) 0.077(11) 0.03(3) 0.071(18) 0.009(16)
    F3 0.180(11) 0.231(16) 0.151(8) 0.115(11) 0.095(8) 0.052(9)
    F3A 0.26(3) 0.062(8) 0.151(18) 0.008(14) 0.09(2) -0.034(8)
    F4 0.107(5) 0.182(9) 0.064(4) 0.017(4) 0.034(3) 0.003(4)
    F4A 0.21(3) 0.23(3) 0.19(3) 0.05(2) 0.09(2) 0.09(2)
    F5 0.097(5) 0.153(8) 0.151(6) -0.041(5) 0.047(4) 0.000(5)
    F5A 0.071(9) 0.23(3) 0.159(12) 0.029(14) 0.043(8) 0.01(2)
    F6 0.196(17) 0.114(6) 0.260(18) 0.079(8) 0.160(15) 0.059(8)
    F6A 0.111(11) 0.154(13) 0.119(10) 0.016(9) 0.051(8) -0.026(8)
    O1 0.095(2) 0.0711(19) 0.100(3) 0.0082(17) 0.0163(19) -0.0159(17)
    N1 0.065(2) 0.064(2) 0.076(2) 0.0045(16) 0.0163(17) -0.0079(16)
    C1 0.075(3) 0.061(2) 0.067(3) -0.0041(19) 0.017(2) -0.0013(19)
    C2 0.074(3) 0.062(2) 0.062(3) 0.009(2) 0.016(2) -0.0102(19)
    C3 0.080(3) 0.077(3) 0.063(3) 0.008(2) 0.021(2) -0.005(2)
    C4 0.071(3) 0.114(4) 0.089(4) 0.007(3) 0.028(2) 0.003(3)
    C5 0.073(4) 0.142(6) 0.169(7) 0.007(4) 0.029(4) 0.008(5)
    C6 0.089(5) 0.190(9) 0.154(7) 0.043(6) 0.031(4) -0.004(6)
    C7 0.117(6) 0.137(6) 0.135(6) 0.054(5) 0.011(4) 0.004(5)
    C8 0.102(4) 0.104(4) 0.089(4) 0.037(3) 0.008(3) 0.003(3)
    C9 0.079(3) 0.055(2) 0.066(3) -0.0081(19) 0.017(2) -0.0027(18)
    C10 0.080(3) 0.063(2) 0.072(3) -0.002(2) 0.023(2) 0.001(2)
    C11 0.084(3) 0.062(2) 0.071(3) 0.003(2) 0.021(2) 0.000(2)
    C12 0.089(3) 0.065(3) 0.086(3) 0.002(2) 0.013(2) -0.003(2)
    C13 0.109(4) 0.069(3) 0.076(3) 0.008(3) 0.011(3) 0.009(2)
    C14 0.095(3) 0.080(3) 0.061(3) -0.003(2) 0.019(2) 0.003(2)
    C15 0.123(5) 0.086(4) 0.085(4) 0.012(4) 0.039(4) 0.005(3)
    C16 0.074(3) 0.058(2) 0.069(3) 0.0075(18) 0.020(2) 0.0015(18)
    C17 0.095(4) 0.080(3) 0.061(3) -0.003(2) 0.025(2) -0.007(2)
    C18 0.083(3) 0.098(4) 0.067(3) 0.004(3) 0.004(2) 0.004(2)
    C19 0.071(3) 0.086(3) 0.084(3) 0.003(2) 0.003(2) 0.005(2)
    C20 0.071(3) 0.065(2) 0.082(3) 0.0051(19) 0.021(2) 0.002(2)
    C21 0.066(3) 0.066(2) 0.065(3) -0.0011(18) 0.0158(19) -0.0019(18)
    C22 0.081(4) 0.096(4) 0.116(5) 0.015(3) 0.038(3) 0.015(4)
_geom_special_details
;
 All esds (except the esd in the dihedral angle between two l.s. planes)
 are estimated using the full covariance matrix.  The cell esds are taken
 into account individually in the estimation of esds in distances, angles
 and torsion angles; correlations between esds in cell parameters are only
 used when they are defined by crystal symmetry.  An approximate (isotropic)
 treatment of cell esds is used for estimating esds involving l.s. planes.
;
loop_
    _geom_bond_atom_site_label_1
    _geom_bond_atom_site_label_2
    _geom_bond_site_symmetry_2
    _geom_bond_distance
    _geom_bond_publ_flag
    S1 C1 . 1.784(4) ?
    S1 C4 . 1.736(6) ?
    F1 C15 . 1.317(11) ?
    F1A C15 . 1.35(2) ?
    F2 C15 . 1.393(12) ?
    F2A C15 . 1.20(3) ?
    F3 C15 . 1.285(10) ?
    F3A C15 . 1.151(14) ?
    F4 C22 . 1.343(14) ?
    F4A C22 . 1.14(3) ?
    F5 C22 . 1.408(9) ?
    F5A C22 . 1.238(17) ?
    F6 C22 . 1.258(10) ?
    F6A C22 . 1.428(15) ?
    O1 C2 . 1.210(5) ?
    N1 C1 . 1.478(5) ?
    N1 C2 . 1.385(5) ?
    N1 C16 . 1.420(5) ?
    C1 H1 . 0.9800 ?
    C1 C9 . 1.483(6) ?
    C2 C3 . 1.481(6) ?
    C3 C4 . 1.401(7) ?
    C3 C8 . 1.398(7) ?
    C4 C5 . 1.408(8) ?
    C5 H5 . 0.9300 ?
    C5 C6 . 1.362(10) ?
    C6 H6 . 0.9300 ?
    C6 C7 . 1.377(10) ?
    C7 H7 . 0.9300 ?
    C7 C8 . 1.376(9) ?
    C8 H8 . 0.9300 ?
    C9 C10 . 1.375(6) ?
    C9 C14 . 1.400(6) ?
    C10 H10 . 0.9300 ?
    C10 C11 . 1.384(6) ?
    C11 C12 . 1.388(6) ?
    C11 C15 . 1.493(7) ?
    C12 H12 . 0.9300 ?
    C12 C13 . 1.363(7) ?
    C13 H13 . 0.9300 ?
    C13 C14 . 1.376(7) ?
    C14 H14 . 0.9300 ?
    C16 C17 . 1.387(6) ?
    C16 C21 . 1.397(6) ?
    C17 H17 . 0.9300 ?
    C17 C18 . 1.364(6) ?
    C18 H18 . 0.9300 ?
    C18 C19 . 1.365(7) ?
    C19 H19 . 0.9300 ?
    C19 C20 . 1.380(6) ?
    C20 C21 . 1.378(6) ?
    C20 C22 . 1.473(7) ?
    C21 H21 . 0.9300 ?
loop_
    _geom_angle_atom_site_label_1
    _geom_angle_atom_site_label_2
    _geom_angle_atom_site_label_3
    _geom_angle_site_symmetry_1
    _geom_angle_site_symmetry_3
    _geom_angle
    _geom_angle_publ_flag
    C4 S1 C1 . . 95.2(2) ?
    C2 N1 C1 . . 119.6(3) ?
    C2 N1 C16 . . 119.8(3) ?
    C16 N1 C1 . . 119.8(3) ?
    S1 C1 H1 . . 107.7 ?
    N1 C1 S1 . . 110.7(3) ?
    N1 C1 H1 . . 107.7 ?
    N1 C1 C9 . . 112.8(3) ?
    C9 C1 S1 . . 109.9(3) ?
    C9 C1 H1 . . 107.7 ?
    O1 C2 N1 . . 120.8(4) ?
    O1 C2 C3 . . 122.1(4) ?
    N1 C2 C3 . . 116.7(4) ?
    C4 C3 C2 . . 123.6(4) ?
    C8 C3 C2 . . 117.9(5) ?
    C8 C3 C4 . . 118.3(5) ?
    C3 C4 S1 . . 122.3(4) ?
    C3 C4 C5 . . 118.9(5) ?
    C5 C4 S1 . . 118.6(5) ?
    C4 C5 H5 . . 119.4 ?
    C6 C5 C4 . . 121.1(7) ?
    C6 C5 H5 . . 119.4 ?
    C5 C6 H6 . . 119.9 ?
    C5 C6 C7 . . 120.2(7) ?
    C7 C6 H6 . . 119.9 ?
    C6 C7 H7 . . 120.1 ?
    C8 C7 C6 . . 119.9(7) ?
    C8 C7 H7 . . 120.1 ?
    C3 C8 H8 . . 119.3 ?
    C7 C8 C3 . . 121.4(7) ?
    C7 C8 H8 . . 119.3 ?
    C10 C9 C1 . . 119.1(4) ?
    C10 C9 C14 . . 117.8(4) ?
    C14 C9 C1 . . 123.1(4) ?
    C9 C10 H10 . . 119.8 ?
    C9 C10 C11 . . 120.4(4) ?
    C11 C10 H10 . . 119.8 ?
    C10 C11 C12 . . 121.0(4) ?
    C10 C11 C15 . . 120.6(4) ?
    C12 C11 C15 . . 118.4(4) ?
    C11 C12 H12 . . 120.5 ?
    C13 C12 C11 . . 119.0(4) ?
    C13 C12 H12 . . 120.5 ?
    C12 C13 H13 . . 119.9 ?
    C12 C13 C14 . . 120.2(4) ?
    C14 C13 H13 . . 119.9 ?
    C9 C14 H14 . . 119.2 ?
    C13 C14 C9 . . 121.5(4) ?
    C13 C14 H14 . . 119.2 ?
    F1 C15 F1A . . 59.2(19) ?
    F1 C15 F2 . . 99.0(10) ?
    F1 C15 C11 . . 115.1(6) ?
    F1A C15 F2 . . 142.1(11) ?
    F1A C15 C11 . . 107.7(10) ?
    F2 C15 C11 . . 109.8(6) ?
    F2A C15 F1 . . 46(2) ?
    F2A C15 F1A . . 104(2) ?
    F2A C15 F2 . . 56(2) ?
    F2A C15 F3 . . 130.6(15) ?
    F2A C15 C11 . . 112.4(13) ?
    F3 C15 F1 . . 108.0(9) ?
    F3 C15 F1A . . 60.0(16) ?
    F3 C15 F2 . . 106.2(10) ?
    F3 C15 C11 . . 116.9(8) ?
    F3A C15 F1 . . 127.8(12) ?
    F3A C15 F1A . . 108.4(19) ?
    F3A C15 F2 . . 58.2(17) ?
    F3A C15 F2A . . 107(2) ?
    F3A C15 F3 . . 50.8(16) ?
    F3A C15 C11 . . 116.7(12) ?
    C17 C16 N1 . . 121.0(4) ?
    C17 C16 C21 . . 119.3(4) ?
    C21 C16 N1 . . 119.6(4) ?
    C16 C17 H17 . . 119.8 ?
    C18 C17 C16 . . 120.4(4) ?
    C18 C17 H17 . . 119.8 ?
    C17 C18 H18 . . 119.8 ?
    C17 C18 C19 . . 120.4(4) ?
    C19 C18 H18 . . 119.8 ?
    C18 C19 H19 . . 119.9 ?
    C18 C19 C20 . . 120.3(4) ?
    C20 C19 H19 . . 119.9 ?
    C19 C20 C22 . . 119.7(5) ?
    C21 C20 C19 . . 120.2(4) ?
    C21 C20 C22 . . 120.1(5) ?
    C16 C21 H21 . . 120.4 ?
    C20 C21 C16 . . 119.3(4) ?
    C20 C21 H21 . . 120.4 ?
    F4 C22 F5 . . 98.0(8) ?
    F4 C22 F6A . . 72.6(10) ?
    F4 C22 C20 . . 114.3(6) ?
    F4A C22 F4 . . 32(2) ?
    F4A C22 F5 . . 67(2) ?
    F4A C22 F5A . . 111(2) ?
    F4A C22 F6 . . 128.8(19) ?
    F4A C22 F6A . . 103(2) ?
    F4A C22 C20 . . 115.7(17) ?
    F5 C22 F6A . . 143.9(7) ?
    F5 C22 C20 . . 108.4(6) ?
    F5A C22 F4 . . 126.9(12) ?
    F5A C22 F5 . . 58.2(14) ?
    F5A C22 F6 . . 48.3(11) ?
    F5A C22 F6A . . 99.0(13) ?
    F5A C22 C20 . . 118.1(11) ?
    F6 C22 F4 . . 114.2(11) ?
    F6 C22 F5 . . 105.3(10) ?
    F6 C22 F6A . . 52.8(8) ?
    F6 C22 C20 . . 114.6(7) ?
    F6A C22 C20 . . 107.1(7) ?
loop_
    _geom_torsion_atom_site_label_1
    _geom_torsion_atom_site_label_2
    _geom_torsion_atom_site_label_3
    _geom_torsion_atom_site_label_4
    _geom_torsion_site_symmetry_1
    _geom_torsion_site_symmetry_2
    _geom_torsion_site_symmetry_3
    _geom_torsion_site_symmetry_4
    _geom_torsion
    _geom_torsion_publ_flag
    S1 C1 C9 C10 . . . . -131.6(4) ?
    S1 C1 C9 C14 . . . . 49.1(5) ?
    S1 C4 C5 C6 . . . . -178.4(6) ?
    O1 C2 C3 C4 . . . . 157.0(5) ?
    O1 C2 C3 C8 . . . . -17.7(6) ?
    N1 C1 C9 C10 . . . . 104.3(4) ?
    N1 C1 C9 C14 . . . . -75.1(5) ?
    N1 C2 C3 C4 . . . . -16.9(6) ?
    N1 C2 C3 C8 . . . . 168.4(4) ?
    N1 C16 C17 C18 . . . . -175.7(4) ?
    N1 C16 C21 C20 . . . . 176.0(4) ?
    C1 S1 C4 C3 . . . . 29.4(5) ?
    C1 S1 C4 C5 . . . . -156.4(5) ?
    C1 N1 C2 O1 . . . . 168.2(4) ?
    C1 N1 C2 C3 . . . . -17.8(5) ?
    C1 N1 C16 C17 . . . . 105.6(4) ?
    C1 N1 C16 C21 . . . . -72.5(5) ?
    C1 C9 C10 C11 . . . . -178.7(4) ?
    C1 C9 C14 C13 . . . . 179.8(4) ?
    C2 N1 C1 S1 . . . . 59.2(4) ?
    C2 N1 C1 C9 . . . . -177.1(3) ?
    C2 N1 C16 C17 . . . . -84.7(5) ?
    C2 N1 C16 C21 . . . . 97.2(5) ?
    C2 C3 C4 S1 . . . . 5.1(7) ?
    C2 C3 C4 C5 . . . . -169.1(5) ?
    C2 C3 C8 C7 . . . . 171.5(5) ?
    C3 C4 C5 C6 . . . . -4.0(10) ?
    C4 S1 C1 N1 . . . . -57.7(3) ?
    C4 S1 C1 C9 . . . . 177.0(3) ?
    C4 C3 C8 C7 . . . . -3.5(8) ?
    C4 C5 C6 C7 . . . . 0.1(12) ?
    C5 C6 C7 C8 . . . . 2.1(12) ?
    C6 C7 C8 C3 . . . . -0.4(10) ?
    C8 C3 C4 S1 . . . . 179.8(4) ?
    C8 C3 C4 C5 . . . . 5.6(8) ?
    C9 C10 C11 C12 . . . . -0.2(7) ?
    C9 C10 C11 C15 . . . . 178.3(5) ?
    C10 C9 C14 C13 . . . . 0.4(7) ?
    C10 C11 C12 C13 . . . . -1.5(7) ?
    C10 C11 C15 F1 . . . . -25.3(12) ?
    C10 C11 C15 F1A . . . . -89(3) ?
    C10 C11 C15 F2 . . . . 85.3(13) ?
    C10 C11 C15 F2A . . . . 25(3) ?
    C10 C11 C15 F3 . . . . -153.7(14) ?
    C10 C11 C15 F3A . . . . 149(3) ?
    C11 C12 C13 C14 . . . . 2.6(7) ?
    C12 C11 C15 F1 . . . . 153.3(10) ?
    C12 C11 C15 F1A . . . . 90(3) ?
    C12 C11 C15 F2 . . . . -96.1(13) ?
    C12 C11 C15 F2A . . . . -157(3) ?
    C12 C11 C15 F3 . . . . 24.9(15) ?
    C12 C11 C15 F3A . . . . -33(3) ?
    C12 C13 C14 C9 . . . . -2.1(7) ?
    C14 C9 C10 C11 . . . . 0.7(6) ?
    C15 C11 C12 C13 . . . . 180.0(5) ?
    C16 N1 C1 S1 . . . . -131.0(3) ?
    C16 N1 C1 C9 . . . . -7.3(5) ?
    C16 N1 C2 O1 . . . . -1.6(6) ?
    C16 N1 C2 C3 . . . . 172.4(4) ?
    C16 C17 C18 C19 . . . . -1.0(7) ?
    C17 C16 C21 C20 . . . . -2.1(6) ?
    C17 C18 C19 C20 . . . . -0.8(7) ?
    C18 C19 C20 C21 . . . . 1.1(7) ?
    C18 C19 C20 C22 . . . . 179.2(5) ?
    C19 C20 C21 C16 . . . . 0.4(6) ?
    C19 C20 C22 F4 . . . . 173.1(8) ?
    C19 C20 C22 F4A . . . . 137(3) ?
    C19 C20 C22 F5 . . . . 65.0(9) ?
    C19 C20 C22 F5A . . . . 2(2) ?
    C19 C20 C22 F6 . . . . -52.4(14) ?
    C19 C20 C22 F6A . . . . -108.7(11) ?
    C21 C16 C17 C18 . . . . 2.4(6) ?
    C21 C20 C22 F4 . . . . -8.8(10) ?
    C21 C20 C22 F4A . . . . -45(3) ?
    C21 C20 C22 F5 . . . . -116.9(8) ?
    C21 C20 C22 F5A . . . . 180(2) ?
    C21 C20 C22 F6 . . . . 125.8(13) ?
    C21 C20 C22 F6A . . . . 69.5(11) ?
    C22 C20 C21 C16 . . . . -177.7(4) ?
loop_
    _geom_hbond_atom_site_label_D
    _geom_hbond_atom_site_label_H
    _geom_hbond_atom_site_label_A
    _geom_hbond_site_symmetry_A
    _geom_hbond_distance_DH
    _geom_hbond_distance_HA
    _geom_hbond_distance_DA
    _geom_hbond_angle_DHA
    C1 H1 O1 4_576 0.98 2.61 3.360(5) 133
    C10 H10 O1 4_576 0.93 2.59 3.370(5) 141
    C14 H14 F2A 1_554 0.93 2.59 3.27(2) 130
    C18 H18 F4 1_554 0.93 2.56 3.394(10) 149
    C21 H21 O1 4_576 0.93 2.50 3.368(6) 156
data_2
_database_code_depnum_ccdc_archive 'CCDC 1821702'
_audit_creation_method
;
Olex2 1.2
(compiled 2017.03.02 svn.r3394 for OlexSys, GUI svn.r5324)
;
_chemical_name_systematic
;
2,3-Bis(4-methylphenyl)-2,3-dihydro-4<i>H</i>-1,3-benzothiazin-4-one
;
_chemical_name_common     ?
_chemical_formula_moiety     'C22 H19 N O S'
_chemical_formula_sum     'C22 H19 N O S'
_chemical_formula_weight     345.44
_chemical_melting_point     ?
_space_group_crystal_system     monoclinic
_space_group_name_H-M_alt     'C 2/c'
_space_group_name_Hall     '-C 2yc'
loop_
    _space_group_symop_id
    _space_group_symop_operation_xyz
    1 'x, y, z'
    2 '-x, y, -z+1/2'
    3 'x+1/2, y+1/2, z'
    4 '-x+1/2, y+1/2, -z+1/2'
    5 '-x, -y, -z'
    6 'x, -y, z-1/2'
    7 '-x+1/2, -y+1/2, -z'
    8 'x+1/2, -y+1/2, z-1/2'
_cell_length_a     24.821(7)
_cell_length_b     12.151(3)
_cell_length_c     26.219(7)
_cell_angle_alpha     90.00
_cell_angle_beta     112.470(4)
_cell_angle_gamma     90.00
_cell_volume     7307(3)
_cell_formula_units_Z     16
_cell_measurement_reflns_used     6387
_cell_measurement_theta_min     2.208
_cell_measurement_theta_max     26.506
_cell_measurement_temperature     298(2)
_exptl_crystal_description     'block'
_exptl_crystal_colour     'colorless'
_exptl_crystal_size_max     0.29
_exptl_crystal_size_mid     0.28
_exptl_crystal_size_min     0.2
_exptl_crystal_density_diffrn     1.256
_exptl_crystal_density_meas     .
_exptl_crystal_density_method     'not measured'
_exptl_crystal_F_000     2912
_exptl_absorpt_coefficient_mu     0.186
_exptl_absorpt_correction_type     multi-scan
_exptl_absorpt_process_details
;
(SADABS; Bruker, 2001)
;
_exptl_absorpt_correction_T_min     0.099566
_exptl_absorpt_correction_T_max     0.85
_exptl_special_details
;
 The data collection nominally covered a full sphere of reciprocal space by
 a combination of 4 sets of \w scans each set at different \f and/or
 2\q angles and each scan (10 s exposure) covering -0.300\% degrees in \w.
 The crystal to detector distance was 5.82 cm.
;
_diffrn_ambient_temperature     298(2)
_diffrn_radiation_type     MoK\a
_diffrn_radiation_wavelength     0.71073
_diffrn_radiation_monochromator     'graphite'
_diffrn_measurement_device_type     'Bruker SMART CCD'
_diffrn_measurement_method     'phi and omega scans'
_diffrn_detector_area_resol_mean     8.34
_diffrn_reflns_number     26265
_diffrn_reflns_av_R_equivalents     0.0458
_diffrn_reflns_theta_min     1.68
_diffrn_reflns_theta_max     28.33
_diffrn_reflns_theta_full     28.33
_diffrn_measured_fraction_theta_max     0.985
_diffrn_measured_fraction_theta_full     0.985
_diffrn_reflns_limit_h_min     -32
_diffrn_reflns_limit_h_max     30
_diffrn_reflns_limit_k_min     -16
_diffrn_reflns_limit_k_max     11
_diffrn_reflns_limit_l_min     -34
_diffrn_reflns_limit_l_max     34
_refine_special_details
;
 Refinement of F^2^ against ALL reflections.  The weighted R-factor wR and
 goodness of fit S are based on F^2^, conventional R-factors R are based
 on F, with F set to zero for negative F^2^. The threshold expression of
 F^2^ > 2sigma(F^2^) is used only for calculating R-factors(gt) etc. and is
 not relevant to the choice of reflections for refinement.  R-factors based
 on F^2^ are statistically about twice as large as those based on F, and R-
 factors based on ALL data will be even larger.
;
_reflns_number_total     8985
_reflns_number_gt     5453
_reflns_threshold_expression     I>2\s(I)
_refine_ls_structure_factor_coef     Fsqd
_refine_ls_matrix_type     full
_refine_ls_R_factor_all     0.0927
_refine_ls_R_factor_gt     0.0578
_refine_ls_wR_factor_gt     0.1535
_refine_ls_wR_factor_ref     0.1735
_refine_ls_goodness_of_fit_ref     0.958
_refine_ls_restrained_S_all     0.958
_refine_ls_number_reflns     8985
_refine_ls_number_parameters     455
_refine_ls_number_restraints     0
_refine_ls_hydrogen_treatment     constr
_refine_ls_weighting_scheme     calc
_refine_ls_weighting_details
                 'calc w=1/[\s^2^(Fo^2^)+(0.1000P)^2^] where P=(Fo^2^+2Fc^2^)/3'
_atom_sites_solution_hydrogens     geom
_atom_sites_solution_primary     direct
_atom_sites_solution_secondary     difmap
_refine_ls_shift/su_max     0.000
_refine_ls_shift/su_mean     0.000
_refine_diff_density_max     0.324
_refine_diff_density_min     -0.330
_refine_ls_extinction_method     none
_refine_ls_extinction_coef     ?
loop_
    _atom_type_symbol
    _atom_type_description
    _atom_type_scat_dispersion_real
    _atom_type_scat_dispersion_imag
    _atom_type_scat_source
    'C' 'C' 0.0033 0.0016
                         'International Tables Vol C Tables 4.2.6.8 and 6.1.1.4'
    'H' 'H' 0.0000 0.0000
                         'International Tables Vol C Tables 4.2.6.8 and 6.1.1.4'
    'N' 'N' 0.0061 0.0033
                         'International Tables Vol C Tables 4.2.6.8 and 6.1.1.4'
    'O' 'O' 0.0106 0.0060
                         'International Tables Vol C Tables 4.2.6.8 and 6.1.1.4'
    'S' 'S' 0.1246 0.1234
                         'International Tables Vol C Tables 4.2.6.8 and 6.1.1.4'
_computing_data_collection
;
SMART (Bruker, 2001)
;
_computing_cell_refinement
;
SAINT (Bruker, 2001)
;
_computing_data_reduction
;
SAINT (Bruker, 2001)
;
_computing_structure_solution
;
SHELXS97 (Sheldrick, 2008)
;
_computing_structure_refinement
;
SHELXL97 (Sheldrick, 2008)
;
_computing_molecular_graphics
;
<i>OLEX2</i> (Dolomanov <i>et al.</i>,  2009)
;
_computing_publication_material
;
<i>OLEX2</i> (Dolomanov <i>et al.</i>,  2009)
;
loop_
    _atom_site_type_symbol
    _atom_site_label
    _atom_site_fract_x
    _atom_site_fract_y
    _atom_site_fract_z
    _atom_site_U_iso_or_equiv
    _atom_site_adp_type
    _atom_site_calc_flag
    _atom_site_occupancy
    _atom_site_disorder_assembly
    _atom_site_disorder_group
    C C1 0.69203(9) 0.43913(16) 0.38181(8) 0.0537(5) Uani d 1 . .
    H H1 0.6853 0.3881 0.4077 0.064 Uiso calc 1 . .
    C C2 0.71007(9) 0.64058(16) 0.38441(9) 0.0554(5) Uani d 1 . .
    C C3 0.74576(9) 0.62403(17) 0.35099(9) 0.0583(5) Uani d 1 . .
    C C4 0.77404(9) 0.52539(19) 0.34957(9) 0.0620(6) Uani d 1 . .
    C C5 0.81323(11) 0.5215(3) 0.32349(12) 0.0829(8) Uani d 1 . .
    H H5 0.8327 0.4562 0.3234 0.099 Uiso calc 1 . .
    C C6 0.82346(14) 0.6118(3) 0.29810(13) 0.0991(10) Uani d 1 . .
    H H6 0.8499 0.6078 0.2808 0.119 Uiso calc 1 . .
    C C7 0.79488(14) 0.7100(3) 0.29771(12) 0.0967(9) Uani d 1 . .
    H H7 0.8015 0.7714 0.2797 0.116 Uiso calc 1 . .
    C C8 0.75636(12) 0.7158(2) 0.32431(10) 0.0754(7) Uani d 1 . .
    H H8 0.7373 0.7817 0.3244 0.090 Uiso calc 1 . .
    C C9 0.64495(8) 0.41536(15) 0.32575(8) 0.0505(5) Uani d 1 . .
    C C10 0.63218(10) 0.30700(17) 0.31082(9) 0.0625(6) Uani d 1 . .
    H H10 0.6523 0.2517 0.3352 0.075 Uiso calc 1 . .
    C C11 0.59011(10) 0.2790(2) 0.26034(10) 0.0718(6) Uani d 1 . .
    H H11 0.5819 0.2050 0.2519 0.086 Uiso calc 1 . .
    C C12 0.56009(9) 0.3567(2) 0.22225(10) 0.0695(6) Uani d 1 . .
    C C13 0.57233(12) 0.4638(2) 0.23774(12) 0.0974(10) Uani d 1 . .
    H H13 0.5523 0.5187 0.2131 0.117 Uiso calc 1 . .
    C C14 0.61355(11) 0.4943(2) 0.28892(12) 0.0887(9) Uani d 1 . .
    H H14 0.6198 0.5684 0.2982 0.106 Uiso calc 1 . .
    C C15 0.51477(12) 0.3251(3) 0.16630(11) 0.1052(10) Uani d 1 . .
    H H15A 0.5279 0.2617 0.1525 0.158 Uiso calc 1 . .
    H H15B 0.5091 0.3853 0.1411 0.158 Uiso calc 1 . .
    H H15C 0.4786 0.3085 0.1699 0.158 Uiso calc 1 . .
    C C16 0.66457(9) 0.56341(15) 0.44320(9) 0.0524(5) Uani d 1 . .
    C C17 0.69408(9) 0.61834(16) 0.49170(9) 0.0568(5) Uani d 1 . .
    H H17 0.7309 0.6469 0.4985 0.068 Uiso calc 1 . .
    C C18 0.66956(10) 0.63141(18) 0.53031(9) 0.0622(6) Uani d 1 . .
    H H18 0.6902 0.6684 0.5630 0.075 Uiso calc 1 . .
    C C19 0.61458(11) 0.59039(19) 0.52124(11) 0.0691(6) Uani d 1 . .
    C C20 0.58631(11) 0.5337(2) 0.47281(12) 0.0772(7) Uani d 1 . .
    H H20 0.5496 0.5045 0.4661 0.093 Uiso calc 1 . .
    C C21 0.61053(10) 0.51887(19) 0.43411(11) 0.0699(6) Uani d 1 . .
    H H21 0.5907 0.4792 0.4021 0.084 Uiso calc 1 . .
    C C22 0.58743(14) 0.6089(3) 0.56288(13) 0.1016(10) Uani d 1 . .
    H H22A 0.6164 0.5989 0.5994 0.152 Uiso calc 1 . .
    H H22B 0.5563 0.5572 0.5566 0.152 Uiso calc 1 . .
    H H22C 0.5723 0.6825 0.5592 0.152 Uiso calc 1 . .
    N N1 0.69068(7) 0.54944(13) 0.40328(7) 0.0539(4) Uani d 1 . .
    O O1 0.69975(7) 0.73376(11) 0.39598(7) 0.0718(4) Uani d 1 . .
    S S1 0.76424(2) 0.40690(5) 0.38303(3) 0.0683(2) Uani d 1 . .
    C C23 0.63847(8) -0.06355(14) 0.43575(7) 0.0456(4) Uani d 1 . .
    H H23 0.6665 -0.1129 0.4294 0.055 Uiso calc 1 . .
    C C24 0.63691(9) 0.13713(15) 0.45273(8) 0.0496(5) Uani d 1 . .
    C C25 0.60023(8) 0.11523(15) 0.48487(8) 0.0483(4) Uani d 1 . .
    C C26 0.60103(8) 0.01584(16) 0.51208(7) 0.0489(5) Uani d 1 . .
    C C27 0.57311(10) 0.0090(2) 0.54882(8) 0.0626(6) Uani d 1 . .
    H H27 0.5749 -0.0562 0.5680 0.075 Uiso calc 1 . .
    C C28 0.54295(10) 0.0972(2) 0.55722(10) 0.0737(7) Uani d 1 . .
    H H28 0.5245 0.0915 0.5820 0.088 Uiso calc 1 . .
    C C29 0.53988(10) 0.1944(2) 0.52887(10) 0.0754(7) Uani d 1 . .
    H H29 0.5185 0.2534 0.5338 0.091 Uiso calc 1 . .
    C C30 0.56844(9) 0.20366(19) 0.49332(9) 0.0633(6) Uani d 1 . .
    H H30 0.5666 0.2695 0.4746 0.076 Uiso calc 1 . .
    C C31 0.57976(8) -0.08712(14) 0.39016(7) 0.0439(4) Uani d 1 . .
    C C32 0.56036(9) -0.19472(16) 0.38227(8) 0.0548(5) Uani d 1 . .
    H H32 0.5833 -0.2498 0.4048 0.066 Uiso calc 1 . .
    C C33 0.50727(9) -0.22179(19) 0.34125(9) 0.0617(5) Uani d 1 . .
    H H33 0.4952 -0.2948 0.3370 0.074 Uiso calc 1 . .
    C C34 0.47204(9) -0.14356(19) 0.30666(8) 0.0563(5) Uani d 1 . .
    C C35 0.49174(9) -0.03677(19) 0.31450(8) 0.0615(5) Uani d 1 . .
    H H35 0.4686 0.0179 0.2917 0.074 Uiso calc 1 . .
    C C36 0.54490(9) -0.00759(16) 0.35518(8) 0.0545(5) Uani d 1 . .
    H H36 0.5571 0.0654 0.3589 0.065 Uiso calc 1 . .
    C C37 0.41430(10) -0.1747(2) 0.26196(9) 0.0809(8) Uani d 1 . .
    H H37A 0.4210 -0.2060 0.2313 0.121 Uiso calc 1 . .
    H H37B 0.3904 -0.1102 0.2500 0.121 Uiso calc 1 . .
    H H37C 0.3949 -0.2275 0.2762 0.121 Uiso calc 1 . .
    C C38 0.70360(8) 0.06513(15) 0.41266(8) 0.0473(4) Uani d 1 . .
    C C39 0.69724(9) 0.01669(17) 0.36311(8) 0.0576(5) Uani d 1 . .
    H H39 0.6649 -0.0271 0.3444 0.069 Uiso calc 1 . .
    C C40 0.73937(11) 0.0338(2) 0.34142(10) 0.0724(7) Uani d 1 . .
    H H40 0.7351 0.0005 0.3082 0.087 Uiso calc 1 . .
    C C41 0.78753(11) 0.0989(2) 0.36779(12) 0.0747(7) Uani d 1 . .
    C C42 0.79376(10) 0.14326(19) 0.41859(11) 0.0704(6) Uani d 1 . .
    H H42 0.8267 0.1850 0.4380 0.084 Uiso calc 1 . .
    C C43 0.75286(9) 0.12709(16) 0.44072(9) 0.0573(5) Uani d 1 . .
    H H43 0.7581 0.1578 0.4748 0.069 Uiso calc 1 . .
    C C44 0.83113(14) 0.1224(3) 0.34151(15) 0.1201(12) Uani d 1 . .
    H H44A 0.8307 0.0632 0.3171 0.180 Uiso calc 1 . .
    H H44B 0.8694 0.1292 0.3698 0.180 Uiso calc 1 . .
    H H44C 0.8208 0.1899 0.3210 0.180 Uiso calc 1 . .
    N N2 0.66062(7) 0.04828(12) 0.43611(6) 0.0465(4) Uani d 1 . .
    O O2 0.64754(7) 0.23142(11) 0.44332(6) 0.0678(4) Uani d 1 . .
    S S2 0.63943(2) -0.09836(4) 0.50364(2) 0.05417(17) Uani d 1 . .
loop_
    _atom_site_aniso_label
    _atom_site_aniso_U_11
    _atom_site_aniso_U_22
    _atom_site_aniso_U_33
    _atom_site_aniso_U_12
    _atom_site_aniso_U_13
    _atom_site_aniso_U_23
    C1 0.0599(12) 0.0329(10) 0.0653(12) 0.0020(9) 0.0204(10) -0.0012(8)
    C2 0.0560(12) 0.0385(11) 0.0750(14) -0.0016(9) 0.0286(11) -0.0044(10)
    C3 0.0598(12) 0.0487(12) 0.0675(13) -0.0064(10) 0.0257(11) -0.0112(10)
    C4 0.0472(11) 0.0687(15) 0.0640(13) -0.0005(10) 0.0145(10) -0.0168(11)
    C5 0.0703(16) 0.093(2) 0.0903(19) 0.0011(14) 0.0363(14) -0.0239(16)
    C6 0.097(2) 0.121(3) 0.098(2) -0.016(2) 0.0573(19) -0.025(2)
    C7 0.112(2) 0.102(2) 0.093(2) -0.028(2) 0.0587(18) -0.0087(17)
    C8 0.0900(17) 0.0667(16) 0.0801(16) -0.0135(13) 0.0443(14) -0.0061(12)
    C9 0.0505(11) 0.0419(11) 0.0613(12) 0.0008(8) 0.0240(9) 0.0054(9)
    C10 0.0744(14) 0.0440(12) 0.0622(13) 0.0062(10) 0.0184(11) -0.0029(9)
    C11 0.0758(15) 0.0628(15) 0.0705(15) 0.0017(12) 0.0210(12) -0.0155(12)
    C12 0.0528(13) 0.0935(19) 0.0638(14) -0.0045(13) 0.0242(11) 0.0013(13)
    C13 0.0771(17) 0.086(2) 0.097(2) -0.0040(15) -0.0033(15) 0.0405(16)
    C14 0.0775(16) 0.0513(14) 0.103(2) -0.0058(12) -0.0039(15) 0.0209(13)
    C15 0.0727(17) 0.162(3) 0.0672(16) -0.0157(19) 0.0113(14) -0.0036(18)
    C16 0.0529(11) 0.0340(10) 0.0706(13) 0.0001(9) 0.0240(10) 0.0026(9)
    C17 0.0518(11) 0.0449(11) 0.0717(14) 0.0029(9) 0.0214(11) 0.0034(10)
    C18 0.0692(14) 0.0507(13) 0.0652(13) 0.0101(11) 0.0241(11) 0.0056(10)
    C19 0.0734(15) 0.0563(14) 0.0862(17) 0.0118(12) 0.0401(14) 0.0145(12)
    C20 0.0647(14) 0.0688(16) 0.107(2) -0.0104(13) 0.0428(15) 0.0027(15)
    C21 0.0627(14) 0.0587(14) 0.0902(17) -0.0162(11) 0.0314(13) -0.0136(12)
    C22 0.110(2) 0.113(3) 0.105(2) 0.0228(19) 0.069(2) 0.0217(18)
    N1 0.0616(10) 0.0333(9) 0.0711(11) -0.0028(7) 0.0302(9) -0.0030(7)
    O1 0.0907(11) 0.0344(8) 0.1102(13) -0.0027(7) 0.0605(10) -0.0048(8)
    S1 0.0560(3) 0.0515(3) 0.0850(4) 0.0120(3) 0.0131(3) -0.0085(3)
    C23 0.0511(10) 0.0333(9) 0.0518(10) 0.0012(8) 0.0190(9) -0.0019(8)
    C24 0.0622(12) 0.0357(10) 0.0507(10) -0.0008(9) 0.0215(9) -0.0013(8)
    C25 0.0505(11) 0.0446(11) 0.0466(10) 0.0015(8) 0.0151(9) -0.0037(8)
    C26 0.0482(10) 0.0543(12) 0.0396(9) -0.0021(9) 0.0116(8) -0.0038(8)
    C27 0.0664(13) 0.0720(15) 0.0490(11) -0.0074(11) 0.0218(10) 0.0003(10)
    C28 0.0637(14) 0.103(2) 0.0597(14) -0.0045(14) 0.0289(12) -0.0125(13)
    C29 0.0691(15) 0.0851(19) 0.0761(16) 0.0135(13) 0.0324(13) -0.0165(14)
    C30 0.0673(13) 0.0574(13) 0.0652(13) 0.0121(11) 0.0255(11) -0.0033(10)
    C31 0.0515(10) 0.0358(10) 0.0474(10) 0.0014(8) 0.0222(8) -0.0012(7)
    C32 0.0569(12) 0.0394(11) 0.0631(12) 0.0019(9) 0.0172(10) -0.0016(9)
    C33 0.0611(12) 0.0526(12) 0.0692(13) -0.0099(10) 0.0224(11) -0.0129(10)
    C34 0.0525(11) 0.0703(15) 0.0479(11) -0.0006(10) 0.0213(9) -0.0054(10)
    C35 0.0602(13) 0.0687(15) 0.0500(11) 0.0088(11) 0.0148(10) 0.0086(10)
    C36 0.0628(13) 0.0448(11) 0.0533(11) 0.0006(9) 0.0193(10) 0.0042(9)
    C37 0.0628(14) 0.109(2) 0.0610(14) -0.0087(14) 0.0124(11) -0.0117(13)
    C38 0.0509(11) 0.0389(10) 0.0518(10) 0.0011(8) 0.0192(9) 0.0018(8)
    C39 0.0607(12) 0.0590(13) 0.0560(12) -0.0046(10) 0.0253(10) -0.0039(10)
    C40 0.0881(17) 0.0731(16) 0.0668(14) 0.0089(14) 0.0415(14) 0.0102(12)
    C41 0.0670(15) 0.0662(16) 0.103(2) 0.0093(12) 0.0463(15) 0.0281(14)
    C42 0.0585(13) 0.0553(14) 0.0948(18) -0.0043(11) 0.0266(13) 0.0115(13)
    C43 0.0567(12) 0.0439(11) 0.0657(13) -0.0038(9) 0.0172(10) 0.0000(9)
    C44 0.107(2) 0.126(3) 0.164(3) 0.013(2) 0.092(3) 0.049(2)
    N2 0.0555(9) 0.0333(8) 0.0537(9) -0.0032(7) 0.0244(8) -0.0036(7)
    O2 0.0971(11) 0.0352(8) 0.0838(10) -0.0006(8) 0.0485(9) 0.0009(7)
    S2 0.0635(3) 0.0438(3) 0.0498(3) 0.0034(2) 0.0157(2) 0.0073(2)
_geom_special_details
;
 All esds (except the esd in the dihedral angle between two l.s. planes)
 are estimated using the full covariance matrix.  The cell esds are taken
 into account individually in the estimation of esds in distances, angles
 and torsion angles; correlations between esds in cell parameters are only
 used when they are defined by crystal symmetry.  An approximate (isotropic)
 treatment of cell esds is used for estimating esds involving l.s. planes.
;
loop_
    _geom_bond_atom_site_label_1
    _geom_bond_atom_site_label_2
    _geom_bond_site_symmetry_2
    _geom_bond_distance
    _geom_bond_publ_flag
    C1 H1 . 0.9800 ?
    C1 C9 . 1.515(3) ?
    C1 N1 . 1.459(2) ?
    C1 S1 . 1.823(2) ?
    C2 C3 . 1.479(3) ?
    C2 N1 . 1.373(3) ?
    C2 O1 . 1.224(2) ?
    C3 C4 . 1.397(3) ?
    C3 C8 . 1.394(3) ?
    C4 C5 . 1.387(3) ?
    C4 S1 . 1.750(3) ?
    C5 H5 . 0.9300 ?
    C5 C6 . 1.357(4) ?
    C6 H6 . 0.9300 ?
    C6 C7 . 1.386(4) ?
    C7 H7 . 0.9300 ?
    C7 C8 . 1.384(4) ?
    C8 H8 . 0.9300 ?
    C9 C10 . 1.376(3) ?
    C9 C14 . 1.373(3) ?
    C10 H10 . 0.9300 ?
    C10 C11 . 1.379(3) ?
    C11 H11 . 0.9300 ?
    C11 C12 . 1.369(3) ?
    C12 C13 . 1.363(4) ?
    C12 C15 . 1.517(3) ?
    C13 H13 . 0.9300 ?
    C13 C14 . 1.391(4) ?
    C14 H14 . 0.9300 ?
    C15 H15A . 0.9600 ?
    C15 H15B . 0.9600 ?
    C15 H15C . 0.9600 ?
    C16 C17 . 1.374(3) ?
    C16 C21 . 1.380(3) ?
    C16 N1 . 1.437(3) ?
    C17 H17 . 0.9300 ?
    C17 C18 . 1.375(3) ?
    C18 H18 . 0.9300 ?
    C18 C19 . 1.385(3) ?
    C19 C20 . 1.378(4) ?
    C19 C22 . 1.503(4) ?
    C20 H20 . 0.9300 ?
    C20 C21 . 1.375(3) ?
    C21 H21 . 0.9300 ?
    C22 H22A . 0.9600 ?
    C22 H22B . 0.9600 ?
    C22 H22C . 0.9600 ?
    C23 H23 . 0.9800 ?
    C23 C31 . 1.518(2) ?
    C23 N2 . 1.465(2) ?
    C23 S2 . 1.821(2) ?
    C24 C25 . 1.482(3) ?
    C24 N2 . 1.378(2) ?
    C24 O2 . 1.222(2) ?
    C25 C26 . 1.399(3) ?
    C25 C30 . 1.400(3) ?
    C26 C27 . 1.388(3) ?
    C26 S2 . 1.745(2) ?
    C27 H27 . 0.9300 ?
    C27 C28 . 1.372(3) ?
    C28 H28 . 0.9300 ?
    C28 C29 . 1.382(3) ?
    C29 H29 . 0.9300 ?
    C29 C30 . 1.374(3) ?
    C30 H30 . 0.9300 ?
    C31 C32 . 1.381(3) ?
    C31 C36 . 1.385(3) ?
    C32 H32 . 0.9300 ?
    C32 C33 . 1.385(3) ?
    C33 H33 . 0.9300 ?
    C33 C34 . 1.373(3) ?
    C34 C35 . 1.374(3) ?
    C34 C37 . 1.512(3) ?
    C35 H35 . 0.9300 ?
    C35 C36 . 1.389(3) ?
    C36 H36 . 0.9300 ?
    C37 H37A . 0.9600 ?
    C37 H37B . 0.9600 ?
    C37 H37C . 0.9600 ?
    C38 C39 . 1.379(3) ?
    C38 C43 . 1.384(3) ?
    C38 N2 . 1.435(2) ?
    C39 H39 . 0.9300 ?
    C39 C40 . 1.384(3) ?
    C40 H40 . 0.9300 ?
    C40 C41 . 1.378(4) ?
    C41 C42 . 1.390(4) ?
    C41 C44 . 1.516(4) ?
    C42 H42 . 0.9300 ?
    C42 C43 . 1.362(3) ?
    C43 H43 . 0.9300 ?
    C44 H44A . 0.9600 ?
    C44 H44B . 0.9600 ?
    C44 H44C . 0.9600 ?
loop_
    _geom_angle_atom_site_label_1
    _geom_angle_atom_site_label_2
    _geom_angle_atom_site_label_3
    _geom_angle_site_symmetry_1
    _geom_angle_site_symmetry_3
    _geom_angle
    _geom_angle_publ_flag
    C9 C1 H1 . . 106.2 ?
    C9 C1 S1 . . 111.38(14) ?
    N1 C1 H1 . . 106.2 ?
    N1 C1 C9 . . 115.24(16) ?
    N1 C1 S1 . . 110.97(13) ?
    S1 C1 H1 . . 106.2 ?
    N1 C2 C3 . . 118.41(18) ?
    O1 C2 C3 . . 120.15(19) ?
    O1 C2 N1 . . 121.41(19) ?
    C4 C3 C2 . . 123.6(2) ?
    C8 C3 C2 . . 117.3(2) ?
    C8 C3 C4 . . 118.7(2) ?
    C3 C4 S1 . . 121.68(18) ?
    C5 C4 C3 . . 119.8(2) ?
    C5 C4 S1 . . 118.5(2) ?
    C4 C5 H5 . . 119.6 ?
    C6 C5 C4 . . 120.8(3) ?
    C6 C5 H5 . . 119.6 ?
    C5 C6 H6 . . 119.7 ?
    C5 C6 C7 . . 120.6(3) ?
    C7 C6 H6 . . 119.7 ?
    C6 C7 H7 . . 120.3 ?
    C8 C7 C6 . . 119.3(3) ?
    C8 C7 H7 . . 120.3 ?
    C3 C8 H8 . . 119.6 ?
    C7 C8 C3 . . 120.8(3) ?
    C7 C8 H8 . . 119.6 ?
    C10 C9 C1 . . 117.82(17) ?
    C14 C9 C1 . . 124.68(19) ?
    C14 C9 C10 . . 117.5(2) ?
    C9 C10 H10 . . 119.5 ?
    C9 C10 C11 . . 121.1(2) ?
    C11 C10 H10 . . 119.5 ?
    C10 C11 H11 . . 118.9 ?
    C12 C11 C10 . . 122.1(2) ?
    C12 C11 H11 . . 118.9 ?
    C11 C12 C15 . . 121.8(3) ?
    C13 C12 C11 . . 116.3(2) ?
    C13 C12 C15 . . 121.8(3) ?
    C12 C13 H13 . . 118.7 ?
    C12 C13 C14 . . 122.7(2) ?
    C14 C13 H13 . . 118.7 ?
    C9 C14 C13 . . 120.2(2) ?
    C9 C14 H14 . . 119.9 ?
    C13 C14 H14 . . 119.9 ?
    C12 C15 H15A . . 109.5 ?
    C12 C15 H15B . . 109.5 ?
    C12 C15 H15C . . 109.5 ?
    H15A C15 H15B . . 109.5 ?
    H15A C15 H15C . . 109.5 ?
    H15B C15 H15C . . 109.5 ?
    C17 C16 C21 . . 119.3(2) ?
    C17 C16 N1 . . 120.17(18) ?
    C21 C16 N1 . . 120.5(2) ?
    C16 C17 H17 . . 119.7 ?
    C16 C17 C18 . . 120.5(2) ?
    C18 C17 H17 . . 119.7 ?
    C17 C18 H18 . . 119.5 ?
    C17 C18 C19 . . 121.1(2) ?
    C19 C18 H18 . . 119.5 ?
    C18 C19 C22 . . 120.5(3) ?
    C20 C19 C18 . . 117.4(2) ?
    C20 C19 C22 . . 122.2(3) ?
    C19 C20 H20 . . 118.9 ?
    C21 C20 C19 . . 122.2(2) ?
    C21 C20 H20 . . 118.9 ?
    C16 C21 H21 . . 120.3 ?
    C20 C21 C16 . . 119.4(2) ?
    C20 C21 H21 . . 120.3 ?
    C19 C22 H22A . . 109.5 ?
    C19 C22 H22B . . 109.5 ?
    C19 C22 H22C . . 109.5 ?
    H22A C22 H22B . . 109.5 ?
    H22A C22 H22C . . 109.5 ?
    H22B C22 H22C . . 109.5 ?
    C2 N1 C1 . . 122.63(17) ?
    C2 N1 C16 . . 119.03(16) ?
    C16 N1 C1 . . 118.23(16) ?
    C4 S1 C1 . . 97.96(10) ?
    C31 C23 H23 . . 106.3 ?
    C31 C23 S2 . . 112.08(13) ?
    N2 C23 H23 . . 106.3 ?
    N2 C23 C31 . . 115.16(15) ?
    N2 C23 S2 . . 110.17(12) ?
    S2 C23 H23 . . 106.3 ?
    N2 C24 C25 . . 117.95(16) ?
    O2 C24 C25 . . 120.68(18) ?
    O2 C24 N2 . . 121.31(18) ?
    C26 C25 C24 . . 123.57(17) ?
    C26 C25 C30 . . 118.74(19) ?
    C30 C25 C24 . . 117.26(18) ?
    C25 C26 S2 . . 121.60(15) ?
    C27 C26 C25 . . 119.51(19) ?
    C27 C26 S2 . . 118.82(16) ?
    C26 C27 H27 . . 119.6 ?
    C28 C27 C26 . . 120.8(2) ?
    C28 C27 H27 . . 119.6 ?
    C27 C28 H28 . . 119.9 ?
    C27 C28 C29 . . 120.2(2) ?
    C29 C28 H28 . . 119.9 ?
    C28 C29 H29 . . 120.1 ?
    C30 C29 C28 . . 119.9(2) ?
    C30 C29 H29 . . 120.1 ?
    C25 C30 H30 . . 119.6 ?
    C29 C30 C25 . . 120.8(2) ?
    C29 C30 H30 . . 119.6 ?
    C32 C31 C23 . . 118.12(16) ?
    C32 C31 C36 . . 117.88(18) ?
    C36 C31 C23 . . 123.98(16) ?
    C31 C32 H32 . . 119.5 ?
    C31 C32 C33 . . 120.98(19) ?
    C33 C32 H32 . . 119.5 ?
    C32 C33 H33 . . 119.1 ?
    C34 C33 C32 . . 121.7(2) ?
    C34 C33 H33 . . 119.1 ?
    C33 C34 C35 . . 117.03(19) ?
    C33 C34 C37 . . 121.0(2) ?
    C35 C34 C37 . . 122.0(2) ?
    C34 C35 H35 . . 118.8 ?
    C34 C35 C36 . . 122.4(2) ?
    C36 C35 H35 . . 118.8 ?
    C31 C36 C35 . . 120.02(19) ?
    C31 C36 H36 . . 120.0 ?
    C35 C36 H36 . . 120.0 ?
    C34 C37 H37A . . 109.5 ?
    C34 C37 H37B . . 109.5 ?
    C34 C37 H37C . . 109.5 ?
    H37A C37 H37B . . 109.5 ?
    H37A C37 H37C . . 109.5 ?
    H37B C37 H37C . . 109.5 ?
    C39 C38 C43 . . 119.51(19) ?
    C39 C38 N2 . . 120.43(17) ?
    C43 C38 N2 . . 120.02(18) ?
    C38 C39 H39 . . 120.3 ?
    C38 C39 C40 . . 119.4(2) ?
    C40 C39 H39 . . 120.3 ?
    C39 C40 H40 . . 119.1 ?
    C41 C40 C39 . . 121.8(2) ?
    C41 C40 H40 . . 119.1 ?
    C40 C41 C42 . . 117.4(2) ?
    C40 C41 C44 . . 120.9(3) ?
    C42 C41 C44 . . 121.7(3) ?
    C41 C42 H42 . . 119.2 ?
    C43 C42 C41 . . 121.6(2) ?
    C43 C42 H42 . . 119.2 ?
    C38 C43 H43 . . 119.9 ?
    C42 C43 C38 . . 120.2(2) ?
    C42 C43 H43 . . 119.9 ?
    C41 C44 H44A . . 109.5 ?
    C41 C44 H44B . . 109.5 ?
    C41 C44 H44C . . 109.5 ?
    H44A C44 H44B . . 109.5 ?
    H44A C44 H44C . . 109.5 ?
    H44B C44 H44C . . 109.5 ?
    C24 N2 C23 . . 121.63(16) ?
    C24 N2 C38 . . 120.08(15) ?
    C38 N2 C23 . . 117.93(14) ?
    C26 S2 C23 . . 97.79(9) ?
loop_
    _geom_torsion_atom_site_label_1
    _geom_torsion_atom_site_label_2
    _geom_torsion_atom_site_label_3
    _geom_torsion_atom_site_label_4
    _geom_torsion_site_symmetry_1
    _geom_torsion_site_symmetry_2
    _geom_torsion_site_symmetry_3
    _geom_torsion_site_symmetry_4
    _geom_torsion
    _geom_torsion_publ_flag
    C1 C9 C10 C11 . . . . -179.6(2) ?
    C1 C9 C14 C13 . . . . 178.1(2) ?
    C2 C3 C4 C5 . . . . -170.8(2) ?
    C2 C3 C4 S1 . . . . 5.9(3) ?
    C2 C3 C8 C7 . . . . 172.3(2) ?
    C3 C2 N1 C1 . . . . -14.5(3) ?
    C3 C2 N1 C16 . . . . 169.61(18) ?
    C3 C4 C5 C6 . . . . -1.6(4) ?
    C3 C4 S1 C1 . . . . 26.04(19) ?
    C4 C3 C8 C7 . . . . -1.1(4) ?
    C4 C5 C6 C7 . . . . 0.0(4) ?
    C5 C4 S1 C1 . . . . -157.21(18) ?
    C5 C6 C7 C8 . . . . 1.0(5) ?
    C6 C7 C8 C3 . . . . -0.5(4) ?
    C8 C3 C4 C5 . . . . 2.1(3) ?
    C8 C3 C4 S1 . . . . 178.83(17) ?
    C9 C1 N1 C2 . . . . -76.4(2) ?
    C9 C1 N1 C16 . . . . 99.6(2) ?
    C9 C1 S1 C4 . . . . 78.97(15) ?
    C9 C10 C11 C12 . . . . 1.6(4) ?
    C10 C9 C14 C13 . . . . -2.7(4) ?
    C10 C11 C12 C13 . . . . -2.5(4) ?
    C10 C11 C12 C15 . . . . 178.7(2) ?
    C11 C12 C13 C14 . . . . 0.9(4) ?
    C12 C13 C14 C9 . . . . 1.7(5) ?
    C14 C9 C10 C11 . . . . 1.1(3) ?
    C15 C12 C13 C14 . . . . 179.7(3) ?
    C16 C17 C18 C19 . . . . -0.4(3) ?
    C17 C16 C21 C20 . . . . 2.3(3) ?
    C17 C16 N1 C1 . . . . 129.4(2) ?
    C17 C16 N1 C2 . . . . -54.5(3) ?
    C17 C18 C19 C20 . . . . 1.7(3) ?
    C17 C18 C19 C22 . . . . -177.7(2) ?
    C18 C19 C20 C21 . . . . -0.9(4) ?
    C19 C20 C21 C16 . . . . -1.1(4) ?
    C21 C16 C17 C18 . . . . -1.6(3) ?
    C21 C16 N1 C1 . . . . -48.5(3) ?
    C21 C16 N1 C2 . . . . 127.6(2) ?
    C22 C19 C20 C21 . . . . 178.5(2) ?
    N1 C1 C9 C10 . . . . -160.31(19) ?
    N1 C1 C9 C14 . . . . 18.9(3) ?
    N1 C1 S1 C4 . . . . -50.86(16) ?
    N1 C2 C3 C4 . . . . -17.9(3) ?
    N1 C2 C3 C8 . . . . 169.1(2) ?
    N1 C16 C17 C18 . . . . -179.55(18) ?
    N1 C16 C21 C20 . . . . -179.7(2) ?
    O1 C2 C3 C4 . . . . 160.1(2) ?
    O1 C2 C3 C8 . . . . -13.0(3) ?
    O1 C2 N1 C1 . . . . 167.6(2) ?
    O1 C2 N1 C16 . . . . -8.4(3) ?
    S1 C1 C9 C10 . . . . 72.1(2) ?
    S1 C1 C9 C14 . . . . -108.7(2) ?
    S1 C1 N1 C2 . . . . 51.4(2) ?
    S1 C1 N1 C16 . . . . -132.69(16) ?
    S1 C4 C5 C6 . . . . -178.4(2) ?
    C23 C31 C32 C33 . . . . -179.76(18) ?
    C23 C31 C36 C35 . . . . 179.92(18) ?
    C24 C25 C26 C27 . . . . 168.90(18) ?
    C24 C25 C26 S2 . . . . -7.9(3) ?
    C24 C25 C30 C29 . . . . -170.92(19) ?
    C25 C24 N2 C23 . . . . 16.9(2) ?
    C25 C24 N2 C38 . . . . -170.16(16) ?
    C25 C26 C27 C28 . . . . 2.4(3) ?
    C25 C26 S2 C23 . . . . -25.38(17) ?
    C26 C25 C30 C29 . . . . 1.9(3) ?
    C26 C27 C28 C29 . . . . 0.2(3) ?
    C27 C26 S2 C23 . . . . 157.83(16) ?
    C27 C28 C29 C30 . . . . -1.8(4) ?
    C28 C29 C30 C25 . . . . 0.7(3) ?
    C30 C25 C26 C27 . . . . -3.4(3) ?
    C30 C25 C26 S2 . . . . 179.83(15) ?
    C31 C23 N2 C24 . . . . 73.1(2) ?
    C31 C23 N2 C38 . . . . -99.91(19) ?
    C31 C23 S2 C26 . . . . -76.93(14) ?
    C31 C32 C33 C34 . . . . 0.4(3) ?
    C32 C31 C36 C35 . . . . 1.3(3) ?
    C32 C33 C34 C35 . . . . 0.0(3) ?
    C32 C33 C34 C37 . . . . 179.8(2) ?
    C33 C34 C35 C36 . . . . 0.3(3) ?
    C34 C35 C36 C31 . . . . -0.9(3) ?
    C36 C31 C32 C33 . . . . -1.1(3) ?
    C37 C34 C35 C36 . . . . -179.51(19) ?
    C38 C39 C40 C41 . . . . -0.5(3) ?
    C39 C38 C43 C42 . . . . 2.3(3) ?
    C39 C38 N2 C23 . . . . 44.1(2) ?
    C39 C38 N2 C24 . . . . -129.0(2) ?
    C39 C40 C41 C42 . . . . 2.8(4) ?
    C39 C40 C41 C44 . . . . -176.1(2) ?
    C40 C41 C42 C43 . . . . -2.6(3) ?
    C41 C42 C43 C38 . . . . 0.1(3) ?
    C43 C38 C39 C40 . . . . -2.1(3) ?
    C43 C38 N2 C23 . . . . -133.54(18) ?
    C43 C38 N2 C24 . . . . 53.3(2) ?
    C44 C41 C42 C43 . . . . 176.3(2) ?
    N2 C23 C31 C32 . . . . 170.50(16) ?
    N2 C23 C31 C36 . . . . -8.1(3) ?
    N2 C23 S2 C26 . . . . 52.70(14) ?
    N2 C24 C25 C26 . . . . 18.3(3) ?
    N2 C24 C25 C30 . . . . -169.31(17) ?
    N2 C38 C39 C40 . . . . -179.77(19) ?
    N2 C38 C43 C42 . . . . 180.00(18) ?
    O2 C24 C25 C26 . . . . -158.83(19) ?
    O2 C24 C25 C30 . . . . 13.6(3) ?
    O2 C24 N2 C23 . . . . -165.96(18) ?
    O2 C24 N2 C38 . . . . 6.9(3) ?
    S2 C23 C31 C32 . . . . -62.5(2) ?
    S2 C23 C31 C36 . . . . 118.86(18) ?
    S2 C23 N2 C24 . . . . -54.8(2) ?
    S2 C23 N2 C38 . . . . 132.13(14) ?
    S2 C26 C27 C28 . . . . 179.28(16) ?
loop_
    _geom_hbond_atom_site_label_D
    _geom_hbond_atom_site_label_H
    _geom_hbond_atom_site_label_A
    _geom_hbond_site_symmetry_A
    _geom_hbond_distance_DH
    _geom_hbond_distance_HA
    _geom_hbond_distance_DA
    _geom_hbond_angle_DHA
    C1 H1 O2 . 0.98 2.46 3.399(3) 161
    C23 H23 O1 1_545 0.98 2.34 3.268(2) 158
    C28 H28 Cg8 3_656 0.93 2.60 3.514(3) 169
    C32 H32 Cg4 . 0.93 2.90 3.818(2) 171
