# Supplementary material for: Crystal structures of two 2,3-diaryl-2,3-di­hydro-4H-1,3-benzo­thia­zin-4-ones
Source: Acta Crystallogr E Crystallogr Commun. 2018 Feb 20;74(Pt 3):363–6. doi: 10.1107/S2056989018002049 (PMC5947804; doi:10.1107/S2056989018002049)
Supplement: Supplementary file 2 [file e-74-00363-1sup2.hkl]

# 
# h,k,l, Fc-squared, Fo-squared, sigma(Fo-squared) and status flag 
# 
data_1
_shelx_title ' ljs45m in P21/c #  14' 
_shelx_refln_list_code          4 
_shelx_F_calc_maximum      181.28 
_exptl_crystal_F_000       920.00 
_reflns_d_resolution_high  0.7545 
 
loop_ 
 _symmetry_equiv_pos_as_xyz 
 'x, y, z' 
 '-x, y+1/2, -z+1/2' 
 '-x, -y, -z' 
 'x, -y-1/2, z-1/2' 
 
_cell_length_a    16.6023 
_cell_length_b    15.5462 
_cell_length_c     7.9152 
_cell_angle_alpha  90.000 
_cell_angle_beta   99.344 
_cell_angle_gamma  90.000 
 
_shelx_F_squared_multiplier     1.000 
 
loop_ 
 _refln_index_h 
 _refln_index_k 
 _refln_index_l 
 _refln_F_squared_calc 
 _refln_F_squared_meas 
 _refln_F_squared_sigma 
 _refln_observed_status 
   2   0   0      620.14      480.20     34.35 o 
   3   0   0      253.33      180.09      5.92 o 
   4   0   0    16775.12    26706.22    530.27 o 
   5   0   0     2836.02     2175.58     47.03 o 
   6   0   0     2732.61     2093.94     46.06 o 
   7   0   0     3917.84     3351.23     71.98 o 
   8   0   0     8449.21    10761.79    218.83 o 
   9   0   0        6.46       16.46      4.38 o 
  10   0   0      290.52      230.46     10.34 o 
  11   0   0        0.74        3.33      3.67 o 
  12   0   0      187.23      238.39     17.07 o 
  13   0   0      336.58      299.44     38.09 o 
  14   0   0      186.85      285.27     49.60 o 
  15   0   0        6.87       14.70      9.38 o 
  16   0   0       67.49       50.53     17.29 o 
  17   0   0        0.50       -9.61      9.61 o 
  18   0   0        2.54        5.68     11.24 o 
  19   0   0        3.98        4.48     10.87 o 
  20   0   0        1.83        9.43     10.11 o 
  21   0   0        6.83        5.18      9.61 o 
   1   1   0     2701.24     3080.33     54.06 o 
   2   1   0     2575.46     2610.44     42.44 o 
   3   1   0     4096.49     4105.92     66.40 o 
   4   1   0     5669.33     5972.84     85.83 o 
   5   1   0        5.70        7.72      2.83 o 
   6   1   0     1351.27     1086.36     18.41 o 
   7   1   0     1546.36     1488.87     24.55 o 
   8   1   0      922.32      764.08     34.89 o 
   9   1   0      563.17      607.78     12.76 o 
  10   1   0       52.00       73.56      5.02 o 
  11   1   0       40.24       54.17      4.92 o 
  12   1   0       43.15       51.07      6.10 o 
  13   1   0        0.95        3.39      4.45 o 
  14   1   0        5.63        8.31      5.85 o 
  15   1   0       84.93       87.36     10.83 o 
  16   1   0        0.01       -2.03      8.91 o 
  17   1   0        0.08        2.16      8.45 o 
  18   1   0        1.06        5.50      7.25 o 
  19   1   0        0.99        1.47      7.39 o 
  20   1   0        0.58       -0.08      7.25 o 
  21   1   0        0.07       -3.08      5.83 o 
   0   2   0     2376.46     2113.66     45.15 o 
   1   2   0     1597.06     1471.78     23.84 o 
   2   2   0     5599.29     5973.15     95.32 o 
   3   2   0      109.66      103.21      4.61 o 
   4   2   0      509.85      428.46      8.39 o 
   5   2   0        0.22        2.53      1.77 o 
   6   2   0      191.83      143.67      6.34 o 
   7   2   0        0.07        2.35      2.16 o 
   8   2   0      333.06      326.04      8.22 o 
   9   2   0        1.27        6.57      3.09 o 
  10   2   0       44.07       40.39      4.81 o 
  11   2   0       70.13      108.21      6.26 o 
  12   2   0       32.31       27.72      5.28 o 
  13   2   0       89.46      102.65      8.24 o 
  14   2   0       61.61       98.97      8.44 o 
  15   2   0       35.32       45.17     10.86 o 
  16   2   0       13.64        3.07      8.96 o 
  17   2   0        2.52       16.47     11.27 o 
  18   2   0        1.31       -2.03      7.40 o 
  19   2   0        0.03        1.68      7.49 o 
  20   2   0        2.32        9.82      7.78 o 
  21   2   0        0.64        8.95      8.84 o 
   1   3   0     3602.05     3468.01     51.02 o 
   2   3   0     1937.48     1270.67     21.71 o 
   3   3   0    20415.26    32721.86    458.76 o 
   4   3   0       23.47       33.04      2.63 o 
   5   3   0      151.02      127.51      6.01 o 
   6   3   0       50.30       39.19      5.00 o 
   7   3   0      385.89      317.26      7.80 o 
   8   3   0      401.74      314.58      8.07 o 
   9   3   0       93.48       83.45      4.97 o 
  10   3   0      201.79      159.98      6.71 o 
  11   3   0      715.68      713.73     17.74 o 
  12   3   0      294.08      321.84     16.96 o 
  13   3   0       17.28       27.44      5.52 o 
  14   3   0       34.17       33.89      6.38 o 
  15   3   0        8.38        8.87      5.42 o 
  16   3   0       21.17       26.81     10.89 o 
  17   3   0       12.81       13.32      9.03 o 
  18   3   0       10.09        3.87      7.22 o 
  19   3   0        0.01        4.25      6.82 o 
  20   3   0        8.05        9.47      8.07 o 
  21   3   0        2.83        4.78     10.99 o 
   0   4   0    32860.90    64792.52   1280.17 o 
   1   4   0    10282.64    13281.40    188.73 o 
   2   4   0     1044.78      797.44     15.02 o 
   3   4   0     4667.45     4215.62     66.72 o 
   4   4   0      201.71      157.42      7.53 o 
   5   4   0     1290.73     1111.47     19.07 o 
   6   4   0       24.66       27.06      2.86 o 
   7   4   0     2399.45     2322.80     36.71 o 
   8   4   0      391.15      328.22      8.35 o 
   9   4   0      273.44      223.61     12.35 o 
  10   4   0      190.11      194.72      9.79 o 
  11   4   0        0.94       -0.21      3.93 o 
  12   4   0       28.21       45.64      6.49 o 
  13   4   0        5.58       14.23      5.31 o 
  14   4   0       42.44       53.57      7.68 o 
  15   4   0       11.07       18.59      5.99 o 
  16   4   0        0.51       15.09      9.40 o 
  17   4   0        1.66        5.96      7.99 o 
  18   4   0        0.69       -0.60      7.36 o 
  19   4   0        0.37        3.44      6.80 o 
  20   4   0        1.55        4.02     12.25 o 
  21   4   0        1.50       20.07     15.62 o 
   1   5   0     1881.20     1598.45     25.80 o 
   2   5   0     5783.58     5802.11     91.29 o 
   3   5   0       48.61       38.74      4.64 o 
   4   5   0      761.83      599.41     12.76 o 
   5   5   0      153.15      149.65      7.16 o 
   6   5   0      469.20      412.79      9.58 o 
   7   5   0      579.12      519.54     13.39 o 
   8   5   0      344.49      281.48     10.54 o 
   9   5   0      101.71       75.36      6.73 o 
  10   5   0      685.91      677.33     17.24 o 
  11   5   0      113.21      148.95      9.62 o 
  12   5   0       18.91       26.72      5.92 o 
  13   5   0        5.73        3.38      4.84 o 
  14   5   0       44.81       46.18      7.30 o 
  15   5   0       23.64       31.83      6.66 o 
  16   5   0       14.14       15.16      7.81 o 
  17   5   0       28.13       20.60      9.76 o 
  18   5   0        6.12        9.81      9.42 o 
  19   5   0        0.75        8.35      9.28 o 
  20   5   0        0.14       -6.71     13.96 o 
  21   5   0        0.64       10.94     13.23 o 
   0   6   0     2051.60     2043.40     46.19 o 
   1   6   0     1313.63     1025.43     18.32 o 
   2   6   0     1949.98     1514.90     27.23 o 
   3   6   0      947.13      781.87     15.89 o 
   4   6   0     1780.74     1489.45     26.96 o 
   5   6   0     2449.15     2086.69     33.66 o 
   6   6   0      397.15      333.70      7.51 o 
   7   6   0      170.05      189.49     14.61 o 
   8   6   0       44.94       38.75      5.46 o 
   9   6   0     1571.09     1603.82     32.41 o 
  10   6   0        8.69        8.62      4.33 o 
  11   6   0      626.40      635.79     17.42 o 
  12   6   0      563.59      619.63     17.59 o 
  13   6   0      178.19      238.39     12.71 o 
  14   6   0        0.43        2.29      5.12 o 
  15   6   0       60.04       89.67     12.85 o 
  16   6   0       13.88       53.27     34.57 o 
  17   6   0        1.84        3.81      6.95 o 
  18   6   0        0.67       -1.44      9.23 o 
  19   6   0        1.46       -2.01     10.44 o 
  20   6   0       11.19       -3.45     11.17 o 
   1   7   0       13.42       13.98      4.00 o 
   2   7   0      133.97      152.44      6.49 o 
   3   7   0     2104.67     1643.34     29.81 o 
   4   7   0        4.23        3.66      2.52 o 
   5   7   0      334.13      273.21     11.09 o 
   6   7   0       35.65       33.84      3.67 o 
   7   7   0        4.56        4.01      2.76 o 
   8   7   0        7.00       16.28      4.36 o 
   9   7   0        2.08        3.88      3.80 o 
  10   7   0      196.34      218.23     12.91 o 
  11   7   0      439.51      534.00     15.92 o 
  12   7   0       57.67       92.97      8.90 o 
  13   7   0       85.29      116.46      9.86 o 
  14   7   0        4.98       11.33      5.50 o 
  15   7   0        7.52       12.99      5.82 o 
  16   7   0        5.50        9.55      7.55 o 
  17   7   0        1.71        9.53      7.85 o 
  18   7   0       10.30       -1.64     11.29 o 
  19   7   0        2.93        3.77      9.51 o 
  20   7   0        0.35        1.76     12.88 o 
   0   8   0       17.32       32.30      5.94 o 
   1   8   0      558.48      399.33     10.06 o 
   2   8   0      387.34      367.38     12.03 o 
   3   8   0      101.65      108.62      6.50 o 
   4   8   0      275.40      253.68      8.40 o 
   5   8   0       52.62       44.57      4.71 o 
   6   8   0        2.72        1.31      2.56 o 
   7   8   0      694.74      631.18     16.55 o 
   8   8   0       26.41       31.77      5.47 o 
   9   8   0        5.15       11.48      4.72 o 
  10   8   0      114.66      144.55      9.97 o 
  11   8   0       20.29       28.80      5.93 o 
  12   8   0       97.26      127.97      9.83 o 
  13   8   0        0.50        2.14      4.98 o 
  14   8   0       15.52       27.97      7.39 o 
  15   8   0       19.29       23.21      6.64 o 
  16   8   0        0.00       16.74      8.19 o 
  17   8   0        1.36        7.29      8.75 o 
  18   8   0        1.44        3.91      6.90 o 
  19   8   0        0.14        4.83     11.19 o 
  20   8   0        0.03        2.34     13.91 o 
   1   9   0       13.80       19.12      3.57 o 
   2   9   0      963.49      854.08     17.51 o 
   3   9   0      153.66      170.48      8.45 o 
   4   9   0      308.28      268.95      9.75 o 
   5   9   0       38.85       27.28      4.47 o 
   6   9   0      809.07      730.27     15.83 o 
   7   9   0      211.14      253.37     11.02 o 
   8   9   0        0.00       -3.37      3.37 o 
   9   9   0        9.02        9.42      5.32 o 
  10   9   0       19.07       27.66      6.04 o 
  11   9   0        1.28        1.63      4.64 o 
  12   9   0      109.14      113.24      8.87 o 
  13   9   0        9.77       18.20      6.19 o 
  14   9   0       48.85       68.51      8.22 o 
  15   9   0        2.33        6.10      5.20 o 
  16   9   0        0.80        9.06      8.85 o 
  17   9   0        1.03       17.08     10.60 o 
  18   9   0        0.96       -3.57      8.58 o 
  19   9   0        0.92        7.90     14.69 o 
   0  10   0      210.38      193.00     12.20 o 
   1  10   0      219.21      227.59     11.50 o 
   2  10   0        5.68        8.73      3.25 o 
   3  10   0      157.16      209.75     10.25 o 
   4  10   0       80.89      109.99      8.16 o 
   5  10   0      121.74      116.64      7.67 o 
   6  10   0      126.48      161.06     11.18 o 
   7  10   0        2.83       -3.81      3.81 o 
   8  10   0        4.17        3.95      4.24 o 
   9  10   0        1.61        7.67      5.01 o 
  10  10   0       57.31       54.18      7.70 o 
  11  10   0       20.67       24.99      6.56 o 
  12  10   0       16.63       29.98      9.59 o 
  13  10   0       26.86       16.77      5.62 o 
  14  10   0        0.97        0.68      5.11 o 
  15  10   0       11.17        0.95      5.46 o 
  16  10   0        0.67       -4.51      6.37 o 
  17  10   0        0.16        3.40      8.22 o 
  18  10   0        2.88        5.89      8.53 o 
   1  11   0      363.20      339.33     14.38 o 
   2  11   0       43.26       33.36      4.93 o 
   3  11   0       40.24       32.16      5.02 o 
   4  11   0      560.79      492.38     17.07 o 
   5  11   0       41.23       40.85      5.85 o 
   6  11   0        0.77        0.04      4.69 o 
   7  11   0       33.25       44.66      6.83 o 
   8  11   0       28.13       29.81      6.11 o 
   9  11   0      124.63      182.98     11.70 o 
  10  11   0       31.48       40.23      7.73 o 
  11  11   0       65.08       82.21     10.07 o 
  12  11   0        2.94        8.33      7.03 o 
  13  11   0        5.56        9.35      5.17 o 
  14  11   0        3.46        5.00      4.88 o 
  15  11   0        0.00       -4.77      6.91 o 
  16  11   0        0.07       -5.45      5.45 o 
  17  11   0        2.79        3.89      9.77 o 
  18  11   0        7.15        2.08      9.08 o 
   0  12   0      317.41      333.12     15.25 o 
   1  12   0      573.39      492.42     13.52 o 
   2  12   0       35.63       41.72      5.97 o 
   3  12   0        6.06        7.89      4.16 o 
   4  12   0        8.13       13.55      4.56 o 
   5  12   0        2.28        8.44      5.70 o 
   6  12   0       17.52       35.60      7.51 o 
   7  12   0      165.26      208.33     12.14 o 
   8  12   0       76.63       99.49     13.24 o 
   9  12   0       30.63       35.28      6.66 o 
  10  12   0       10.38       15.11      5.86 o 
  11  12   0       15.11       17.96      5.70 o 
  12  12   0        0.96        1.52      4.84 o 
  13  12   0        0.97        0.85      4.62 o 
  14  12   0       11.89       13.77      5.48 o 
  15  12   0        0.02        5.68      6.10 o 
  16  12   0        0.02       -5.26     14.28 o 
  17  12   0        0.08        2.38     10.48 o 
   1  13   0       78.98       81.62      7.44 o 
   2  13   0      352.40      311.95     13.02 o 
   3  13   0        4.83        2.10      4.43 o 
   4  13   0       13.12        8.56      5.56 o 
   5  13   0        0.03        1.31      5.55 o 
   6  13   0      118.45      100.79     12.41 o 
   7  13   0       28.33       38.98      7.05 o 
   8  13   0        0.19        1.64      4.97 o 
   9  13   0        3.18        3.94      5.21 o 
  10  13   0       19.10       19.73      5.93 o 
  11  13   0       11.09       13.45      5.72 o 
  12  13   0        0.63       -1.80      5.10 o 
  13  13   0        2.78        3.79      5.78 o 
  14  13   0        2.67        7.67      5.71 o 
  15  13   0        0.61       -1.01      6.50 o 
  16  13   0        0.27       -2.42      7.21 o 
   0  14   0        0.31        6.70      8.80 o 
   1  14   0       27.13       18.82      4.95 o 
   2  14   0       79.39       74.29      7.84 o 
   3  14   0       29.73       33.45      6.16 o 
   4  14   0        1.34        6.65      5.37 o 
   5  14   0       59.19       62.55      9.17 o 
   6  14   0       30.70       29.44      9.21 o 
   7  14   0        1.41        1.79      4.78 o 
   8  14   0        0.01        7.73      5.47 o 
   9  14   0        0.62        0.23      5.06 o 
  10  14   0        0.39       11.45      5.61 o 
  11  14   0        0.20       -2.80      4.77 o 
  12  14   0        0.84        2.70      4.24 o 
  13  14   0        0.18        2.24      5.27 o 
  14  14   0        9.62        5.53      4.86 o 
  15  14   0        1.15       -2.49      5.08 o 
   1  15   0       13.31       18.95      4.85 o 
   2  15   0        5.89        2.40      4.48 o 
   3  15   0        0.01        4.31      4.43 o 
   4  15   0       79.86      121.64     15.46 o 
   5  15   0        1.86        5.39      4.60 o 
   6  15   0        0.01       -2.59      3.75 o 
   7  15   0        1.95        0.68      4.78 o 
   8  15   0        2.29        3.21      5.42 o 
   9  15   0       19.37       18.73      9.62 o 
  10  15   0        0.30        1.17      4.44 o 
  11  15   0        6.41        5.53      4.48 o 
  12  15   0        1.71        0.21      4.45 o 
  13  15   0       11.07        9.06      5.48 o 
  14  15   0        3.66       -0.51      4.21 o 
   0  16   0        4.87        3.45      5.57 o 
   1  16   0        1.58        7.37      5.19 o 
   2  16   0        6.93       15.62      5.59 o 
   3  16   0       28.11       24.19      6.10 o 
   4  16   0       10.57        7.99      4.78 o 
   5  16   0        3.61       -1.11      4.67 o 
   6  16   0       15.10       10.56      4.86 o 
   7  16   0        0.35        7.55      7.18 o 
   8  16   0        2.27        1.46      5.11 o 
   9  16   0        1.64       -2.03      4.65 o 
  10  16   0        1.61        2.73      4.86 o 
  11  16   0        0.11       -0.91      4.13 o 
  12  16   0        1.29       -0.76      4.46 o 
  13  16   0        1.12        1.67      4.82 o 
   1  17   0        4.06        2.23      5.29 o 
   2  17   0       10.70       10.82      5.11 o 
   3  17   0       11.01       10.58      5.29 o 
   4  17   0        3.30        0.38      4.33 o 
   5  17   0        8.37       10.20      5.03 o 
   6  17   0       13.52        9.11      4.89 o 
   7  17   0        0.04       -2.51      5.72 o 
   8  17   0       12.04        5.31      4.09 o 
   9  17   0        9.81       10.68      5.80 o 
  10  17   0        0.13        1.24      5.04 o 
  11  17   0        1.03        3.16      8.61 o 
  12  17   0        0.09        3.28      5.34 o 
   0  18   0       21.05       25.05     23.21 o 
   1  18   0        1.98       10.58      5.72 o 
   2  18   0        1.51        3.15      5.89 o 
   3  18   0        0.18        1.02      4.59 o 
   4  18   0        0.87        5.01      5.14 o 
   5  18   0        0.35        5.49      4.38 o 
   6  18   0        0.94       -0.90      4.59 o 
   7  18   0        0.01        1.36      4.18 o 
   8  18   0       10.93        6.19      4.74 o 
   9  18   0        1.17        1.93      4.80 o 
  10  18   0        0.43       -4.14      5.05 o 
   1  19   0        2.62        8.75      5.91 o 
   2  19   0        0.07        5.17      5.01 o 
   3  19   0        0.18        1.24      4.51 o 
   4  19   0        0.60       -3.91      3.91 o 
   5  19   0        1.15       -3.53      4.11 o 
   6  19   0        2.78        2.82      5.60 o 
   7  19   0        0.14        0.63      5.10 o 
   8  19   0        1.85       -1.47      5.34 o 
   0  20   0        0.47       -1.81     11.09 o 
   1  20   0        0.17        2.55      8.02 o 
   2  20   0        1.93        7.09      5.53 o 
   3  20   0        0.29       -1.35      4.85 o 
   4  20   0        1.28        1.75      6.07 o 
   5  20   0        0.05       -0.53      4.33 o 
 -21   1   1        8.90       20.25     13.58 o 
 -20   1   1        0.55        3.65     10.56 o 
 -19   1   1       10.54       11.28      7.98 o 
 -18   1   1        0.57        2.74      8.28 o 
 -17   1   1        1.18        5.32      6.44 o 
 -16   1   1        0.20       13.71      6.46 o 
 -15   1   1       11.92       24.53      7.10 o 
 -14   1   1      118.30      151.53     12.23 o 
 -13   1   1      107.96      173.47     10.04 o 
 -12   1   1       71.35      102.44      7.83 o 
 -11   1   1       20.42       16.43      3.29 o 
 -10   1   1       32.52       35.53      3.83 o 
  -9   1   1       30.98       26.60      3.39 o 
  -8   1   1      865.90      853.88     15.82 o 
  -7   1   1      500.88      419.23      9.39 o 
  -6   1   1     2338.17     1922.22     30.12 o 
  -5   1   1      543.57      406.62      8.23 o 
  -4   1   1       50.23       38.79      4.13 o 
  -3   1   1      293.23      261.77     11.23 o 
  -2   1   1      497.56      422.00     14.16 o 
  -1   1   1     1317.14     1192.53     22.94 o 
   0   1   1     2547.73     2581.14     43.95 o 
   1   1   1    10040.41    14266.92    250.26 o 
   2   1   1     7060.77     8038.06    142.61 o 
   3   1   1     3549.33     3154.95     46.36 o 
   4   1   1       14.73       30.83      3.55 o 
   5   1   1      244.71      219.96      5.78 o 
   6   1   1       10.45       14.17      2.58 o 
   7   1   1       86.99       67.17      4.28 o 
   8   1   1      954.73      798.44     15.36 o 
   9   1   1       14.24       15.43      3.13 o 
  10   1   1      143.44      149.66      7.04 o 
  11   1   1       15.31       15.58      3.53 o 
  12   1   1        1.60        4.11      3.30 o 
  13   1   1       11.79       16.95      7.01 o 
  14   1   1      100.39      109.29     11.71 o 
  15   1   1      179.12      169.43     18.22 o 
  16   1   1        0.78        3.42      9.28 o 
  17   1   1        2.44       -2.52      6.29 o 
  18   1   1        0.12        1.52      7.53 o 
  19   1   1        2.13       10.01     10.05 o 
  20   1   1        0.20        3.55      7.12 o 
  21   1   1        0.35       19.20      9.53 o 
 -21   2   1        0.13        3.32     12.15 o 
 -20   2   1        2.35        0.10     10.94 o 
 -19   2   1        0.84       -4.17      9.41 o 
 -18   2   1       11.94       21.19      7.88 o 
 -17   2   1       17.99       38.18      7.96 o 
 -16   2   1       30.26       52.84      8.93 o 
 -15   2   1       46.33       63.98      9.12 o 
 -14   2   1       56.53       58.91      8.98 o 
 -13   2   1       13.20       23.80      5.28 o 
 -12   2   1       38.27       41.55      5.96 o 
 -11   2   1        9.10        8.90      4.08 o 
 -10   2   1     1145.85      927.52     18.00 o 
  -9   2   1       65.78       71.29      4.37 o 
  -8   2   1        8.89        9.81      3.43 o 
  -7   2   1      127.72      106.04      5.93 o 
  -6   2   1     1133.59      822.80     16.93 o 
  -5   2   1      493.35      316.38      8.34 o 
  -4   2   1     8171.41     8901.64    142.12 o 
  -3   2   1     2513.10     2341.53     39.52 o 
  -2   2   1       97.74       99.99      6.01 o 
  -1   2   1     5211.14     6112.03     93.70 o 
   0   2   1     5717.68     6632.09    101.33 o 
   1   2   1    19446.33    35408.49    530.36 o 
   2   2   1     8815.07    10944.96    154.87 o 
   3   2   1    14460.59    18855.48    265.56 o 
   4   2   1     1924.27     1528.43     24.31 o 
   5   2   1      154.17      136.03      5.79 o 
   6   2   1       11.62       17.80      2.91 o 
   7   2   1     1591.78     1402.34     23.69 o 
   8   2   1      218.69      235.57      7.18 o 
   9   2   1      791.22      653.99     13.69 o 
  10   2   1      188.02      214.19     10.48 o 
  11   2   1       95.46      117.00      6.63 o 
  12   2   1       36.82       79.41      7.26 o 
  13   2   1        8.31       12.63      6.90 o 
  14   2   1       20.60       22.44      7.62 o 
  15   2   1       42.62       83.92     38.48 o 
  16   2   1        0.62        2.87      7.25 o 
  17   2   1       18.39        8.84      7.44 o 
  18   2   1        2.77        4.12      8.25 o 
  19   2   1        0.42        3.74      6.86 o 
  20   2   1        0.21        1.54      7.42 o 
  21   2   1        0.76        7.31      7.89 o 
 -21   3   1        0.50       -3.60     12.50 o 
 -20   3   1        8.92        8.40     11.55 o 
 -19   3   1        0.00       -1.08      8.42 o 
 -18   3   1        1.92       12.03      7.78 o 
 -17   3   1        4.54       11.06      6.91 o 
 -16   3   1        0.64        4.31      6.46 o 
 -15   3   1       74.52      107.39     11.06 o 
 -14   3   1        0.01        6.82      4.97 o 
 -13   3   1      123.81      138.75      9.53 o 
 -12   3   1       72.91       91.30      7.74 o 
 -11   3   1       83.08       87.89      7.51 o 
 -10   3   1       44.16       63.67      6.12 o 
  -9   3   1       76.92       56.38      5.55 o 
  -8   3   1      908.96      832.18     18.32 o 
  -7   3   1       76.61       87.08      5.76 o 
  -6   3   1     1628.43     1424.70     26.77 o 
  -5   3   1       32.49       32.51      3.64 o 
  -4   3   1      799.34      575.72     12.44 o 
  -3   3   1       97.46       98.30      6.04 o 
  -2   3   1      450.23      331.53      7.53 o 
  -1   3   1      984.95      740.43     12.70 o 
   0   3   1      645.02      453.08      8.67 o 
   1   3   1     2097.23     1723.99     28.61 o 
   2   3   1      359.53      272.80      6.85 o 
   3   3   1     1380.17     1123.59     18.58 o 
   4   3   1      632.30      450.74      9.39 o 
   5   3   1     2401.34     2230.85     44.56 o 
   6   3   1        4.23        8.40      2.53 o 
   7   3   1     2339.97     2002.92     32.39 o 
   8   3   1       31.52       35.59      3.88 o 
   9   3   1       12.97       15.05      3.54 o 
  10   3   1       18.47       20.75      3.73 o 
  11   3   1       31.79       27.01      4.86 o 
  12   3   1       32.24       54.86      6.45 o 
  13   3   1       17.74       31.68      7.78 o 
  14   3   1        0.03       -5.57      5.57 o 
  15   3   1       27.59       24.96      7.57 o 
  16   3   1       14.91        4.93      8.54 o 
  17   3   1        9.98       -3.18      6.67 o 
  18   3   1        1.91       -1.10      6.44 o 
  19   3   1        0.00       11.47     18.27 o 
  20   3   1        0.00        2.56      7.70 o 
  21   3   1        1.69       -0.66      7.46 o 
 -21   4   1        0.66        7.67     12.88 o 
 -20   4   1        0.24       -0.53     10.31 o 
 -19   4   1        8.71        9.84     11.24 o 
 -18   4   1        1.95        0.45      8.80 o 
 -17   4   1        4.91       12.21      6.83 o 
 -16   4   1       60.92       86.84      9.93 o 
 -15   4   1        0.06        3.52      6.00 o 
 -14   4   1        4.52        6.54      4.64 o 
 -13   4   1       25.84       35.01      6.23 o 
 -12   4   1       28.24       41.98      6.18 o 
 -11   4   1      315.77      303.46     10.76 o 
 -10   4   1      139.20      213.87     10.25 o 
  -9   4   1      869.78      723.97     17.32 o 
  -8   4   1      316.83      249.79      9.27 o 
  -7   4   1      193.45      198.31     11.14 o 
  -6   4   1       14.66       12.94      3.34 o 
  -5   4   1      134.99      106.89      5.87 o 
  -4   4   1        0.18        0.81      2.41 o 
  -3   4   1     1410.67      978.23     18.05 o 
  -2   4   1     1370.51     1202.57     19.74 o 
  -1   4   1     2420.70     1732.84     27.33 o 
   0   4   1       50.03       68.22      4.53 o 
   1   4   1      889.95      737.89     14.17 o 
   2   4   1      433.01      250.38      6.84 o 
   3   4   1     1477.52      987.30     18.39 o 
   4   4   1     1253.86      868.27     15.71 o 
   5   4   1     1785.07     1319.42     22.43 o 
   6   4   1       16.70       26.36      3.37 o 
   7   4   1      337.84      257.14      7.53 o 
   8   4   1       46.55       67.74      7.16 o 
   9   4   1        6.71        3.32      3.41 o 
  10   4   1      348.78      299.68      9.17 o 
  11   4   1       60.06       91.64      7.68 o 
  12   4   1      323.13      322.94     11.55 o 
  13   4   1      150.92      219.83     15.95 o 
  14   4   1        3.87        9.32      7.31 o 
  15   4   1       17.15       17.14      8.10 o 
  16   4   1        0.01        2.51      6.52 o 
  17   4   1        0.47        8.68      8.42 o 
  18   4   1        8.22        4.78      7.70 o 
  19   4   1        2.24        3.08      6.83 o 
  20   4   1        4.24       10.05      8.41 o 
 -21   5   1        4.34        8.73     15.32 o 
 -20   5   1        9.53       -3.72      9.89 o 
 -19   5   1       12.77       11.35     12.86 o 
 -18   5   1        0.30        0.99      7.95 o 
 -17   5   1        0.82        5.31      6.63 o 
 -16   5   1       10.43       13.03      6.23 o 
 -15   5   1       23.20       24.58      6.31 o 
 -14   5   1       84.56       96.05      8.94 o 
 -13   5   1      157.98      212.69     11.66 o 
 -12   5   1      215.11      271.25     12.75 o 
 -11   5   1      187.66      223.13     11.21 o 
 -10   5   1       93.43      106.43      8.06 o 
  -9   5   1        0.27        2.19      3.30 o 
  -8   5   1     1134.20      974.17     21.15 o 
  -7   5   1      766.12      577.02     14.38 o 
  -6   5   1       16.80       12.05      3.38 o 
  -5   5   1      223.69      212.97      7.39 o 
  -4   5   1     1218.88      958.37     22.54 o 
  -3   5   1      928.83      641.63     15.85 o 
  -2   5   1       49.68       49.22      3.48 o 
  -1   5   1       26.34       23.40      2.94 o 
   0   5   1     2834.85     2295.74     35.86 o 
   1   5   1       15.60       29.32      3.36 o 
   2   5   1      578.37      338.81      8.62 o 
   3   5   1       29.61       30.69      3.94 o 
   4   5   1      942.64      619.03     12.55 o 
   5   5   1      353.44      315.64      8.19 o 
   6   5   1     1720.44     1476.46     25.36 o 
   7   5   1       25.43       25.15      3.61 o 
   8   5   1      104.50       93.49      5.74 o 
   9   5   1        5.74       -0.18      3.38 o 
  10   5   1      774.56      785.77     19.09 o 
  11   5   1        1.63        5.47      4.86 o 
  12   5   1       61.59      104.90      8.95 o 
  13   5   1       36.15       76.27      9.51 o 
  14   5   1       16.67       40.43      9.54 o 
  15   5   1       13.05        8.72      7.31 o 
  16   5   1        0.22        6.82      6.87 o 
  17   5   1        4.43        0.70      7.61 o 
  18   5   1        0.00        3.09      7.19 o 
  20   5   1        0.63        6.29      7.47 o 
 -21   6   1        0.94       -4.85      9.46 o 
 -20   6   1        0.07       -5.78      9.51 o 
 -19   6   1        0.11        4.50     10.79 o 
 -18   6   1        1.10       10.51      9.08 o 
 -17   6   1       15.46       21.98      8.75 o 
 -16   6   1        2.70        8.37      6.23 o 
 -15   6   1       29.72       38.20      7.24 o 
 -14   6   1       66.99       93.90      8.70 o 
 -13   6   1       15.73       20.88      5.35 o 
 -12   6   1        9.23       19.96      5.15 o 
 -11   6   1       78.31       95.42      8.47 o 
 -10   6   1       35.13       32.22      5.52 o 
  -9   6   1       87.91       90.21      7.29 o 
  -8   6   1        1.32        5.11      3.49 o 
  -7   6   1       27.45       31.74      4.81 o 
  -6   6   1        3.97        8.13      3.50 o 
  -5   6   1      816.22      565.21     12.62 o 
  -4   6   1     3275.04     3068.98     50.92 o 
  -3   6   1      382.41      294.17      8.13 o 
  -2   6   1      690.16      514.77     10.87 o 
  -1   6   1     1975.71     1530.18     25.60 o 
   0   6   1     2067.58     1657.80     27.36 o 
   1   6   1       40.87       62.67      4.66 o 
   2   6   1        7.85       10.57      2.83 o 
   3   6   1      555.61      443.08     10.88 o 
   4   6   1      466.25      342.30      9.33 o 
   5   6   1       22.48       24.00      3.41 o 
   6   6   1      234.55      199.96     10.72 o 
   7   6   1      112.17      140.41      6.58 o 
   8   6   1      504.66      434.96     10.95 o 
   9   6   1        3.14        4.15      3.62 o 
  10   6   1      279.90      296.01     10.68 o 
  11   6   1       10.44       18.27      5.02 o 
  12   6   1      172.21      239.78     17.47 o 
  13   6   1        0.48       -0.25      5.83 o 
  14   6   1        6.11        1.19      7.39 o 
  15   6   1       19.05       21.27      8.30 o 
  16   6   1       11.58        7.46      6.57 o 
  17   6   1        3.32       13.46      6.75 o 
  18   6   1        0.08       -6.28      7.31 o 
  19   6   1        0.06       -0.65      7.10 o 
  20   6   1        1.84       11.17     11.81 o 
 -20   7   1        7.60       16.07     15.44 o 
 -19   7   1        7.14       -1.81     10.44 o 
 -18   7   1        1.19        1.31     12.95 o 
 -17   7   1        1.89        5.94      6.33 o 
 -16   7   1        0.20        1.71      5.39 o 
 -15   7   1       15.83       19.64      6.06 o 
 -14   7   1        1.03        4.44      5.36 o 
 -13   7   1       61.84       90.04      8.56 o 
 -12   7   1       56.78       95.64      9.71 o 
 -11   7   1      220.82      273.33     14.66 o 
 -10   7   1       55.15       79.79      7.75 o 
  -9   7   1        3.27        9.92      4.21 o 
  -8   7   1      156.11      162.47      9.23 o 
  -7   7   1       50.32       46.97      5.52 o 
  -6   7   1      365.02      281.11      9.64 o 
  -5   7   1       89.36       92.04      5.17 o 
  -4   7   1     1258.71     1145.81     22.18 o 
  -3   7   1      157.10      133.56      9.42 o 
  -2   7   1      591.38      475.82     10.80 o 
  -1   7   1     2567.22     2089.79     34.10 o 
   0   7   1      172.42      188.55      8.14 o 
   1   7   1     1016.09      750.58     15.08 o 
   2   7   1     3301.67     2872.68     48.69 o 
   3   7   1      205.75      193.76      9.25 o 
   4   7   1      373.06      357.36      9.93 o 
   5   7   1       12.99       10.62      3.01 o 
   6   7   1       94.54       90.56      5.72 o 
   7   7   1      855.51      658.22     14.48 o 
   8   7   1      129.71      190.25      9.70 o 
   9   7   1      547.60      488.77     14.36 o 
  10   7   1      507.19      587.41     17.42 o 
  11   7   1      172.51      211.02     10.62 o 
  12   7   1        1.32       -0.97      5.21 o 
  13   7   1       66.43       99.97     10.83 o 
  14   7   1        8.36        7.92     12.43 o 
  15   7   1        0.45        0.68      7.53 o 
  16   7   1       55.46       49.82     10.28 o 
  17   7   1        1.92       12.61      7.33 o 
  18   7   1        1.99        5.15      9.33 o 
  19   7   1        0.25        2.43      9.04 o 
 -20   8   1        0.19        3.67     13.08 o 
 -19   8   1       10.07      -12.15     12.55 o 
 -18   8   1       14.26        9.99     16.76 o 
 -17   8   1       14.99       12.30      6.07 o 
 -16   8   1        8.94       14.04      5.43 o 
 -15   8   1        3.10        2.53      5.03 o 
 -14   8   1        5.04        3.79      5.43 o 
 -13   8   1       84.47       61.34      8.51 o 
 -12   8   1      122.99      147.62     12.11 o 
 -11   8   1      286.27      302.24     12.04 o 
 -10   8   1      521.78      505.51     16.67 o 
  -9   8   1      237.03      260.31     27.47 o 
  -8   8   1       13.90       12.00      4.18 o 
  -7   8   1       12.02       16.78      4.25 o 
  -6   8   1        0.10        4.34      2.34 o 
  -5   8   1      196.43      189.07     12.80 o 
  -4   8   1        0.11        1.36      2.56 o 
  -3   8   1      430.00      326.43      9.64 o 
  -2   8   1     2368.85     2143.08     35.42 o 
  -1   8   1       44.90       49.05      5.20 o 
   0   8   1       84.02       98.61      5.87 o 
   1   8   1     1482.25     1264.44     23.12 o 
   2   8   1      139.09      160.23     12.34 o 
   3   8   1      368.51      323.07      9.78 o 
   4   8   1       46.08       37.69      4.51 o 
   5   8   1      190.36      182.04      9.41 o 
   6   8   1        1.88       11.30      3.66 o 
   7   8   1       33.74       48.55      4.86 o 
   8   8   1       43.78       55.37      6.56 o 
   9   8   1       21.21       28.58      5.62 o 
  10   8   1        0.04       12.34      4.63 o 
  11   8   1       27.19       40.77      6.27 o 
  12   8   1       74.56      129.91      9.73 o 
  13   8   1       46.77       70.97      9.46 o 
  14   8   1       33.68       41.07     10.00 o 
  15   8   1        0.16        2.91      7.60 o 
  16   8   1        0.00       -3.58      6.62 o 
  17   8   1        2.00        2.71      7.14 o 
  18   8   1        1.37       -0.11      6.25 o 
  19   8   1        1.11       -5.26     12.00 o 
 -19   9   1        0.12        0.38     11.07 o 
 -18   9   1        9.88        6.35      6.70 o 
 -17   9   1        0.33        3.43      5.59 o 
 -16   9   1        8.06        5.22      5.34 o 
 -15   9   1        2.08        6.54      6.06 o 
 -14   9   1       43.09       41.10      8.19 o 
 -13   9   1       20.29       22.39      8.10 o 
 -12   9   1       13.69       13.10      5.95 o 
 -11   9   1       24.53       47.53      7.78 o 
 -10   9   1      131.57      178.71     11.12 o 
  -9   9   1       60.98       48.07      6.77 o 
  -8   9   1        1.24        7.69      4.14 o 
  -7   9   1      210.51      229.55     12.96 o 
  -6   9   1       18.55       19.20      5.44 o 
  -5   9   1        9.29        9.32      2.87 o 
  -4   9   1        0.43        1.96      2.86 o 
  -3   9   1      223.12      206.10     13.39 o 
  -2   9   1        2.24        3.35      2.66 o 
  -1   9   1      459.76      380.93     10.25 o 
   0   9   1       26.69       39.01      4.70 o 
   1   9   1       75.70       78.25      5.90 o 
   2   9   1      553.63      503.54     13.23 o 
   3   9   1      337.51      284.99      9.51 o 
   4   9   1       33.32       46.05      5.22 o 
   5   9   1        7.15        7.76      3.60 o 
   6   9   1        0.57        1.31      3.10 o 
   7   9   1       46.15       53.38      6.49 o 
   8   9   1       49.85       63.45      7.04 o 
   9   9   1       26.75       43.51      6.66 o 
  10   9   1      152.91      210.26     11.80 o 
  11   9   1        4.21       12.68      5.34 o 
  12   9   1       32.06       39.33      6.98 o 
  13   9   1        3.90       10.26      6.58 o 
  14   9   1        6.77       -3.01      6.89 o 
  15   9   1        1.88        4.98      6.80 o 
  16   9   1        1.98        3.55      6.82 o 
  17   9   1        1.07       -3.31      6.22 o 
  18   9   1        0.00       16.58      9.03 o 
  19   9   1        5.68        6.09     13.08 o 
 -19  10   1        0.98       -9.28     15.57 o 
 -18  10   1        0.01       -4.88      7.31 o 
 -17  10   1        7.31        5.54      5.08 o 
 -16  10   1        1.21        3.08      5.09 o 
 -15  10   1       22.85       19.61      6.35 o 
 -14  10   1        1.70        3.65      5.60 o 
 -13  10   1        6.40        6.70      4.95 o 
 -12  10   1        3.03       13.24      5.60 o 
 -11  10   1        1.41        1.48      5.40 o 
 -10  10   1       94.43      114.12      9.80 o 
  -9  10   1       16.02       24.10      5.79 o 
  -8  10   1       31.88       36.67      6.18 o 
  -7  10   1       60.85       77.84     11.46 o 
  -6  10   1        0.60        3.72      4.61 o 
  -5  10   1        0.16        5.75      3.25 o 
  -4  10   1      423.03      355.10     11.08 o 
  -3  10   1        1.81        5.69      3.49 o 
  -2  10   1      473.78      397.58     10.98 o 
  -1  10   1      164.39      183.20      8.30 o 
   0  10   1      380.74      357.34     10.37 o 
   1  10   1      162.21      234.14      9.39 o 
   2  10   1       42.25       61.57      6.17 o 
   3  10   1      124.93      120.66      7.99 o 
   4  10   1      676.05      548.06     14.65 o 
   5  10   1      115.93      122.19      8.07 o 
   6  10   1      138.90      166.76      8.55 o 
   7  10   1        3.73        9.88      4.88 o 
   8  10   1       35.35       39.64      6.50 o 
   9  10   1       36.19       56.68      7.46 o 
  10  10   1       45.30       88.25      8.74 o 
  11  10   1       10.71       17.51      5.68 o 
  12  10   1        7.96       11.35      5.19 o 
  13  10   1       64.96       78.30      9.69 o 
  14  10   1        0.88        3.10      6.56 o 
  15  10   1        2.90        9.52      6.74 o 
  16  10   1        2.87        9.17      6.75 o 
  17  10   1        0.01       -0.78      7.52 o 
  18  10   1        0.86        0.96      8.03 o 
 -18  11   1        0.63       -1.43      8.06 o 
 -17  11   1        0.00        3.20      5.01 o 
 -16  11   1        0.11        3.15      4.72 o 
 -15  11   1        6.93       -2.20      4.35 o 
 -14  11   1        1.27        4.37      5.28 o 
 -13  11   1        0.51        1.12      4.76 o 
 -12  11   1       24.61       26.51     13.87 o 
 -11  11   1       55.51       74.77     14.97 o 
 -10  11   1        0.62        2.17      5.94 o 
  -9  11   1       54.10       64.01      7.58 o 
  -8  11   1        1.01        0.42      4.31 o 
  -7  11   1       45.44       57.12      6.99 o 
  -6  11   1       78.43       88.18      9.45 o 
  -5  11   1        0.07       -1.06      4.25 o 
  -4  11   1      162.93      157.26     13.10 o 
  -3  11   1       20.37       15.95      4.61 o 
  -2  11   1       81.09       99.95      7.05 o 
  -1  11   1       37.48       54.18      5.65 o 
   0  11   1       53.79       75.48      6.59 o 
   1  11   1      903.25      854.25     18.78 o 
   2  11   1      537.01      371.53     11.98 o 
   3  11   1       13.68       18.24      4.47 o 
   4  11   1       29.47       23.62      5.07 o 
   5  11   1        2.35        0.69      3.71 o 
   6  11   1       26.80       38.27      7.21 o 
   7  11   1       51.45       62.77      8.72 o 
   8  11   1       13.62       11.60      5.58 o 
   9  11   1       65.57      105.53      9.31 o 
  10  11   1        0.71        4.49      5.37 o 
  11  11   1        0.02       -0.25      4.79 o 
  12  11   1        5.49        5.71      5.11 o 
  13  11   1        3.44        1.04      5.29 o 
  14  11   1        0.03       -3.47      5.70 o 
  15  11   1        5.18        7.36      7.45 o 
  16  11   1        6.08       -4.44      6.45 o 
  17  11   1        7.47        1.15      7.73 o 
 -17  12   1        4.51       -2.38      4.70 o 
 -16  12   1        0.72       -0.02      4.49 o 
 -15  12   1        6.11        4.52      4.46 o 
 -14  12   1        1.94        2.94      4.66 o 
 -13  12   1        7.19       34.32     33.29 o 
 -12  12   1       23.27       17.79      5.67 o 
 -11  12   1        3.07        1.25      5.10 o 
 -10  12   1        2.20        5.68      5.56 o 
  -9  12   1        0.09        5.97      5.43 o 
  -8  12   1       15.98       16.43      5.81 o 
  -7  12   1       70.97       80.25      8.18 o 
  -6  12   1        0.39        2.97      5.10 o 
  -5  12   1        6.17        2.29      4.93 o 
  -4  12   1        9.73       12.32      4.66 o 
  -3  12   1       20.91       15.99      4.52 o 
  -2  12   1       31.96       29.50      5.38 o 
  -1  12   1        3.77        2.74      3.65 o 
   0  12   1        6.44        7.36      4.07 o 
   1  12   1      394.63      358.95     12.15 o 
   2  12   1       86.03       84.27      7.86 o 
   3  12   1        0.24       -2.80      4.20 o 
   4  12   1        4.28        7.07      4.20 o 
   5  12   1       72.10       81.44      9.34 o 
   6  12   1       31.75       37.58      7.40 o 
   7  12   1        0.53        1.36      4.79 o 
   8  12   1       44.66       58.32      8.38 o 
   9  12   1        1.56        8.95      5.27 o 
  10  12   1        1.94       -4.19      4.19 o 
  11  12   1        2.11        2.17      4.14 o 
  12  12   1        1.43        2.96      4.36 o 
  13  12   1        0.34        6.89      5.34 o 
  14  12   1        0.56        3.63      5.17 o 
  15  12   1        3.58        5.38      7.49 o 
  16  12   1        0.89        7.28      8.99 o 
  17  12   1        1.28        7.27      8.39 o 
 -17  13   1        1.94        7.07     14.08 o 
 -16  13   1        0.38        3.23      5.16 o 
 -15  13   1        0.29       10.77      6.31 o 
 -14  13   1       20.81       20.17      9.11 o 
 -13  13   1       22.97       16.34      9.94 o 
 -12  13   1        0.86       -0.54      4.59 o 
 -11  13   1        0.66        1.42      4.62 o 
 -10  13   1       17.74       20.23      9.26 o 
  -9  13   1        8.68       17.24      6.35 o 
  -8  13   1       51.11       54.92      8.75 o 
  -7  13   1       24.74       23.74      7.42 o 
  -6  13   1        0.05        5.32      5.24 o 
  -5  13   1       85.71      119.93     11.30 o 
  -4  13   1       56.91       76.52      9.23 o 
  -3  13   1        5.61        4.95      5.46 o 
  -2  13   1        1.00        2.32      3.91 o 
  -1  13   1       43.01       58.85      6.57 o 
   0  13   1       44.17       68.41      7.06 o 
   1  13   1      126.64      152.71      9.98 o 
   2  13   1       33.56       24.90      5.61 o 
   3  13   1       25.29       26.17      5.54 o 
   4  13   1        5.94        8.01      4.75 o 
   5  13   1        0.11        0.10      4.81 o 
   6  13   1       33.97       34.35      7.96 o 
   7  13   1       34.30       58.15      8.36 o 
   8  13   1       77.49       86.86      9.74 o 
   9  13   1        0.34        0.44      5.00 o 
  10  13   1       20.71       20.53      5.54 o 
  11  13   1        7.90        4.02      4.31 o 
  12  13   1        1.77       -3.65      3.93 o 
  13  13   1        0.03        1.37      3.55 o 
  14  13   1       14.05        7.29      6.46 o 
  15  13   1        3.63        0.08      6.19 o 
  16  13   1        0.78        1.56      9.82 o 
 -16  14   1        0.35        4.94      6.41 o 
 -15  14   1       11.99       13.83      6.48 o 
 -14  14   1        3.66        8.84      5.40 o 
 -13  14   1        5.60        7.81      7.71 o 
 -12  14   1        4.48        4.46      4.89 o 
 -11  14   1        1.35        2.35      4.66 o 
 -10  14   1        0.23        0.34      4.81 o 
  -9  14   1        0.85       -1.34      5.00 o 
  -8  14   1       37.46       40.17      8.08 o 
  -7  14   1        0.37        7.87      6.33 o 
  -6  14   1       46.68       43.36      8.06 o 
  -5  14   1       33.78       34.47      7.19 o 
  -4  14   1        0.04        1.92      5.36 o 
  -3  14   1       58.80       72.91      9.25 o 
  -2  14   1       10.16       16.47      5.17 o 
  -1  14   1      203.40      210.61     13.50 o 
   0  14   1       42.61       69.44      7.38 o 
   1  14   1      194.83      239.23     20.43 o 
   2  14   1      113.26      115.19     11.81 o 
   3  14   1       76.70       95.92     10.06 o 
   4  14   1       49.81       52.25      7.72 o 
   5  14   1        4.95       -0.14      4.90 o 
   6  14   1        4.48        1.99      4.57 o 
   7  14   1        4.01        1.71      4.54 o 
   8  14   1        3.32        1.54      4.32 o 
   9  14   1       16.41       24.17      5.71 o 
  10  14   1        3.92        6.20      4.92 o 
  11  14   1        0.05       -1.04      3.94 o 
  12  14   1        1.00        3.92      4.56 o 
  13  14   1       12.66        5.83      5.10 o 
  14  14   1        2.16       -4.81      6.39 o 
  15  14   1        0.28       -0.44      4.88 o 
 -15  15   1        0.01       -6.87     13.00 o 
 -14  15   1        4.25        8.05      5.13 o 
 -13  15   1        0.01        1.65      4.83 o 
 -12  15   1        4.67        3.10      4.64 o 
 -11  15   1        0.00        3.17      4.67 o 
 -10  15   1        1.59        5.68      5.35 o 
  -9  15   1        1.00       -0.10      4.83 o 
  -8  15   1       23.67       17.40      6.14 o 
  -7  15   1       27.20       29.53     12.73 o 
  -6  15   1        0.32       -1.14      4.50 o 
  -5  15   1      140.48      143.43     14.35 o 
  -4  15   1       75.62      118.68     13.81 o 
  -3  15   1       48.50       60.45     12.07 o 
  -2  15   1       95.43      122.59     11.52 o 
  -1  15   1        6.70        7.53      4.28 o 
   0  15   1        0.02       -0.73      4.19 o 
   1  15   1        4.32        5.49      4.99 o 
   2  15   1       57.99       96.34     19.70 o 
   3  15   1       22.27       20.18      6.05 o 
   4  15   1        0.09        3.80      5.26 o 
   5  15   1        3.95        3.46      5.29 o 
   6  15   1        6.15        4.59      5.27 o 
   7  15   1        0.35       -0.96      4.38 o 
   8  15   1        6.64        3.04      3.60 o 
   9  15   1        6.15        8.25      5.56 o 
  10  15   1        1.08        3.72      4.10 o 
  11  15   1        1.68        4.58      3.84 o 
  12  15   1        1.49       -1.71      3.79 o 
  13  15   1        1.40        3.56      7.37 o 
  14  15   1        0.30       -1.75      5.30 o 
 -13  16   1        0.23       -2.85      4.43 o 
 -12  16   1        0.20        5.16      5.39 o 
 -11  16   1        5.41       31.03     21.55 o 
 -10  16   1        4.93        4.62      4.98 o 
  -9  16   1        0.01        1.75      3.85 o 
  -8  16   1        2.48        7.65      4.87 o 
  -7  16   1       45.63       28.41      9.84 o 
  -6  16   1        7.62       15.79      5.62 o 
  -5  16   1       51.14       34.84     12.05 o 
  -4  16   1        7.37        8.74      6.40 o 
  -3  16   1        0.43       -0.65      4.33 o 
  -2  16   1       53.59       45.67     10.58 o 
  -1  16   1        8.98        7.03      4.70 o 
   0  16   1        0.83        4.53      5.20 o 
   1  16   1        2.13        5.42      4.54 o 
   2  16   1       21.49       14.60      5.60 o 
   3  16   1       32.02       27.84      9.82 o 
   4  16   1       11.06        6.94      4.42 o 
   5  16   1        8.38       10.24      4.62 o 
   6  16   1       10.57        8.12      5.12 o 
   7  16   1        0.73        1.23      4.45 o 
   8  16   1        3.21        5.86      5.91 o 
   9  16   1        0.94        7.23      5.58 o 
  10  16   1        1.13        0.84      4.33 o 
  11  16   1        6.17       12.45      5.55 o 
  12  16   1        0.76        0.22      3.85 o 
  13  16   1        0.24        1.26      5.18 o 
 -12  17   1        0.19        7.29      5.60 o 
 -11  17   1        0.73        1.91      4.85 o 
 -10  17   1        2.61        0.88      4.33 o 
  -9  17   1        0.91       12.18      8.98 o 
  -8  17   1       10.60        9.83      5.19 o 
  -7  17   1        4.23        2.11      3.92 o 
  -6  17   1        0.02        7.47      5.30 o 
  -5  17   1        2.06       -1.16      4.42 o 
  -4  17   1        1.02       -2.48      4.68 o 
  -3  17   1        0.84        3.38      3.35 o 
  -2  17   1        0.00        2.98      5.09 o 
  -1  17   1        0.09        5.66      6.27 o 
   0  17   1        9.35       15.76      5.56 o 
   1  17   1        3.12        8.23      5.32 o 
   2  17   1        0.11        3.22      4.87 o 
   3  17   1       13.73       13.07      6.45 o 
   4  17   1        0.84       -1.11      4.19 o 
   5  17   1        1.51       -1.06      4.77 o 
   6  17   1        0.70       -0.34      3.60 o 
   7  17   1        0.09        9.81      5.64 o 
   8  17   1        0.13        3.68      5.50 o 
   9  17   1        0.05        5.22      4.63 o 
  10  17   1        1.67        7.33      5.57 o 
  11  17   1        0.68        3.55      4.70 o 
 -10  18   1        0.60        0.29      5.24 o 
  -9  18   1        0.54       -3.59      4.98 o 
  -8  18   1        3.21        4.22      5.65 o 
  -7  18   1        9.69        1.81      4.86 o 
  -6  18   1        0.86        3.84      4.63 o 
  -5  18   1       12.58       12.09      5.33 o 
  -4  18   1        0.83       -1.87      3.48 o 
  -3  18   1        0.11       -3.02      5.15 o 
  -2  18   1       12.79       14.56      7.69 o 
  -1  18   1        0.18        4.22      7.52 o 
   0  18   1        4.82        4.65      6.07 o 
   1  18   1        4.18        1.40      5.26 o 
   2  18   1        0.05        7.05      4.86 o 
   3  18   1        5.93       11.28      6.35 o 
   4  18   1       10.36        0.31      4.39 o 
   5  18   1        1.02        0.81      3.86 o 
   6  18   1        5.92        5.32      5.12 o 
   7  18   1        1.58        6.71      5.36 o 
   8  18   1        0.45        5.94      5.35 o 
   9  18   1        0.33        8.07      7.31 o 
  -8  19   1        7.34        3.47      7.74 o 
  -7  19   1        1.65        8.04      5.82 o 
  -6  19   1        0.02       -0.15      6.11 o 
  -5  19   1        1.63       -2.55      4.53 o 
  -4  19   1        4.28        4.14      4.76 o 
  -3  19   1        0.32        1.53      8.38 o 
  -2  19   1       10.44        2.24      5.88 o 
  -1  19   1        0.92       -1.63      7.22 o 
   0  19   1        0.08        1.02     11.38 o 
   1  19   1        0.52       -0.09      4.41 o 
   2  19   1       10.29        6.02      4.89 o 
   3  19   1        0.22        0.35      5.85 o 
   4  19   1        0.21        2.71      5.45 o 
   5  19   1        5.23       -2.26      5.38 o 
   6  19   1        3.13       10.82      6.99 o 
   7  19   1        0.48        2.14      5.45 o 
  -4  20   1        0.81        8.89      6.13 o 
  -3  20   1        2.32        3.86      5.58 o 
  -2  20   1        2.82        6.36      8.04 o 
  -1  20   1        1.98       10.15     10.71 o 
   0  20   1        1.54        1.06      9.53 o 
   1  20   1        2.34       11.45     18.74 o 
   2  20   1        7.61        8.01     22.17 o 
   3  20   1        6.49        5.44      4.39 o 
   4  20   1        1.66        5.15     10.31 o 
 -20   0   2       13.53       17.86     13.28 o 
 -19   0   2       13.94       17.36     13.16 o 
 -18   0   2        1.23        6.06     10.76 o 
 -17   0   2       78.18      102.47     39.07 o 
 -16   0   2       52.16       56.87     12.60 o 
 -15   0   2      251.17      246.16     24.78 o 
 -14   0   2      167.73      218.63     31.36 o 
 -13   0   2      223.91      250.57     18.54 o 
 -12   0   2        0.09       -1.06      6.66 o 
 -11   0   2      264.48      272.85     28.62 o 
 -10   0   2      176.11      180.04     10.97 o 
  -9   0   2     1562.79     1537.21     37.36 o 
  -8   0   2      664.51      553.48     16.81 o 
  -7   0   2      485.20      387.55     12.57 o 
  -6   0   2    11415.67    13778.49    277.89 o 
  -5   0   2     2198.96     2116.18     46.80 o 
  -4   0   2     5898.43     5964.42    122.59 o 
  -3   0   2    12795.19    18590.01    442.44 o 
  -2   0   2    26080.54    65534.83   1504.85 o 
  -1   0   2     1656.02     2009.28     54.64 o 
   0   0   2     3578.90     3425.47     71.58 o 
   1   0   2    22391.85    38366.49    758.24 o 
   2   0   2       10.20       21.78      5.29 o 
   3   0   2       15.04       25.05      5.67 o 
   4   0   2     2066.18     1418.34     42.25 o 
   5   0   2        6.51       14.88      5.55 o 
   6   0   2      423.88      466.18     39.51 o 
   7   0   2      706.04      463.29     42.83 o 
   8   0   2      120.61      132.66      8.96 o 
   9   0   2      512.51      473.01     15.59 o 
  10   0   2        6.22        7.88      6.23 o 
  11   0   2       41.55       42.27      9.23 o 
  12   0   2       44.75       53.18     17.13 o 
  13   0   2        1.06        8.15      8.16 o 
  14   0   2        4.68        3.29     13.83 o 
  15   0   2       68.70       99.12     21.60 o 
  16   0   2        0.61       15.52     13.78 o 
  17   0   2       13.28       17.01     10.39 o 
  18   0   2        1.45       -6.84     10.66 o 
  19   0   2        0.91        7.65      9.68 o 
  20   0   2        1.37       -0.25     10.06 o 
 -20   1   2        0.47        0.68      7.55 o 
 -19   1   2        0.70       -6.77      7.53 o 
 -18   1   2        9.10       10.52      7.03 o 
 -17   1   2        8.50        7.90      7.31 o 
 -16   1   2        0.09        5.27      5.91 o 
 -15   1   2        8.60       19.59      7.12 o 
 -14   1   2      350.08      364.30     15.36 o 
 -13   1   2      265.72      282.24     13.90 o 
 -12   1   2        2.24       15.76      4.65 o 
 -11   1   2       54.77       74.62      6.69 o 
 -10   1   2       51.83       56.72      4.57 o 
  -9   1   2     1560.18     1564.75     26.63 o 
  -8   1   2     3020.86     2807.05     43.97 o 
  -7   1   2      613.61      411.00      9.23 o 
  -6   1   2      638.63      519.20     13.76 o 
  -5   1   2     4632.11     4797.87     70.61 o 
  -4   1   2     2196.04     2019.00     31.31 o 
  -3   1   2       11.05       23.54      3.05 o 
  -2   1   2    13664.04    23418.78    352.56 o 
  -1   1   2    19509.71    40980.48    614.94 o 
   0   1   2    13489.91    21972.63    374.30 o 
   1   1   2    10703.72    13404.83    189.71 o 
   2   1   2      300.49      241.01      7.07 o 
   3   1   2      120.72       91.31     10.31 o 
   4   1   2       36.97       44.60      4.86 o 
   5   1   2      486.71      314.21     10.36 o 
   6   1   2      214.46      139.29     11.98 o 
   7   1   2     2369.99     2297.39     36.48 o 
   8   1   2      211.86      236.03      7.04 o 
   9   1   2        3.99       15.92      3.49 o 
  10   1   2       35.14       54.66      6.58 o 
  11   1   2       11.29       13.46      5.00 o 
  12   1   2        0.31       -0.24      4.28 o 
  13   1   2       13.66       19.07      5.63 o 
  14   1   2        0.73        5.22      6.90 o 
  15   1   2       11.42       10.99      9.76 o 
  16   1   2        7.93        4.96      8.03 o 
  17   1   2        0.15        0.43      8.06 o 
  18   1   2        3.20        2.17      8.11 o 
  19   1   2        0.06        1.13      6.83 o 
  20   1   2        0.28        3.48      6.95 o 
 -20   2   2        9.34       11.45      8.03 o 
 -19   2   2        4.17        4.55      6.78 o 
 -18   2   2        2.11       10.03      7.69 o 
 -17   2   2        7.65        8.42      7.08 o 
 -16   2   2        9.40       14.82      8.98 o 
 -15   2   2       38.46       48.08      8.53 o 
 -14   2   2        1.39        8.63      6.21 o 
 -13   2   2      141.14      210.60     11.08 o 
 -12   2   2      286.91      311.53     11.59 o 
 -11   2   2       91.00       88.00      7.19 o 
 -10   2   2        1.45        2.65      3.23 o 
  -9   2   2       99.58      100.11      5.19 o 
  -8   2   2       68.07       94.72      4.85 o 
  -7   2   2      107.07       94.06      6.31 o 
  -6   2   2       10.10       13.49      2.49 o 
  -5   2   2     1049.07      755.00     15.47 o 
  -4   2   2     2034.03     1827.54     31.18 o 
  -3   2   2       42.86       33.91      3.40 o 
  -2   2   2     1285.34     1054.09     19.19 o 
  -1   2   2       33.13       36.01      2.94 o 
   0   2   2     1007.77      894.02     16.22 o 
   1   2   2      245.54      202.58      5.41 o 
   2   2   2     1037.27      624.59     12.69 o 
   3   2   2     3107.07     2487.40     38.14 o 
   4   2   2       18.24       19.00      2.36 o 
   5   2   2      236.66      215.58      5.88 o 
   6   2   2      182.86      131.53     11.35 o 
   7   2   2      150.92      159.59     15.96 o 
   8   2   2       26.06       17.31      3.15 o 
   9   2   2       52.98       61.14      4.82 o 
  10   2   2      102.59      119.59      8.99 o 
  12   2   2        9.42       13.65      5.14 o 
  13   2   2        3.06       11.85      6.74 o 
  14   2   2        2.90        5.41      7.11 o 
  15   2   2        0.55       -1.23      6.73 o 
  16   2   2       23.02       12.42      9.12 o 
  17   2   2        3.24        2.02      7.03 o 
  18   2   2        0.33       -1.54      6.81 o 
  19   2   2        0.13        5.39      7.43 o 
  20   2   2        1.30        7.70      8.08 o 
 -20   3   2        4.29        5.72      6.48 o 
 -19   3   2        0.79        5.84      7.18 o 
 -18   3   2       31.52       38.76      9.42 o 
 -17   3   2       20.81       32.82     11.14 o 
 -16   3   2       82.93       89.78     14.46 o 
 -15   3   2       39.80       41.99     14.91 o 
 -14   3   2      256.29      282.12     11.95 o 
 -13   3   2       58.77       65.38      7.24 o 
 -12   3   2       43.94       50.41      6.43 o 
 -11   3   2       75.09       81.49      7.07 o 
 -10   3   2      295.70      201.45     10.65 o 
  -9   3   2      495.19      364.32     10.86 o 
  -8   3   2      149.31      103.33      7.72 o 
  -7   3   2        0.09        6.24      3.05 o 
  -6   3   2      712.20      567.41     14.16 o 
  -5   3   2     1308.50      927.15     16.26 o 
  -4   3   2      482.99      293.26      7.83 o 
  -3   3   2      595.96      417.61      9.72 o 
  -2   3   2     1204.79      781.22     16.89 o 
  -1   3   2      788.02      697.28     12.66 o 
   0   3   2      999.29      855.62     17.81 o 
   1   3   2     4179.50     4019.54     63.91 o 
   2   3   2      146.50      139.94      5.03 o 
   3   3   2      310.08      184.70      5.46 o 
   4   3   2     1580.68     1103.81     21.13 o 
   5   3   2      235.93      131.57     13.29 o 
   6   3   2       15.70       30.04      3.24 o 
   7   3   2        5.15        5.38      2.26 o 
   8   3   2        0.07        3.38      2.25 o 
   9   3   2       84.78       86.72      8.59 o 
  10   3   2        0.02        4.11      4.27 o 
  11   3   2       22.42       17.59      5.93 o 
  12   3   2        2.21        8.87      7.43 o 
  13   3   2       38.90       59.08     10.75 o 
  14   3   2       92.35      137.69     17.92 o 
  15   3   2        8.37       15.81      7.81 o 
  16   3   2        1.06       -1.08      7.29 o 
  17   3   2        2.38       -0.95      6.82 o 
  18   3   2        0.29        6.53      7.29 o 
  19   3   2        0.30        2.20      7.34 o 
  20   3   2        0.20        2.40      6.60 o 
 -20   4   2        0.01        1.17      7.64 o 
 -19   4   2        0.99        7.23      7.22 o 
 -18   4   2        2.53        7.34      6.84 o 
 -17   4   2       16.88       12.37      6.76 o 
 -16   4   2       90.01       95.20     17.30 o 
 -15   4   2       10.36       10.48      6.01 o 
 -14   4   2       30.51       28.12      6.94 o 
 -13   4   2      159.04      171.97     10.36 o 
 -12   4   2        1.67        0.57      4.16 o 
 -11   4   2      262.13      252.45     13.00 o 
 -10   4   2       27.15       33.03      5.19 o 
  -9   4   2       24.41       29.03      4.42 o 
  -8   4   2        2.06       11.65      3.55 o 
  -7   4   2      180.45      179.82      7.91 o 
  -6   4   2     1141.93      889.18     18.76 o 
  -5   4   2      688.15      426.85      8.32 o 
  -4   4   2       24.68       23.05      3.17 o 
  -3   4   2     1547.29     1177.83     21.70 o 
  -2   4   2     1123.96      833.10     14.96 o 
  -1   4   2      455.70      259.56      7.24 o 
   0   4   2       38.51       42.98      3.59 o 
   1   4   2      158.80      126.49      5.40 o 
   2   4   2      101.72       74.94      4.58 o 
   3   4   2       31.83       35.44      3.45 o 
   4   4   2      945.33      635.22     12.78 o 
   5   4   2       84.07       93.87      5.03 o 
   6   4   2       37.51       50.27      4.12 o 
   7   4   2      339.63      325.61     10.28 o 
   8   4   2        0.67        2.85      2.59 o 
   9   4   2       63.92       96.15      9.77 o 
  10   4   2       13.95       19.53      4.33 o 
  11   4   2       20.10       52.13      9.39 o 
  12   4   2      180.84      207.09     15.70 o 
  13   4   2       12.67       19.02      7.80 o 
  14   4   2        0.24        4.96      7.39 o 
  15   4   2       37.25       48.26      9.56 o 
  16   4   2        9.12       21.08      7.09 o 
  17   4   2        0.26        0.32      6.81 o 
  18   4   2        0.75       -1.33      6.54 o 
  19   4   2        1.94       -0.79      6.62 o 
  20   4   2        0.00       -2.47      7.29 o 
 -21   5   2        3.80       -1.03     16.85 o 
 -20   5   2        6.08        3.93      8.22 o 
 -19   5   2        0.13       -1.22     10.53 o 
 -18   5   2        0.26       -0.77      7.62 o 
 -17   5   2       14.31       17.20      7.95 o 
 -16   5   2        4.47       16.72      8.00 o 
 -15   5   2       82.44       89.16      9.68 o 
 -14   5   2      100.88      129.35     13.68 o 
 -13   5   2      745.81      775.91     23.13 o 
 -12   5   2      118.19      142.84      9.49 o 
 -11   5   2       89.54       82.76      7.45 o 
 -10   5   2      379.41      389.10     12.16 o 
  -9   5   2        1.82        7.75      3.52 o 
  -8   5   2      113.34      118.14      8.82 o 
  -7   5   2       30.36       34.30      4.43 o 
  -6   5   2      549.23      422.68     11.20 o 
  -5   5   2     2027.04     1706.08     27.89 o 
  -4   5   2       44.24       46.05      4.00 o 
  -3   5   2       48.32       35.42      3.71 o 
  -2   5   2       32.51       39.17      3.61 o 
  -1   5   2        1.81        5.50      2.39 o 
   0   5   2      255.89      206.76      6.77 o 
   1   5   2      105.79       94.48      5.35 o 
   2   5   2       48.73       57.15      4.64 o 
   3   5   2     2401.32     1991.40     34.58 o 
   4   5   2      401.30      242.36      7.22 o 
   5   5   2      231.24      179.13      6.72 o 
   6   5   2      304.71      279.74      8.02 o 
   7   5   2       31.77       52.62      4.48 o 
   8   5   2       54.91       62.48      5.07 o 
   9   5   2      170.52      190.95     12.03 o 
  10   5   2      340.75      308.63     14.33 o 
  11   5   2      471.47      448.60     23.19 o 
  12   5   2       69.39       76.98     12.84 o 
  13   5   2        0.61        4.00      7.13 o 
  14   5   2        2.37       -1.40      7.10 o 
  15   5   2       17.39       18.94      7.40 o 
  16   5   2        0.27        3.09      6.88 o 
  17   5   2        2.45        2.49      5.96 o 
  18   5   2        0.91        6.17      8.06 o 
  19   5   2        4.81        8.64      8.12 o 
 -21   6   2        0.09       10.81     14.36 o 
 -20   6   2        3.58        8.08      8.58 o 
 -19   6   2       38.16       30.18      7.89 o 
 -18   6   2       27.23       20.85      9.99 o 
 -17   6   2       15.03       24.68      8.91 o 
 -16   6   2        9.23        3.44      5.59 o 
 -15   6   2       62.20       99.83     10.08 o 
 -14   6   2       73.71       82.84      9.56 o 
 -13   6   2        7.46        7.23      6.10 o 
 -12   6   2      554.79      523.64     17.87 o 
 -11   6   2      581.30      570.02     20.40 o 
 -10   6   2      296.80      286.90     10.77 o 
  -9   6   2       10.35       14.58      4.20 o 
  -8   6   2       74.89       62.73      5.99 o 
  -7   6   2      109.25      106.07      6.93 o 
  -6   6   2       40.31       32.78      3.19 o 
  -5   6   2      248.86      176.84      7.56 o 
  -4   6   2      460.84      265.89      9.56 o 
  -3   6   2      950.46      815.65     15.50 o 
  -2   6   2      381.34      317.52      8.14 o 
  -1   6   2      527.40      396.53      9.47 o 
   0   6   2        8.37        7.13      2.95 o 
   1   6   2      126.50       82.76      6.02 o 
   2   6   2     2131.88     1715.17     30.78 o 
   3   6   2     1357.97      985.33     19.90 o 
   4   6   2        4.10       11.62      3.04 o 
   5   6   2       25.63       41.46      4.29 o 
   6   6   2       47.29       64.80      5.31 o 
   7   6   2       54.21       55.32      6.74 o 
   8   6   2       78.89       83.14      8.60 o 
   9   6   2       93.67       97.89      9.94 o 
  10   6   2      173.83      229.13     13.25 o 
  11   6   2      149.81      189.21     32.35 o 
  12   6   2        0.13       10.76     16.10 o 
  13   6   2       35.38       45.23      9.18 o 
  14   6   2       24.50       25.68      8.19 o 
  15   6   2        1.15       -3.62      5.80 o 
  16   6   2        9.66        7.71      6.16 o 
  17   6   2        7.54        2.53      5.88 o 
  18   6   2        3.84        4.55      8.42 o 
  19   6   2        0.26        8.35      9.31 o 
 -20   7   2        6.27       14.60      8.29 o 
 -19   7   2        0.09        3.14      5.70 o 
 -18   7   2       10.12        9.30      6.90 o 
 -17   7   2        4.03        5.89      5.78 o 
 -16   7   2       14.35       23.98      7.86 o 
 -15   7   2       16.46       16.48      5.97 o 
 -14   7   2        0.14        1.52      4.78 o 
 -13   7   2       84.21      111.52     10.25 o 
 -12   7   2      452.03      422.78     19.79 o 
 -11   7   2       16.91       27.10      6.56 o 
 -10   7   2       27.90       32.94      6.75 o 
  -9   7   2        7.26       17.36      4.31 o 
  -8   7   2      286.93      284.19     10.43 o 
  -7   7   2      228.22      223.66      9.84 o 
  -6   7   2       27.37       29.42      3.28 o 
  -5   7   2      808.85      670.68     16.61 o 
  -4   7   2      169.78      184.89      7.46 o 
  -3   7   2        0.62        6.31      2.71 o 
  -2   7   2        7.83        9.18      2.89 o 
  -1   7   2       80.23       89.92      5.59 o 
   0   7   2        5.39        8.89      3.13 o 
   1   7   2        6.05        7.15      3.20 o 
   2   7   2        2.92       12.05      3.34 o 
   3   7   2      410.39      357.34     10.18 o 
   4   7   2      534.54      476.55     12.22 o 
   5   7   2      212.79      205.78     11.87 o 
   6   7   2        4.05       10.84      3.38 o 
   7   7   2        7.56       13.05      3.51 o 
   8   7   2       29.58       27.79      4.72 o 
   9   7   2       17.43       30.11      5.19 o 
  10   7   2       32.07       35.13      7.14 o 
  11   7   2      174.56      168.89     18.74 o 
  12   7   2       70.72       68.27     11.32 o 
  13   7   2       43.58       40.23      8.31 o 
  14   7   2        0.13        1.62      6.09 o 
  15   7   2        0.00       -0.15      7.81 o 
  16   7   2        3.14        2.95      5.88 o 
  17   7   2        0.06        9.62      6.42 o 
  18   7   2        1.38       -1.56      5.31 o 
  19   7   2        0.56        4.24      9.45 o 
 -20   8   2        0.38       -4.03      7.02 o 
 -19   8   2        0.00       -3.06      5.65 o 
 -18   8   2        4.47        2.84      6.24 o 
 -17   8   2        0.00        0.41      4.68 o 
 -16   8   2       23.89       27.14      6.49 o 
 -15   8   2        1.57        3.61      5.28 o 
 -14   8   2       30.03       29.24      6.82 o 
 -13   8   2        5.38        4.91      5.33 o 
 -12   8   2       68.97       70.68      8.84 o 
 -11   8   2      166.17      165.62     12.04 o 
 -10   8   2       41.93       40.36      8.17 o 
  -9   8   2       47.85       64.43      8.21 o 
  -8   8   2       19.60       26.22      5.03 o 
  -7   8   2      239.86      237.61     11.38 o 
  -6   8   2      863.78      694.21     17.29 o 
  -5   8   2       88.65      106.54      8.89 o 
  -4   8   2      155.90      141.96      7.05 o 
  -3   8   2       18.10       35.72      4.07 o 
  -2   8   2      386.34      355.54     10.32 o 
  -1   8   2      142.75      155.05      7.21 o 
   0   8   2      352.20      308.57      9.00 o 
   1   8   2      224.11      190.08      7.80 o 
   2   8   2      305.84      285.97      9.27 o 
   3   8   2       41.34       49.62      5.42 o 
   4   8   2      193.54      193.60      8.60 o 
   5   8   2      147.16      147.18      7.48 o 
   6   8   2       86.09       87.22      7.24 o 
   7   8   2      211.48      197.89     10.53 o 
   8   8   2       37.66       30.50      6.83 o 
   9   8   2       58.08       85.84     10.55 o 
  10   8   2      223.45      251.50     20.25 o 
  11   8   2       87.40       93.44     12.96 o 
  12   8   2       34.76       35.83     13.32 o 
  13   8   2       10.97       22.56     16.23 o 
  14   8   2       32.11       17.78      6.46 o 
  15   8   2        0.07       -4.70      5.32 o 
  16   8   2        0.24        1.96      5.68 o 
  17   8   2        0.30        4.66      6.44 o 
  18   8   2        0.64        4.50      6.47 o 
 -19   9   2        2.30       -5.21      5.21 o 
 -18   9   2        2.88        3.00      5.16 o 
 -17   9   2        1.19        3.00      4.48 o 
 -16   9   2       19.07       12.84      5.60 o 
 -15   9   2       78.59       81.59     13.01 o 
 -14   9   2       12.24       12.18      5.23 o 
 -13   9   2       25.85       22.52      5.95 o 
 -12   9   2      107.13      102.57      9.91 o 
 -11   9   2       21.47        9.41      5.89 o 
 -10   9   2      114.60      126.54     11.15 o 
  -9   9   2       10.48       14.89      7.85 o 
  -8   9   2      924.55      891.46     24.55 o 
  -7   9   2       41.33       43.13      6.13 o 
  -6   9   2       86.41      115.59      9.58 o 
  -5   9   2        1.85        3.17      2.65 o 
  -4   9   2        4.83        5.62      3.02 o 
  -3   9   2      425.23      396.13     10.48 o 
  -2   9   2        8.32       13.37      3.73 o 
  -1   9   2      271.92      241.42     11.30 o 
   0   9   2      601.76      549.87     13.24 o 
   1   9   2       19.84       28.30      4.64 o 
   2   9   2       40.38       51.05      5.65 o 
   3   9   2      115.03      115.96      7.49 o 
   4   9   2      193.57      196.15      9.42 o 
   5   9   2      646.64      570.96     13.99 o 
   6   9   2      395.59      343.40     10.41 o 
   7   9   2       19.25       21.87      4.59 o 
   8   9   2       52.49       48.86      6.71 o 
   9   9   2       62.43       78.28      7.77 o 
  10   9   2       56.62       70.82      8.73 o 
  11   9   2       21.95       47.59     22.38 o 
  12   9   2        1.71       -2.09      6.11 o 
  13   9   2       36.72       23.17      6.60 o 
  14   9   2        7.22        9.29      6.37 o 
  15   9   2        0.49        0.11      4.46 o 
  16   9   2        7.07        0.37      5.04 o 
  17   9   2        0.13        3.51      6.43 o 
  18   9   2        3.50        3.69      7.15 o 
 -19  10   2        0.00        6.67      8.36 o 
 -18  10   2        4.74        2.63      5.95 o 
 -17  10   2        0.05        2.63      5.02 o 
 -16  10   2        2.66       -2.41      4.51 o 
 -15  10   2       13.57       10.91      5.35 o 
 -14  10   2        1.73       -0.10      5.15 o 
 -13  10   2       23.07       20.89      6.44 o 
 -12  10   2        5.02        4.47      5.34 o 
 -11  10   2       62.60       61.53     10.15 o 
 -10  10   2        0.72        0.51      5.28 o 
  -9  10   2       38.92       51.03      8.00 o 
  -8  10   2       37.23       35.97      7.17 o 
  -7  10   2       53.81       47.98      7.67 o 
  -6  10   2        5.39        1.74      4.34 o 
  -5  10   2       23.98       20.10      5.71 o 
  -4  10   2       61.64       74.87      6.21 o 
  -3  10   2       41.66       55.68      5.31 o 
  -2  10   2        2.75        6.33      3.25 o 
  -1  10   2      175.06      195.04      8.93 o 
   0  10   2       10.87       13.01      3.92 o 
   1  10   2      342.06      263.20      9.58 o 
   2  10   2       97.09      133.66      8.31 o 
   3  10   2       64.95       68.07      6.43 o 
   4  10   2       26.75       36.78      5.54 o 
   5  10   2      228.37      214.17     14.97 o 
   6  10   2        2.04        7.56      3.75 o 
   7  10   2        0.97        2.41      4.29 o 
   8  10   2       54.78       68.17      7.45 o 
   9  10   2       12.64       17.45      5.18 o 
  10  10   2        4.93       12.47      5.64 o 
  11  10   2        0.01        1.28      6.28 o 
  12  10   2        0.40       -0.84      4.71 o 
  13  10   2        0.24        3.83      5.12 o 
  14  10   2        0.07        4.73      5.70 o 
  15  10   2        1.47        1.18      4.09 o 
  16  10   2        5.01        2.39      4.63 o 
  17  10   2        0.66        3.89      6.54 o 
 -18  11   2        0.22        3.23      5.03 o 
 -17  11   2        4.47        5.29      5.71 o 
 -16  11   2        1.13        0.46      4.04 o 
 -15  11   2       17.32       13.28      5.34 o 
 -14  11   2        6.46        9.22      5.39 o 
 -13  11   2        0.00        1.39      4.71 o 
 -12  11   2        0.45       -1.08      5.11 o 
 -11  11   2       46.33       58.11     12.04 o 
 -10  11   2       18.98       32.17      7.42 o 
  -9  11   2      227.71      254.52     15.92 o 
  -8  11   2        1.58       -2.70      4.60 o 
  -7  11   2       23.63       27.66      6.98 o 
  -6  11   2       74.65       88.52      9.47 o 
  -5  11   2       11.68       15.46      5.63 o 
  -4  11   2        1.24        2.55      3.54 o 
  -3  11   2       23.32       36.88      5.72 o 
  -2  11   2       42.64       57.98      5.95 o 
  -1  11   2      488.22      397.12     11.66 o 
   0  11   2      542.40      488.07     14.86 o 
   1  11   2       74.30       92.81      9.84 o 
   2  11   2       28.61       35.41      5.65 o 
   3  11   2       88.33       83.88      7.52 o 
   4  11   2       18.09       24.56      5.26 o 
   5  11   2      106.45      115.59     10.13 o 
   6  11   2        8.54        7.93      5.53 o 
   7  11   2       50.65       58.89      8.42 o 
   8  11   2      102.74      135.24     16.50 o 
   9  11   2        7.13       14.53      5.41 o 
  10  11   2       16.79       25.25      6.66 o 
  11  11   2        3.02        7.61      8.57 o 
  12  11   2        4.49        0.88      4.85 o 
  13  11   2        0.77       -3.28      4.36 o 
  14  11   2        5.36        4.55      5.34 o 
  15  11   2        0.31        2.12      4.60 o 
  16  11   2        1.27       -1.52      4.64 o 
  17  11   2        0.08       -3.37      5.57 o 
 -17  12   2        0.39        3.17      5.31 o 
 -16  12   2        1.02       -2.79      4.47 o 
 -15  12   2        0.16        1.27      4.50 o 
 -14  12   2        7.94       10.71      5.39 o 
 -13  12   2        3.07        3.21      5.26 o 
 -12  12   2       18.21       12.59      5.51 o 
 -11  12   2       21.31       19.52      6.11 o 
 -10  12   2      139.98      122.60     14.39 o 
  -9  12   2        0.18        9.25      6.31 o 
  -8  12   2        1.49        3.42      5.33 o 
  -7  12   2       90.86       89.48     10.46 o 
  -6  12   2       75.12      100.30     10.59 o 
  -5  12   2       58.18       68.17      9.00 o 
  -4  12   2       67.04       91.28      9.96 o 
  -3  12   2      185.76      185.75      9.52 o 
  -2  12   2       66.30       73.32      6.88 o 
  -1  12   2       19.39       19.23      4.71 o 
   0  12   2       60.47       88.37      9.09 o 
   1  12   2       46.58       54.75      6.66 o 
   2  12   2      261.04      259.09     23.20 o 
   3  12   2      287.23      271.53     12.68 o 
   4  12   2        0.34        3.61      4.48 o 
   5  12   2       38.37       45.26      6.51 o 
   6  12   2      139.22      131.04     11.22 o 
   7  12   2       37.86       43.44      6.94 o 
   8  12   2       98.02      124.29     11.39 o 
   9  12   2       72.74       71.91     17.23 o 
  10  12   2        0.17        1.59      4.72 o 
  11  12   2        3.93        6.73      6.04 o 
  12  12   2        0.64        1.59      4.73 o 
  13  12   2        0.37        4.82      5.71 o 
  14  12   2        0.00        1.78      5.88 o 
  15  12   2        0.25        4.30      5.42 o 
  16  12   2        5.41        3.96      6.00 o 
 -16  13   2        3.11        1.44      5.05 o 
 -15  13   2        0.46        2.74      5.63 o 
 -14  13   2        1.41        6.31      5.38 o 
 -13  13   2        5.64        0.23      4.24 o 
 -12  13   2        3.61        0.77      4.74 o 
 -11  13   2        5.30        7.40      5.17 o 
 -10  13   2        0.04        2.00      5.42 o 
  -9  13   2        0.02        0.38      5.57 o 
  -8  13   2       43.19       40.27      8.29 o 
  -7  13   2       81.25       76.18     10.14 o 
  -6  13   2       73.34       77.26     10.05 o 
  -5  13   2       30.73       18.96      6.43 o 
  -4  13   2        1.96        4.00      5.50 o 
  -3  13   2        0.01       10.55      4.77 o 
  -2  13   2       32.66       46.00      5.96 o 
  -1  13   2       21.02       24.76      5.43 o 
   0  13   2      279.36      285.84     18.92 o 
   1  13   2      135.35      148.20      9.88 o 
   2  13   2      168.28      183.74     18.41 o 
   3  13   2       33.16       26.67      5.82 o 
   4  13   2       13.70        9.61      4.80 o 
   5  13   2        1.82        0.25      5.37 o 
   6  13   2        4.20        5.33      6.55 o 
   7  13   2        7.01       10.91      5.63 o 
   8  13   2        8.89        9.74      5.69 o 
   9  13   2        2.56        0.96      4.91 o 
  10  13   2        0.93        2.67      5.32 o 
  11  13   2        0.02        0.57      6.08 o 
  12  13   2        0.22        2.76      5.69 o 
  13  13   2        0.22        0.17      4.74 o 
  14  13   2        0.00       -0.30      4.75 o 
  15  13   2        0.40       -0.18      3.46 o 
 -16  14   2        1.90       -6.19     11.57 o 
 -15  14   2        0.16        0.79      5.34 o 
 -14  14   2        6.17        7.90      5.83 o 
 -13  14   2        7.20        2.77      4.68 o 
 -12  14   2        3.08        0.27      4.80 o 
 -11  14   2       19.48       17.06      6.74 o 
 -10  14   2        0.19        0.10      4.92 o 
  -9  14   2        0.02        6.55      6.27 o 
  -8  14   2        0.08        6.45      9.71 o 
  -7  14   2       24.75       22.21      7.05 o 
  -6  14   2        0.51        8.26      5.94 o 
  -5  14   2        0.01        3.86      6.11 o 
  -4  14   2       90.42      107.06     11.56 o 
  -3  14   2       68.85       89.84     11.25 o 
  -2  14   2      140.73      154.30     17.88 o 
  -1  14   2      180.30      204.65     16.03 o 
   0  14   2      121.09      151.38     12.60 o 
   1  14   2       34.82       32.55      6.32 o 
   2  14   2       22.57       53.13      8.16 o 
   3  14   2       77.68      137.80     14.15 o 
   4  14   2       41.25       40.94      8.99 o 
   5  14   2        3.79        3.49      5.46 o 
   6  14   2       11.59       11.19      5.44 o 
   7  14   2        0.39        0.72      4.30 o 
   8  14   2        2.72       12.98     10.91 o 
   9  14   2       14.86       25.00      6.62 o 
  10  14   2        4.04       -0.15      4.64 o 
  11  14   2        1.30        2.13      5.47 o 
  12  14   2        0.34        2.70      3.86 o 
  13  14   2        4.35        0.05      3.81 o 
  14  14   2        0.19       -2.19      5.21 o 
 -14  15   2        8.71        8.89      5.61 o 
 -13  15   2        0.75       -1.51      4.20 o 
 -12  15   2        4.23        3.69      6.34 o 
 -11  15   2        0.01        2.20      5.00 o 
 -10  15   2       13.35       16.89      8.80 o 
  -9  15   2        5.73        2.33      6.01 o 
  -8  15   2        4.81       15.96     11.10 o 
  -7  15   2       10.85       13.75      6.40 o 
  -6  15   2       82.81       89.72     10.37 o 
  -5  15   2        1.86        7.22      6.52 o 
  -4  15   2       97.90       90.86     11.13 o 
  -3  15   2        7.53        7.98      5.37 o 
  -2  15   2       15.36       14.56      9.79 o 
  -1  15   2        0.44        7.78      4.90 o 
   0  15   2       97.65      133.20     12.57 o 
   1  15   2       15.11       24.05      5.92 o 
   2  15   2        3.61       13.77      5.44 o 
   3  15   2        2.62        1.44      5.02 o 
   4  15   2       10.43       15.15      5.89 o 
   5  15   2       27.85       24.94      7.03 o 
   6  15   2        0.56        1.56      4.51 o 
   7  15   2        1.42        3.00      4.88 o 
   8  15   2       19.55       27.45      7.09 o 
   9  15   2        0.05        1.87      4.92 o 
  10  15   2        0.00        1.68      5.11 o 
  11  15   2        0.97        7.02      6.64 o 
  12  15   2        0.12        3.92      6.64 o 
  13  15   2        0.02        1.31      5.57 o 
 -13  16   2        5.83        8.42      5.83 o 
 -12  16   2        0.01        1.77      4.83 o 
 -11  16   2        1.25       -0.61      4.99 o 
 -10  16   2        1.24        4.50      6.66 o 
  -9  16   2        3.50        3.20      5.52 o 
  -8  16   2        2.96        5.64      5.40 o 
  -7  16   2        0.18        0.17      5.06 o 
  -6  16   2        2.61       -0.52      4.38 o 
  -5  16   2        5.79        5.30      5.28 o 
  -4  16   2        9.53        4.25      4.08 o 
  -3  16   2       17.70       12.72      7.48 o 
  -2  16   2        3.44        3.29      5.21 o 
  -1  16   2       30.96       29.16      9.27 o 
   0  16   2        2.40        3.82      5.95 o 
   1  16   2        0.00        0.74      4.92 o 
   2  16   2        8.28        9.64      5.51 o 
   3  16   2        7.12        8.31      5.74 o 
   4  16   2        1.34        0.16      4.74 o 
   5  16   2       16.91       10.20      6.47 o 
   6  16   2        0.02        3.29      5.41 o 
   7  16   2        3.89        5.71      3.93 o 
   8  16   2        3.22       28.10     17.04 o 
   9  16   2        1.42        8.58      4.79 o 
  10  16   2        6.91        3.03      5.18 o 
  11  16   2        5.71       -2.68      4.24 o 
  12  16   2        5.93       -2.48      5.95 o 
 -12  17   2        0.60       12.90      6.10 o 
 -11  17   2        0.42        5.71      5.52 o 
 -10  17   2        0.00        4.72      4.81 o 
  -9  17   2        0.07       -2.29      5.33 o 
  -8  17   2        1.51        3.83      5.72 o 
  -7  17   2        0.80        4.13      5.65 o 
  -6  17   2       25.98       12.38      5.17 o 
  -5  17   2        1.97        3.39      3.89 o 
  -4  17   2        7.82        8.13      5.97 o 
  -3  17   2        4.98       -0.82      4.70 o 
  -2  17   2        1.84       13.12      6.18 o 
  -1  17   2       38.33       42.35     13.32 o 
   0  17   2       16.86       24.47      7.43 o 
   1  17   2        6.95        6.71      6.24 o 
   2  17   2        0.50        6.22      5.96 o 
   3  17   2        1.72       -0.31      4.33 o 
   4  17   2        1.80        0.91      5.25 o 
   5  17   2        0.22        1.75      4.66 o 
   6  17   2        9.34        9.27      5.66 o 
   7  17   2        0.95        0.59      4.07 o 
   8  17   2        1.23        1.56      4.14 o 
   9  17   2        0.12        7.72     15.11 o 
  10  17   2        2.82        1.78      4.41 o 
 -10  18   2        0.06        2.14      5.00 o 
  -9  18   2        5.34        4.10      5.89 o 
  -8  18   2        0.63        6.08      5.26 o 
  -7  18   2        5.76       -0.29      5.83 o 
  -6  18   2        4.31        3.45      5.46 o 
  -5  18   2        0.67        4.21      4.22 o 
  -4  18   2        0.13        1.77      4.06 o 
  -3  18   2       26.43       13.09     10.92 o 
  -2  18   2        0.53        4.71      7.42 o 
  -1  18   2        3.05        6.89     11.68 o 
   0  18   2        0.00       -0.84      5.96 o 
   1  18   2        4.85       11.70      7.70 o 
   2  18   2       11.72        5.79      7.18 o 
   3  18   2        0.94        7.85      6.34 o 
   4  18   2        8.57       -2.50      5.20 o 
   5  18   2       12.49        5.29      4.52 o 
   6  18   2        0.01        2.84      4.45 o 
   7  18   2        4.05       11.31      6.74 o 
   8  18   2        0.40        7.06      8.78 o 
  -7  19   2        5.26        1.11      3.96 o 
  -6  19   2        0.11        3.44      5.23 o 
  -5  19   2        0.23        2.05      5.70 o 
  -4  19   2        2.06       -1.97      4.84 o 
  -3  19   2        1.05        6.59      5.30 o 
  -2  19   2        4.43        5.37      8.31 o 
  -1  19   2        0.68       -8.19      8.19 o 
   0  19   2        0.70        0.40     11.32 o 
   1  19   2        3.07       11.89      9.92 o 
   2  19   2        3.49        9.61      8.25 o 
   3  19   2        0.00       -6.76      7.90 o 
   4  19   2        2.19        2.22      7.76 o 
   5  19   2        1.13        7.33      5.99 o 
   6  19   2        0.03        3.40      5.41 o 
  -3  20   2        0.09        3.36      7.80 o 
  -2  20   2        0.59        4.75     13.74 o 
  -1  20   2        0.87        0.10      9.85 o 
   0  20   2        1.09        8.08     11.04 o 
   1  20   2        0.00       -5.01      8.80 o 
   2  20   2        2.98       11.37     10.23 o 
 -21   1   3        1.64        1.66      6.71 o 
 -20   1   3       12.38        9.70      7.93 o 
 -19   1   3       33.56       19.34      8.55 o 
 -18   1   3       11.90       15.73      8.23 o 
 -17   1   3        2.93        7.69      8.38 o 
 -16   1   3       30.05       18.32      8.78 o 
 -15   1   3       59.32       80.93     24.11 o 
 -14   1   3        0.12       -5.14      5.98 o 
 -13   1   3      136.33      177.14     14.92 o 
 -12   1   3        3.76       11.66      4.26 o 
 -11   1   3      229.85      224.02     11.76 o 
 -10   1   3       36.46       46.86      4.37 o 
  -9   1   3      100.41      104.78      5.67 o 
  -8   1   3      263.49      218.46     11.11 o 
  -7   1   3      294.30      310.42      8.10 o 
  -6   1   3     3148.49     2949.34     45.73 o 
  -5   1   3     3818.32     3935.66     59.49 o 
  -4   1   3     3875.20     4505.07     72.54 o 
  -3   1   3     2079.73     2094.70     35.73 o 
  -2   1   3      964.90      754.35     15.25 o 
  -1   1   3      341.56      281.41     16.97 o 
   0   1   3       97.68      124.19      7.71 o 
   1   1   3      999.07      755.77     13.99 o 
   2   1   3       55.82       51.65      5.13 o 
   3   1   3      590.03      496.21     14.33 o 
   4   1   3     1355.85     1020.20     24.39 o 
   5   1   3      124.63      106.56     14.50 o 
   6   1   3       81.17       87.92      9.55 o 
   7   1   3       39.29       43.89      6.20 o 
   8   1   3      121.24      179.92     10.65 o 
   9   1   3       88.74      108.75      9.15 o 
  10   1   3       55.50       63.63      7.91 o 
  11   1   3        8.70       18.64      6.03 o 
  12   1   3        3.99        4.70      5.63 o 
  13   1   3        2.03        8.46      6.04 o 
  14   1   3        0.52        0.48      7.89 o 
  15   1   3        6.14       10.66     10.11 o 
  16   1   3        2.61        2.73      9.58 o 
  17   1   3        5.36        1.39      8.29 o 
  18   1   3        1.06        3.81      7.14 o 
  19   1   3        0.01        2.88      7.28 o 
 -21   2   3        1.16       -4.54      5.97 o 
 -20   2   3        1.11        4.86      6.65 o 
 -19   2   3       18.95        9.44      8.57 o 
 -18   2   3        1.42       -0.26      6.08 o 
 -17   2   3       18.52       19.82      8.59 o 
 -16   2   3       18.40       25.31      8.30 o 
 -15   2   3      115.14      114.41     16.73 o 
 -14   2   3      648.39      687.95     26.33 o 
 -13   2   3      137.82      136.36     10.53 o 
 -12   2   3        0.24        8.78      5.00 o 
 -11   2   3       99.42      130.81      8.24 o 
 -10   2   3      267.10      242.94     11.13 o 
  -9   2   3       36.61       38.60      3.86 o 
  -8   2   3     2270.49     2103.81     40.28 o 
  -7   2   3      482.70      459.80     10.27 o 
  -6   2   3     5354.39     5418.95     86.91 o 
  -5   2   3      247.86      250.41      7.96 o 
  -4   2   3       77.08      112.22     10.40 o 
  -3   2   3     5823.81     6598.04    104.04 o 
  -2   2   3     2245.53     2415.40     40.43 o 
  -1   2   3       22.72       31.44      3.54 o 
   0   2   3     1655.54     1404.01     25.08 o 
   1   2   3     2175.52     1812.91     29.30 o 
   2   2   3       63.21       41.79      4.20 o 
   3   2   3       36.08       41.70      4.14 o 
   4   2   3      205.64      195.85     14.61 o 
   5   2   3        4.44        4.55      3.64 o 
   6   2   3       19.40       52.63      7.48 o 
   7   2   3      171.13      140.43     14.60 o 
   8   2   3      252.92      249.85     29.68 o 
   9   2   3       25.52       33.81      6.27 o 
  10   2   3      133.86      152.06     10.80 o 
  11   2   3       95.56      113.71     10.12 o 
  12   2   3        8.00       26.21      7.17 o 
  13   2   3       42.50       65.50     11.27 o 
  14   2   3        4.00       16.10      7.92 o 
  15   2   3       22.45       20.97      8.41 o 
  16   2   3        4.36        1.87      8.60 o 
  17   2   3        1.60        0.82      7.91 o 
  18   2   3        3.99       12.48     13.24 o 
  19   2   3        0.34       -0.41      7.10 o 
 -21   3   3        0.24        4.53      7.79 o 
 -20   3   3        0.14        3.77      6.72 o 
 -19   3   3        7.29       -2.25      6.26 o 
 -18   3   3        1.09        1.11      7.02 o 
 -17   3   3        3.05        3.81      6.38 o 
 -16   3   3        0.35        6.62      6.26 o 
 -15   3   3        8.49       12.95      7.70 o 
 -14   3   3        9.33        9.76      7.98 o 
 -13   3   3       11.59       23.07      7.84 o 
 -12   3   3      352.42      401.48     14.71 o 
 -11   3   3       47.06       55.48      7.35 o 
 -10   3   3       15.78       25.75      5.49 o 
  -9   3   3       95.53      102.25      6.46 o 
  -8   3   3      116.58      125.56      6.68 o 
  -7   3   3        2.31        9.32      3.22 o 
  -6   3   3      132.94      135.58      6.88 o 
  -5   3   3       68.21       63.05      5.18 o 
  -4   3   3      924.69      880.34     17.96 o 
  -3   3   3     1215.84     1200.37     27.31 o 
  -2   3   3     2433.00     2427.10     40.70 o 
  -1   3   3      725.60      606.30     12.95 o 
   0   3   3     2465.28     2128.25     36.26 o 
   1   3   3     1874.54     1708.33     27.91 o 
   2   3   3      106.50       94.25      4.88 o 
   3   3   3        4.25        9.63      2.41 o 
   4   3   3       77.80       72.04      4.93 o 
   5   3   3       25.18       24.28      4.45 o 
   6   3   3        7.87        4.93      2.95 o 
   7   3   3      147.26      179.06     11.79 o 
   8   3   3        4.02        4.76      3.96 o 
   9   3   3      298.30      298.34     24.77 o 
  10   3   3       87.40      111.47     12.04 o 
  11   3   3       87.40      114.72     22.01 o 
  12   3   3        8.92       15.75      6.08 o 
  13   3   3       15.50        9.83      8.08 o 
  14   3   3        0.75        2.75     10.77 o 
  15   3   3       19.00       17.93      8.27 o 
  16   3   3       11.41        1.15      8.46 o 
  17   3   3        1.60        3.33      8.12 o 
  18   3   3        4.42        3.44      8.49 o 
  19   3   3        0.06        1.76      6.83 o 
 -21   4   3        5.83       -5.17      6.29 o 
 -20   4   3       14.71        3.93      6.47 o 
 -19   4   3        7.55        2.26      5.95 o 
 -18   4   3        0.99        8.18      7.65 o 
 -17   4   3       18.70        7.22      6.27 o 
 -16   4   3       80.06       79.73     23.88 o 
 -15   4   3      103.60      121.17     35.78 o 
 -14   4   3       27.76       47.03      7.99 o 
 -13   4   3      377.45      390.94     15.24 o 
 -12   4   3      176.71      224.46     13.12 o 
 -11   4   3       13.61       15.28      5.51 o 
 -10   4   3       80.60       93.05      8.63 o 
  -9   4   3       75.46       78.03      7.59 o 
  -8   4   3      941.66      756.08     16.67 o 
  -7   4   3      646.22      547.82     19.57 o 
  -6   4   3       53.33       55.74      6.26 o 
  -5   4   3     1126.92      980.42     22.78 o 
  -4   4   3     1037.96      941.72     19.14 o 
  -3   4   3      963.19      738.16     15.80 o 
  -2   4   3      380.19      272.62      7.73 o 
  -1   4   3       14.65       12.57      2.82 o 
   0   4   3      106.94      137.49      7.39 o 
   1   4   3     1924.98     1562.44     28.04 o 
   2   4   3      167.94      169.55      6.05 o 
   3   4   3       12.66       19.78      3.86 o 
   4   4   3      333.12      239.37      6.99 o 
   5   4   3       84.64       85.22      6.19 o 
   6   4   3      418.88      330.39      9.24 o 
   7   4   3       96.10      109.67      8.47 o 
   8   4   3       19.19       16.08      8.69 o 
   9   4   3       62.18       36.34     15.46 o 
  10   4   3       60.70       96.73     25.44 o 
  11   4   3        2.06       16.30      8.18 o 
  12   4   3       52.71       67.55     10.75 o 
  13   4   3        2.63        3.58      8.15 o 
  14   4   3        2.87       -0.35      7.18 o 
  15   4   3        2.28        1.03      6.76 o 
  16   4   3        3.45        2.83      6.55 o 
  17   4   3        0.03        2.95      8.32 o 
  18   4   3        0.23        3.51      9.52 o 
  19   4   3        0.32        1.92      8.77 o 
 -21   5   3        1.23       -3.73      9.93 o 
 -20   5   3        1.85        5.82     13.04 o 
 -19   5   3        6.07       14.85     11.05 o 
 -18   5   3        3.62        2.65      5.92 o 
 -17   5   3       42.20       30.87     11.54 o 
 -16   5   3       15.55       22.28      7.52 o 
 -15   5   3       39.22       43.76     11.61 o 
 -14   5   3       92.44      132.00     20.91 o 
 -13   5   3       43.11       55.02      9.24 o 
 -12   5   3       13.30       31.82      8.53 o 
 -11   5   3      544.30      506.57     16.95 o 
 -10   5   3       47.08       64.38      7.99 o 
  -9   5   3      474.96      456.93     15.34 o 
  -8   5   3        0.82       -1.20      3.90 o 
  -7   5   3       10.34       13.90      3.47 o 
  -6   5   3      295.59      220.00     10.51 o 
  -5   5   3       24.19       27.14      3.84 o 
  -4   5   3       31.55       29.82      4.07 o 
  -3   5   3      136.78      131.61      6.77 o 
  -2   5   3      262.30      193.76      6.19 o 
  -1   5   3       15.15       23.30      3.54 o 
   0   5   3        6.91        7.07      2.85 o 
   1   5   3      423.83      292.64      8.52 o 
   2   5   3       40.08       40.73      4.49 o 
   3   5   3       72.23       68.58      4.96 o 
   4   5   3     1402.37     1102.21     20.48 o 
   5   5   3      152.80      166.15      7.76 o 
   6   5   3       13.93       24.54      3.74 o 
   7   5   3      299.26      272.27     12.36 o 
   8   5   3       67.49       70.75     13.63 o 
   9   5   3        9.55       16.88      5.67 o 
  10   5   3       19.99       17.57      5.89 o 
  11   5   3        2.32        3.99      7.22 o 
  12   5   3       58.26       75.22     10.80 o 
  13   5   3       35.87       41.39      9.14 o 
  14   5   3        1.86        3.54      6.04 o 
  15   5   3       16.37       16.52      8.54 o 
  16   5   3        0.24        5.72      5.98 o 
  17   5   3        0.03        0.01      5.76 o 
  18   5   3        0.09       -8.34      8.34 o 
  19   5   3        2.14        7.46      8.67 o 
 -20   6   3        0.34        0.54      7.53 o 
 -19   6   3        0.02        6.49      7.09 o 
 -18   6   3        0.01       -6.01      6.01 o 
 -17   6   3        9.62        3.60      6.34 o 
 -16   6   3        0.02        3.77      6.14 o 
 -15   6   3       10.80       10.96      6.18 o 
 -14   6   3      171.07      165.10     14.03 o 
 -13   6   3      160.53      184.10     14.63 o 
 -12   6   3        3.81        2.31      5.67 o 
 -11   6   3       71.20       81.33      9.26 o 
 -10   6   3      149.14      188.07     12.05 o 
  -9   6   3       96.44       87.61      8.77 o 
  -8   6   3        1.94        6.68      4.28 o 
  -7   6   3       23.50       35.27      5.84 o 
  -6   6   3       23.57       32.76      4.16 o 
  -5   6   3      386.14      316.46     10.16 o 
  -4   6   3       24.38       28.89      4.10 o 
  -3   6   3     1633.57     1269.05     22.51 o 
  -2   6   3       22.49       30.93      4.24 o 
  -1   6   3       33.79       37.61      4.21 o 
   0   6   3       35.08       25.94      4.22 o 
   1   6   3      412.66      349.39      9.83 o 
   2   6   3      405.26      386.74     10.57 o 
   3   6   3      130.99      142.60      7.48 o 
   4   6   3       32.42       32.08      4.24 o 
   5   6   3       18.53       13.21      3.41 o 
   6   6   3      231.11      245.88      9.88 o 
   7   6   3       39.22       35.08      6.25 o 
   8   6   3       18.87       26.52      5.78 o 
   9   6   3      180.22      205.53     13.28 o 
  10   6   3       19.71       19.53      7.91 o 
  11   6   3       74.51       52.98     22.34 o 
  12   6   3       11.70        5.81      6.61 o 
  13   6   3       43.75       27.84      7.22 o 
  14   6   3        0.15        4.23      6.06 o 
  15   6   3        6.89        9.25      5.94 o 
  16   6   3        0.08        1.13      5.97 o 
  17   6   3        0.12        1.24      5.71 o 
  18   6   3        0.44        1.18     10.25 o 
 -20   7   3        2.60        1.75      6.19 o 
 -19   7   3        5.98        9.41      6.55 o 
 -18   7   3       22.25       14.55      7.06 o 
 -17   7   3       41.22       26.42      8.42 o 
 -16   7   3       17.11       11.77      7.06 o 
 -15   7   3        1.29       -0.60      5.19 o 
 -14   7   3       36.92       44.05      7.44 o 
 -13   7   3       96.89       86.27      9.30 o 
 -12   7   3      480.47      493.26     17.90 o 
 -11   7   3      119.02      138.31     11.45 o 
 -10   7   3      756.61      745.67     22.13 o 
  -9   7   3        6.73       13.46      5.28 o 
  -8   7   3      210.53      217.27     12.46 o 
  -7   7   3       59.64       81.39      8.10 o 
  -6   7   3       62.72       72.78      5.61 o 
  -5   7   3      636.77      479.75     12.51 o 
  -4   7   3     1604.49     1344.74     29.31 o 
  -3   7   3       13.64       23.52      3.48 o 
  -2   7   3      491.84      403.50     10.26 o 
  -1   7   3      456.84      415.47     12.84 o 
   0   7   3       41.20       52.42      6.60 o 
   1   7   3       78.70       83.34      6.14 o 
   2   7   3      118.56      125.87      7.24 o 
   3   7   3      420.28      306.19      9.70 o 
   4   7   3       10.55       15.66      3.64 o 
   5   7   3        0.87        6.24      4.85 o 
   6   7   3        7.99       10.17      3.56 o 
   7   7   3       16.83       21.67      5.53 o 
   8   7   3       84.64       98.48     10.26 o 
   9   7   3        1.77        5.12      5.28 o 
  10   7   3       25.56       30.73     10.06 o 
  11   7   3        0.51        1.40      6.54 o 
  12   7   3       11.89        8.00      6.45 o 
  13   7   3       13.49        4.63      5.35 o 
  14   7   3        4.68        0.52      5.23 o 
  15   7   3        3.64       -0.91      4.42 o 
  16   7   3        0.63       -0.81      4.69 o 
  17   7   3        0.01       -1.04      5.43 o 
  18   7   3        1.07        0.89      5.77 o 
 -20   8   3        2.92        8.17     18.81 o 
 -19   8   3        1.33        2.10      6.28 o 
 -18   8   3        4.36        0.13      4.67 o 
 -17   8   3        6.70       10.87      5.48 o 
 -16   8   3       31.52       20.62      6.23 o 
 -15   8   3        2.97        6.36      5.03 o 
 -14   8   3        0.35        3.52      5.24 o 
 -13   8   3       54.90       62.15      8.19 o 
 -12   8   3       11.77       13.45      6.17 o 
 -11   8   3       39.90       45.91     12.40 o 
 -10   8   3       57.01       87.40      9.68 o 
  -9   8   3      122.39      160.44     11.94 o 
  -8   8   3      325.67      283.88     13.96 o 
  -7   8   3      112.77      124.22     10.06 o 
  -6   8   3        7.59        7.62      4.30 o 
  -5   8   3        4.31        6.63      4.72 o 
  -4   8   3       46.38       52.08      5.38 o 
  -3   8   3        2.46        8.77      2.94 o 
  -2   8   3      168.12      187.13      9.92 o 
  -1   8   3      532.37      489.04     12.72 o 
   0   8   3      184.89      206.62      9.29 o 
   1   8   3      370.77      289.29      9.58 o 
   2   8   3      484.19      457.65     12.57 o 
   3   8   3        2.50        1.11      3.14 o 
   4   8   3        1.46       -0.47      3.02 o 
   5   8   3        0.37        4.19      3.64 o 
   6   8   3      102.54      122.66      7.66 o 
   7   8   3      254.28      276.19     10.31 o 
   8   8   3      153.09      129.95     19.18 o 
   9   8   3       70.98       76.29     17.90 o 
  10   8   3      125.85      134.08     30.46 o 
  11   8   3       23.46       20.63      7.25 o 
  12   8   3        2.96        1.71      5.26 o 
  13   8   3        0.50        1.79      5.98 o 
  14   8   3        0.67       -0.56      5.06 o 
  15   8   3        1.07        4.48      4.67 o 
  16   8   3        0.90       -0.01      5.04 o 
  17   8   3        0.21        2.12      5.75 o 
  18   8   3        0.19        6.06     10.69 o 
 -19   9   3        5.61       -1.56      5.79 o 
 -18   9   3        0.02        1.67      5.37 o 
 -17   9   3        0.03        1.34      4.30 o 
 -16   9   3        2.23        6.66      4.84 o 
 -15   9   3        8.76        6.40      4.69 o 
 -14   9   3       11.27       11.56      5.28 o 
 -13   9   3       34.86       31.32      6.64 o 
 -12   9   3       29.73       36.39      7.39 o 
 -11   9   3       89.84       98.45     11.09 o 
 -10   9   3       43.74       62.67      8.65 o 
  -9   9   3       41.09       47.70      8.10 o 
  -8   9   3        0.15        2.14      5.04 o 
  -7   9   3       26.13       37.43      7.02 o 
  -6   9   3        0.67        5.33      5.13 o 
  -5   9   3       93.86       83.76      7.75 o 
  -4   9   3      206.51      235.94     10.98 o 
  -3   9   3       82.64       77.84      5.68 o 
  -2   9   3       13.42       13.71      3.57 o 
  -1   9   3       41.85       52.76      5.60 o 
   0   9   3       88.94      114.45      9.92 o 
   1   9   3        0.72        4.94      3.73 o 
   2   9   3       59.95       69.41      6.47 o 
   3   9   3        3.70        7.72      3.74 o 
   4   9   3       30.46       36.95     10.27 o 
   5   9   3        8.42        5.89      3.75 o 
   6   9   3       13.77        8.43      3.87 o 
   7   9   3      232.32      264.78     10.32 o 
   8   9   3      259.20      277.96     17.75 o 
   9   9   3       38.16       34.74      7.95 o 
  10   9   3       21.63       13.66      6.80 o 
  11   9   3        0.68        1.24      5.61 o 
  12   9   3       15.22        8.06      5.51 o 
  13   9   3        1.68        4.92      4.96 o 
  14   9   3        2.23       -0.20      3.56 o 
  15   9   3        0.80       -1.31      3.93 o 
  16   9   3        0.20        2.36      5.40 o 
  17   9   3        0.27       -3.95      4.76 o 
 -18  10   3        1.90       -1.08      4.76 o 
 -17  10   3        0.02        2.99      5.67 o 
 -16  10   3        1.03        0.73      4.10 o 
 -15  10   3       27.72       23.93      6.07 o 
 -14  10   3        8.27        8.73      4.97 o 
 -13  10   3       44.60       32.97      6.45 o 
 -12  10   3        6.78        2.00      5.31 o 
 -11  10   3       16.25       23.29      7.61 o 
 -10  10   3       14.83       11.49      6.54 o 
  -9  10   3       17.21       17.56      6.45 o 
  -8  10   3      151.94      178.46     15.07 o 
  -7  10   3      173.22      187.21     12.82 o 
  -6  10   3       14.44       30.78      7.00 o 
  -5  10   3       12.08       14.37      5.46 o 
  -4  10   3        0.09        3.15      3.71 o 
  -3  10   3        0.39        0.45      3.46 o 
  -2  10   3        5.08       13.74      3.69 o 
  -1  10   3      265.70      258.06     11.26 o 
   0  10   3      371.94      338.95     11.17 o 
   1  10   3       18.04       24.03      4.72 o 
   2  10   3       47.99       54.63      6.39 o 
   3  10   3       61.04       62.41      6.70 o 
   4  10   3      116.01      118.22     12.03 o 
   5  10   3       44.49       59.57      6.46 o 
   6  10   3       70.91       87.53      7.29 o 
   7  10   3      124.27      138.68     12.23 o 
   8  10   3        2.72        2.54      5.30 o 
   9  10   3        5.65        5.50      6.73 o 
  10  10   3       18.00       10.59      6.91 o 
  11  10   3       11.28        5.29      3.81 o 
  12  10   3        0.65        5.10      5.71 o 
  13  10   3        2.33        1.74      4.31 o 
  14  10   3        3.08        0.28      3.70 o 
  15  10   3        7.52        2.06      4.53 o 
  16  10   3        1.07       -0.52      4.69 o 
 -18  11   3        2.00        0.18      5.63 o 
 -17  11   3        0.18        4.17      5.25 o 
 -16  11   3        1.54       -0.51      5.09 o 
 -15  11   3        3.64        4.87      5.49 o 
 -14  11   3        2.02        4.08      5.10 o 
 -13  11   3        3.85       -0.02      4.52 o 
 -12  11   3       27.71       25.15      6.60 o 
 -11  11   3        1.33        0.09      5.02 o 
 -10  11   3       46.80       45.55      8.68 o 
  -9  11   3        3.72        9.45      5.89 o 
  -8  11   3       72.42       58.52      8.79 o 
  -7  11   3       35.14       43.74      7.52 o 
  -6  11   3        6.13        4.76      5.33 o 
  -5  11   3       74.92       89.96      9.51 o 
  -4  11   3      140.14      163.12     11.85 o 
  -3  11   3        4.87        2.72      3.85 o 
  -2  11   3        0.51        5.00      3.84 o 
  -1  11   3      118.36      141.98      9.15 o 
   0  11   3       13.20       11.66      4.50 o 
   1  11   3       19.49       12.07      4.79 o 
   2  11   3       36.65       40.93      6.00 o 
   3  11   3       89.86      109.76     11.73 o 
   4  11   3       75.49       80.19      8.78 o 
   5  11   3        2.51        9.03      4.54 o 
   6  11   3       14.10       30.14      5.96 o 
   7  11   3       40.61       64.92      7.62 o 
   8  11   3        3.08       -0.08      5.12 o 
   9  11   3        5.77        5.44      5.77 o 
  10  11   3       13.16        4.62     10.58 o 
  11  11   3        1.30       -0.74      3.45 o 
  12  11   3        1.75        3.66      4.91 o 
  13  11   3        5.14       -3.24      3.24 o 
  14  11   3        0.70        3.12      3.58 o 
  15  11   3        0.12        3.25      4.02 o 
  16  11   3        2.86        2.93      4.97 o 
 -17  12   3        0.40        0.49      4.52 o 
 -16  12   3        0.14        8.36      5.55 o 
 -15  12   3        3.17        3.33      4.59 o 
 -14  12   3       31.07       14.10      6.28 o 
 -13  12   3        2.10        2.18      4.87 o 
 -12  12   3        6.19        5.04      5.55 o 
 -11  12   3       53.47       46.67      7.93 o 
 -10  12   3       12.10        5.78      5.72 o 
  -9  12   3        0.12        2.85      5.73 o 
  -8  12   3        8.59       11.35      5.82 o 
  -7  12   3        0.51        1.51      5.55 o 
  -6  12   3        1.72       -1.84      5.44 o 
  -5  12   3       34.63       33.22      7.35 o 
  -4  12   3      118.98      139.81     11.61 o 
  -3  12   3       75.67       71.19      7.36 o 
  -2  12   3       13.54       17.23      5.03 o 
  -1  12   3       34.47       35.54      6.86 o 
   0  12   3       27.97       31.29      5.86 o 
   1  12   3       77.54       90.99     10.05 o 
   2  12   3      233.48      252.17     13.79 o 
   3  12   3       25.21       34.14     10.47 o 
   4  12   3       85.70       66.22     11.54 o 
   5  12   3        2.17        5.17      4.68 o 
   6  12   3       67.69      104.13     10.92 o 
   7  12   3       28.97       22.53     10.32 o 
   8  12   3        7.67        8.07      8.01 o 
   9  12   3        7.69        6.21      6.45 o 
  10  12   3        0.91        9.39      5.57 o 
  11  12   3        0.21       -0.46      4.63 o 
  12  12   3        2.62        6.40      4.42 o 
  13  12   3        4.95        2.34      4.37 o 
  14  12   3        0.39        1.62      4.59 o 
  15  12   3        1.13        0.58      4.73 o 
 -16  13   3        4.57        1.87      5.22 o 
 -15  13   3        8.95        9.44      5.33 o 
 -14  13   3        0.05        3.28      6.11 o 
 -13  13   3       23.06        9.13      5.27 o 
 -12  13   3        0.01        3.49      4.76 o 
 -11  13   3        0.00        6.25      6.13 o 
 -10  13   3       56.02       57.97      8.76 o 
  -9  13   3        0.66       -1.81      5.18 o 
  -8  13   3        1.29        9.03      6.56 o 
  -7  13   3        4.68       11.55      6.51 o 
  -6  13   3       21.10       23.97      7.07 o 
  -5  13   3        9.66        8.04      6.14 o 
  -4  13   3        5.18       -5.06      5.06 o 
  -3  13   3       48.04       58.98      8.85 o 
  -2  13   3       38.35       54.27      7.14 o 
  -1  13   3        0.06        2.48      4.76 o 
   0  13   3       73.99       65.32     13.33 o 
   1  13   3       56.66       87.94     11.33 o 
   2  13   3       13.24       10.38      7.05 o 
   3  13   3       28.48       39.74      9.55 o 
   4  13   3       36.81       46.99     10.44 o 
   5  13   3        3.39        0.92      4.88 o 
   6  13   3       29.25       35.82      6.70 o 
   7  13   3       52.06       42.61     10.94 o 
   8  13   3       21.21       15.91     10.81 o 
   9  13   3       18.92       11.42      7.74 o 
  10  13   3        0.22        2.73      4.58 o 
  11  13   3        2.36       -0.72      4.45 o 
  12  13   3        4.72        1.24      4.02 o 
  13  13   3        0.21        1.69      4.66 o 
  14  13   3        0.74        0.92      4.88 o 
 -15  14   3        2.28        6.00      5.94 o 
 -14  14   3        5.43        4.51      5.02 o 
 -13  14   3        5.43        4.07      5.34 o 
 -12  14   3        6.15       -0.04      4.57 o 
 -11  14   3        2.36       10.92      5.46 o 
 -10  14   3        0.59        1.58      5.75 o 
  -9  14   3        7.77        6.74      5.40 o 
  -8  14   3        0.11        0.00      6.45 o 
  -7  14   3       27.70       28.16      7.63 o 
  -6  14   3        0.18        1.91      6.05 o 
  -5  14   3        0.11        1.87      5.48 o 
  -4  14   3       26.77       25.46      6.65 o 
  -3  14   3        1.11        1.02      5.59 o 
  -2  14   3        3.65        8.98      6.08 o 
  -1  14   3        7.47        2.83      5.20 o 
   0  14   3       36.31       37.72      7.50 o 
   1  14   3        0.24        6.05      5.54 o 
   2  14   3        0.13        1.03      4.40 o 
   3  14   3       16.30       16.14      5.48 o 
   4  14   3        3.48        6.11      5.07 o 
   5  14   3        8.81        7.74      5.32 o 
   6  14   3        0.46       -1.55      5.07 o 
   7  14   3        1.71        3.94      6.20 o 
   8  14   3        0.19       10.03      6.22 o 
   9  14   3        7.53       -0.62      3.89 o 
  10  14   3        2.83        3.68      4.68 o 
  11  14   3        0.38        7.54      5.39 o 
  12  14   3        0.64        4.46      4.82 o 
  13  14   3        0.72       -1.91      4.93 o 
 -14  15   3        0.02        2.80      5.49 o 
 -13  15   3        1.38        1.60      5.05 o 
 -12  15   3        1.71        4.08      4.94 o 
 -11  15   3       16.90       13.83      6.11 o 
 -10  15   3        2.03        2.21      5.68 o 
  -9  15   3        1.10        2.13      5.56 o 
  -8  15   3        1.53        2.32      6.86 o 
  -7  15   3        2.55        1.41      5.89 o 
  -6  15   3       13.23       19.42      6.88 o 
  -5  15   3        0.69        2.71      4.80 o 
  -4  15   3       17.00       19.70      6.71 o 
  -3  15   3       48.25       59.01     13.77 o 
  -2  15   3        0.83       -3.24      4.82 o 
  -1  15   3        8.59       11.73      5.42 o 
   0  15   3        7.50       10.85      6.49 o 
   1  15   3        0.50        4.80      5.79 o 
   2  15   3        2.03        1.45      5.69 o 
   3  15   3       15.81       14.90      8.60 o 
   4  15   3        0.10        7.12      5.74 o 
   5  15   3        1.43       11.49      5.73 o 
   6  15   3        1.37        0.04      4.68 o 
   7  15   3        0.35        3.41      6.15 o 
   8  15   3       11.48       19.09     12.48 o 
   9  15   3        0.66        1.07      5.09 o 
  10  15   3        3.73        3.04      4.81 o 
  11  15   3        1.20        1.98      6.09 o 
  12  15   3        4.62       -0.80      4.59 o 
 -13  16   3        0.36        1.12      5.95 o 
 -12  16   3        1.63       10.91      6.01 o 
 -11  16   3        0.01        4.09      5.68 o 
 -10  16   3       11.49       11.25      6.44 o 
  -9  16   3        0.38        0.19      5.68 o 
  -8  16   3        0.04       -1.04      5.59 o 
  -7  16   3        1.02        7.06      5.55 o 
  -6  16   3       47.92       31.50      6.76 o 
  -5  16   3        9.64       12.28      6.45 o 
  -4  16   3        0.51        5.61      5.30 o 
  -3  16   3       10.55        2.43      4.82 o 
  -2  16   3       10.48        9.93      8.23 o 
  -1  16   3        4.23       -1.25      5.66 o 
   0  16   3        8.70        5.26      6.18 o 
   1  16   3       27.13       43.80     12.00 o 
   2  16   3        4.40       12.77      6.49 o 
   3  16   3        0.46        5.83      6.74 o 
   4  16   3        0.33       -1.89      5.67 o 
   5  16   3        1.02       -1.34      5.51 o 
   6  16   3        5.87        8.26      5.07 o 
   7  16   3        3.40        1.66      6.73 o 
   8  16   3        7.28       12.89      7.09 o 
   9  16   3        3.93        3.27      4.68 o 
  10  16   3        0.03        4.15      6.22 o 
  11  16   3        1.68        1.80      5.73 o 
 -11  17   3        0.63       -2.48      5.89 o 
 -10  17   3        3.48        0.74      5.84 o 
  -9  17   3        0.78        5.25      6.67 o 
  -8  17   3        0.44        4.80      6.07 o 
  -7  17   3        2.49        0.07      5.22 o 
  -6  17   3        0.69        2.25      5.06 o 
  -5  17   3        9.10        3.72      6.26 o 
  -4  17   3        0.00        0.19      4.68 o 
  -3  17   3        0.13       -4.82      5.32 o 
  -2  17   3        0.08        0.62      5.77 o 
  -1  17   3        0.03        2.23      6.00 o 
   0  17   3        2.94       14.33     17.09 o 
   1  17   3        0.02       -0.49      7.85 o 
   2  17   3        0.01       -0.90      5.80 o 
   3  17   3       13.69       17.14     17.57 o 
   4  17   3        1.08        6.70      7.15 o 
   5  17   3        0.17       12.83      8.32 o 
   6  17   3        3.88       -0.21      5.27 o 
   7  17   3        3.41        1.92      4.77 o 
   8  17   3        0.18       -0.82      7.16 o 
   9  17   3        1.38        6.02      5.81 o 
  -9  18   3        0.54        2.41      6.47 o 
  -8  18   3        0.02        8.27      6.30 o 
  -7  18   3        1.31        5.12      6.08 o 
  -6  18   3        1.86        3.14      5.50 o 
  -5  18   3        5.27        2.11      5.67 o 
  -4  18   3        0.20        4.93      5.10 o 
  -3  18   3        4.88        8.53      6.95 o 
  -2  18   3        0.51        1.64      6.26 o 
  -1  18   3        0.52        1.76      5.81 o 
   0  18   3        0.38        6.04      6.55 o 
   1  18   3        4.62        2.06     10.46 o 
   2  18   3        0.01       -1.58      8.57 o 
   3  18   3        2.07        5.89      7.80 o 
   4  18   3        0.85        1.48     11.19 o 
   5  18   3        8.10       17.48      8.38 o 
   6  18   3        0.01       16.28     14.00 o 
   7  18   3        1.07       -3.00      8.19 o 
  -6  19   3        0.16        1.33      6.40 o 
  -5  19   3        1.27       17.06     24.68 o 
  -4  19   3        5.01        1.03      7.24 o 
  -3  19   3        6.78       15.08      8.81 o 
  -2  19   3        0.05        0.90      6.36 o 
  -1  19   3        2.63        6.24      7.40 o 
   0  19   3        2.70        3.20      6.48 o 
   1  19   3        0.51        2.75      9.19 o 
   2  19   3        3.10       11.41     10.15 o 
   3  19   3        3.98        6.37      8.03 o 
   4  19   3        3.38        3.30      7.53 o 
 -21   0   4       16.26        4.53      9.76 o 
 -20   0   4        0.45       -2.26      8.10 o 
 -19   0   4        6.48       -3.40      6.74 o 
 -18   0   4       38.33       21.30     13.27 o 
 -17   0   4        2.10       -0.53      8.63 o 
 -16   0   4       13.61        6.99     12.60 o 
 -15   0   4       63.55       64.69     17.89 o 
 -14   0   4        2.63       10.99     13.23 o 
 -13   0   4       42.31       54.53     18.29 o 
 -12   0   4        5.78       -9.91      9.91 o 
 -11   0   4       18.74       14.85      6.47 o 
 -10   0   4     1199.47     1092.22     92.08 o 
  -9   0   4       38.81       57.11      6.90 o 
  -8   0   4     2570.67     2361.98     54.85 o 
  -7   0   4       13.34       27.59      6.72 o 
  -6   0   4      772.55      776.44     36.05 o 
  -5   0   4     2284.33     2732.68     78.74 o 
  -4   0   4      240.90      223.33     13.60 o 
  -3   0   4      263.36      248.59     10.60 o 
  -2   0   4     1499.18     1632.78     39.16 o 
  -1   0   4     9127.42    12351.59    319.41 o 
   0   0   4     4584.70     4676.55     99.85 o 
   1   0   4      391.67      375.36     13.09 o 
   2   0   4      691.08      584.51     31.12 o 
   3   0   4       82.77       88.69     11.50 o 
   4   0   4       18.91       14.55      6.78 o 
   5   0   4     1288.91     1193.24     46.52 o 
   6   0   4      404.04      348.09     19.32 o 
   7   0   4        0.45        1.79      8.30 o 
   8   0   4      235.74      277.67     18.69 o 
   9   0   4      118.49      143.74     15.88 o 
  10   0   4      239.63      238.37     42.49 o 
  11   0   4       38.67       52.61     11.57 o 
  12   0   4       24.36       37.24     10.28 o 
  13   0   4       14.97       -1.88      8.55 o 
  14   0   4        0.07        2.93      8.67 o 
  15   0   4        0.50       -7.70     12.00 o 
  16   0   4        0.94        1.06     12.10 o 
  17   0   4        4.41        5.61     12.30 o 
  18   0   4        0.09       15.14     15.84 o 
 -21   1   4        0.03       -6.48      6.79 o 
 -20   1   4        6.92        0.56      6.95 o 
 -19   1   4        0.07        2.73      6.23 o 
 -18   1   4        4.04       -1.84      5.42 o 
 -17   1   4        1.94       -1.84      5.32 o 
 -16   1   4        0.90       -3.16      6.94 o 
 -15   1   4        0.57        3.09      8.45 o 
 -14   1   4       13.95       24.04     10.26 o 
 -13   1   4        3.59       -2.02      8.89 o 
 -12   1   4        6.00       17.83      6.14 o 
 -11   1   4        6.87       10.80      5.69 o 
 -10   1   4      466.85      453.33     29.73 o 
  -9   1   4       99.97       94.15      6.72 o 
  -8   1   4       62.29       68.20      6.64 o 
  -7   1   4     1277.24     1224.16     22.18 o 
  -6   1   4       91.58       74.85      5.79 o 
  -5   1   4      445.73      425.49     12.89 o 
  -4   1   4      306.37      296.58     10.01 o 
  -3   1   4     1083.68     1092.28     21.65 o 
  -2   1   4      104.15      119.48      6.91 o 
  -1   1   4      147.79      103.86      5.81 o 
   0   1   4      351.08      280.33      7.96 o 
   1   1   4     1014.05      900.66     18.60 o 
   2   1   4      543.75      484.65     10.61 o 
   3   1   4     1082.34     1009.02     25.13 o 
   4   1   4       19.79       25.55      5.45 o 
   5   1   4       21.41       31.41      9.81 o 
   6   1   4       30.97       33.78      6.77 o 
   7   1   4       17.60       23.75      5.89 o 
   8   1   4      247.00      270.90     13.61 o 
   9   1   4       22.97       40.84      7.55 o 
  10   1   4      143.40      150.62     18.53 o 
  11   1   4      110.15      133.33     14.41 o 
  12   1   4       14.09       20.11      6.70 o 
  13   1   4        0.17        2.00      6.04 o 
  14   1   4        3.82        5.16      7.78 o 
  15   1   4        2.65        9.31      8.09 o 
  16   1   4        2.07       -3.99      9.34 o 
  17   1   4        0.12       -1.27     10.86 o 
  18   1   4        0.62        3.80      9.05 o 
 -21   2   4        1.25        3.35      6.69 o 
 -20   2   4        1.83       -0.22      6.46 o 
 -19   2   4        9.22        2.96      8.88 o 
 -18   2   4       30.14       11.39      8.34 o 
 -17   2   4       29.02       14.37      8.38 o 
 -16   2   4        4.47        3.27      6.38 o 
 -15   2   4       15.37       19.44      9.43 o 
 -14   2   4       25.23       40.19     12.08 o 
 -13   2   4        5.22       14.28      9.60 o 
 -12   2   4      113.07      129.83     10.08 o 
 -11   2   4      202.74      204.22     17.81 o 
 -10   2   4       15.21       14.55      5.03 o 
  -9   2   4       76.11      108.60      7.07 o 
  -8   2   4       11.84       16.21      3.81 o 
  -7   2   4       36.37       46.30      5.10 o 
  -6   2   4        1.74       10.06      3.70 o 
  -5   2   4       68.53       72.90      5.89 o 
  -4   2   4     1257.74     1169.51     31.91 o 
  -3   2   4       65.35       43.52      4.37 o 
  -2   2   4     2326.53     2437.67     41.94 o 
  -1   2   4      434.72      409.54     10.00 o 
   0   2   4      104.51       96.78      5.57 o 
   1   2   4       29.87       33.31      3.75 o 
   2   2   4      232.98      185.15     15.61 o 
   3   2   4        4.14        2.09      3.45 o 
   4   2   4      231.96      187.78     17.71 o 
   5   2   4       46.62       51.79     10.05 o 
   6   2   4       43.62       35.37      6.98 o 
   7   2   4      173.31      227.63     14.17 o 
   8   2   4       23.87       25.05      9.06 o 
   9   2   4       23.29       34.35      6.94 o 
  10   2   4        4.70       19.04      7.00 o 
  11   2   4       11.80       18.50      6.56 o 
  12   2   4        9.46        7.81      6.05 o 
  13   2   4        5.12       10.40      6.86 o 
  14   2   4        3.00       -0.76      6.69 o 
  15   2   4        0.15        0.25      6.65 o 
  16   2   4        1.81        6.88      9.11 o 
  17   2   4        0.43        4.75      8.73 o 
  18   2   4        0.42       -0.91      7.90 o 
 -21   3   4        4.47       -1.65      6.76 o 
 -20   3   4       10.75        6.20      6.59 o 
 -19   3   4       12.51        3.39      5.53 o 
 -18   3   4       21.63        2.08      6.52 o 
 -17   3   4        0.64       -3.92      5.75 o 
 -16   3   4       20.34       13.00      7.64 o 
 -15   3   4       84.18       60.71     12.20 o 
 -14   3   4       51.17       43.98     17.44 o 
 -13   3   4      171.58      231.10     15.82 o 
 -12   3   4      192.78      205.73     15.84 o 
 -11   3   4        1.39        8.15      4.89 o 
 -10   3   4       54.60       58.19      7.23 o 
  -9   3   4        2.31       10.01      4.39 o 
  -8   3   4        0.67        4.19      3.44 o 
  -7   3   4      271.78      225.51     14.52 o 
  -6   3   4     1051.19      907.09     19.65 o 
  -5   3   4      106.62      119.99      7.21 o 
  -4   3   4      185.50      206.54     11.95 o 
  -3   3   4       21.48       29.37      4.61 o 
  -2   3   4      773.56      778.64     18.66 o 
  -1   3   4       45.14       54.98      4.90 o 
   0   3   4      275.39      283.00      7.99 o 
   1   3   4       59.28       43.00      4.71 o 
   2   3   4      433.95      340.46      8.92 o 
   3   3   4      875.63      736.82     14.79 o 
   4   3   4      172.76      188.84     24.73 o 
   5   3   4       31.77       44.12      9.91 o 
   6   3   4       56.06       46.33     16.69 o 
   7   3   4        0.40       -3.97      3.97 o 
   8   3   4       60.96       67.22     15.65 o 
   9   3   4       13.68       17.49      6.00 o 
  10   3   4       33.16       36.71      7.22 o 
  11   3   4       90.22      100.04      9.11 o 
  12   3   4        6.23        7.71      6.25 o 
  13   3   4        1.67        3.40      6.25 o 
  14   3   4        6.36       -4.23      6.13 o 
  15   3   4        1.15        5.93      6.28 o 
  16   3   4        3.09        7.97      7.05 o 
  17   3   4        0.84       -1.80      8.77 o 
  18   3   4        1.18        1.81      7.83 o 
 -20   4   4        1.38        1.27      6.02 o 
 -19   4   4        2.58        0.32      5.76 o 
 -18   4   4        0.59       -1.45      5.96 o 
 -17   4   4        5.72       -1.48      5.96 o 
 -16   4   4       50.57       23.60      9.23 o 
 -15   4   4       32.88       30.93     10.61 o 
 -14   4   4       56.31       78.75      9.10 o 
 -13   4   4      298.35      328.02     15.98 o 
 -12   4   4       39.57       60.45      8.09 o 
 -11   4   4        8.13       11.26      5.29 o 
 -10   4   4      164.66      134.52     10.21 o 
  -9   4   4       14.03       10.40      4.96 o 
  -8   4   4       23.61       23.34      4.42 o 
  -7   4   4       97.52       89.45      6.56 o 
  -6   4   4       21.94       27.71      4.60 o 
  -5   4   4     1217.09     1174.05     23.92 o 
  -4   4   4      296.68      227.49      9.13 o 
  -3   4   4       25.37       28.85      4.88 o 
  -2   4   4       22.47       24.82      3.58 o 
  -1   4   4        7.90        9.02      3.03 o 
   0   4   4       51.45       56.62      5.54 o 
   1   4   4        5.94       14.97      3.21 o 
   2   4   4      239.86      233.54      8.81 o 
   3   4   4        5.88        8.47      3.37 o 
   4   4   4        6.37       10.94      3.83 o 
   5   4   4        9.22        8.48      4.49 o 
   6   4   4       38.58       34.15      8.48 o 
   7   4   4       69.78       59.91     14.24 o 
   8   4   4       95.95      100.49     10.74 o 
   9   4   4      202.05      177.55     24.10 o 
  10   4   4      218.67      111.46     35.30 o 
  11   4   4       10.79        6.34      6.83 o 
  12   4   4        1.90        4.09      6.44 o 
  13   4   4        0.00        1.55      6.29 o 
  14   4   4       33.21       20.86     13.39 o 
  15   4   4        0.07       -3.23      5.63 o 
  16   4   4        4.96        0.71      6.15 o 
  17   4   4        2.15        2.03      7.87 o 
  18   4   4        7.46       24.63     29.09 o 
 -20   5   4        0.43       11.91     16.35 o 
 -19   5   4       18.15       21.66     10.92 o 
 -18   5   4        4.53        2.91      6.80 o 
 -17   5   4        4.47       -0.78      5.98 o 
 -16   5   4       31.85       17.40      8.28 o 
 -15   5   4        1.34       -3.30      5.58 o 
 -14   5   4       15.27       12.96      6.38 o 
 -13   5   4        4.48        4.16      6.04 o 
 -12   5   4      487.61      496.99     17.98 o 
 -11   5   4       89.43      110.30     10.35 o 
 -10   5   4        7.70       12.48      5.37 o 
  -9   5   4       86.69       98.40      9.22 o 
  -8   5   4        0.78        4.95      4.17 o 
  -7   5   4       40.63       41.70      5.08 o 
  -6   5   4       27.26       26.97      5.53 o 
  -5   5   4      628.08      522.59     13.55 o 
  -4   5   4       10.27       19.60      4.37 o 
  -3   5   4        7.94       11.64      3.70 o 
  -2   5   4        2.86        9.29      3.09 o 
  -1   5   4      438.70      390.75     10.55 o 
   0   5   4       64.13       83.91      5.79 o 
   1   5   4        0.36       -1.10      2.80 o 
   2   5   4     2409.29     2285.07     37.76 o 
   3   5   4      179.26      205.43     13.65 o 
   4   5   4       96.51      113.28      6.30 o 
   5   5   4        7.89       15.42      5.46 o 
   6   5   4       30.03       42.17     11.06 o 
   7   5   4      159.75      195.78     13.76 o 
   8   5   4        0.51        1.94      4.92 o 
   9   5   4       40.15       53.68      8.77 o 
  10   5   4      167.40      157.02     22.29 o 
  11   5   4      131.18       99.68     21.01 o 
  12   5   4        3.77        6.40      5.75 o 
  13   5   4        5.80        3.03      6.00 o 
  14   5   4        0.68       -0.73      4.26 o 
  15   5   4        3.28        2.91      5.17 o 
  16   5   4        0.71       -1.43      3.16 o 
  17   5   4        1.99       -3.64      5.02 o 
  18   5   4        0.18       -6.84      6.84 o 
 -20   6   4        0.54        8.37      8.51 o 
 -19   6   4        0.77       -5.46      6.33 o 
 -18   6   4       16.35        3.63      7.22 o 
 -17   6   4       28.10       20.89      8.53 o 
 -16   6   4       26.19       22.99     13.21 o 
 -15   6   4        4.82       15.47      6.89 o 
 -14   6   4        2.63        5.46      6.30 o 
 -13   6   4       49.43       44.83      8.26 o 
 -12   6   4       52.18       61.91      8.90 o 
 -11   6   4        8.11        6.40      5.45 o 
 -10   6   4      234.47      243.28     19.55 o 
  -9   6   4      359.24      321.88     13.63 o 
  -8   6   4        9.59       14.87      5.30 o 
  -7   6   4        0.02       -1.65      3.93 o 
  -6   6   4      122.83      114.04      7.46 o 
  -5   6   4       91.84      107.76      7.37 o 
  -4   6   4       50.54       57.51      5.72 o 
  -3   6   4      286.50      215.24     12.78 o 
  -2   6   4        4.56       10.18      3.15 o 
  -1   6   4       63.74       49.01      5.01 o 
   0   6   4       29.13       34.23      4.32 o 
   1   6   4       70.76       76.82      6.06 o 
   2   6   4      224.21      218.48     11.93 o 
   3   6   4      371.79      347.04      9.88 o 
   4   6   4      316.10      267.73      8.55 o 
   5   6   4      120.25      130.19     10.41 o 
   6   6   4       18.59       22.92      5.50 o 
   7   6   4        0.37       10.33      5.20 o 
   8   6   4        5.21        8.38      5.29 o 
   9   6   4        1.76        0.99      5.17 o 
  10   6   4      311.00      397.04     21.08 o 
  11   6   4       56.82       36.77     13.67 o 
  12   6   4        0.00        5.52      5.79 o 
  13   6   4        8.98        3.02      4.56 o 
  14   6   4       24.93       10.95      6.04 o 
  15   6   4        0.03       -2.93      4.69 o 
  16   6   4        0.95        1.45      5.16 o 
  17   6   4        0.49        2.04      5.67 o 
 -19   7   4        7.99       -1.76      6.75 o 
 -18   7   4        1.66        1.42      6.05 o 
 -17   7   4        2.86        5.28      6.84 o 
 -16   7   4       12.05       20.34      6.06 o 
 -15   7   4        6.47        9.73      6.00 o 
 -14   7   4       12.27       13.68      6.30 o 
 -13   7   4        0.04       10.56      6.07 o 
 -12   7   4      193.43      212.13     19.65 o 
 -11   7   4        0.01        7.94      5.53 o 
 -10   7   4       25.62       12.69      6.00 o 
  -9   7   4      249.46      238.52     13.94 o 
  -8   7   4      147.18      169.80     13.66 o 
  -7   7   4       51.32       50.22      7.72 o 
  -6   7   4       12.96       16.60      3.91 o 
  -5   7   4       43.98       48.52      5.30 o 
  -4   7   4      530.25      436.19     12.54 o 
  -3   7   4      177.90      178.37     10.78 o 
  -2   7   4       36.55       34.16      5.34 o 
  -1   7   4       33.91       36.42      4.85 o 
   0   7   4       56.97       47.30      5.44 o 
   1   7   4      133.82      136.78      7.83 o 
   2   7   4        0.08        7.89      3.53 o 
   3   7   4        0.86        3.94      3.17 o 
   4   7   4        1.14        6.51      3.52 o 
   5   7   4        4.16       15.59      4.95 o 
   6   7   4       72.00       97.13     14.96 o 
   7   7   4       60.08       59.68     11.57 o 
   8   7   4        2.12       -1.69      5.41 o 
   9   7   4       43.85       56.61     11.53 o 
  10   7   4        0.64        1.05      6.31 o 
  11   7   4        9.43        1.36      5.62 o 
  12   7   4        2.79       -0.41      6.26 o 
  13   7   4        0.11       -1.60      4.34 o 
  14   7   4        2.66        0.35      4.64 o 
  15   7   4        0.16        6.53      5.70 o 
  16   7   4        0.80       -2.10      4.08 o 
  17   7   4        3.90        3.36      5.49 o 
 -19   8   4        0.35       -2.40      6.19 o 
 -18   8   4        0.08        6.70      5.52 o 
 -17   8   4        0.18        7.87      6.38 o 
 -16   8   4       30.49       21.64      9.68 o 
 -15   8   4       31.75       31.64      6.61 o 
 -14   8   4        0.06        2.84      5.11 o 
 -13   8   4       87.16       77.68      9.57 o 
 -12   8   4      168.02      197.13     15.50 o 
 -11   8   4       54.14       68.29      9.18 o 
 -10   8   4       70.03       75.52      9.47 o 
  -9   8   4      177.63      193.30     12.98 o 
  -8   8   4      241.57      264.32     14.50 o 
  -7   8   4      244.08      263.60     14.34 o 
  -6   8   4        1.50        3.66      4.29 o 
  -5   8   4       30.65       34.95      5.03 o 
  -4   8   4       47.32       44.45      6.13 o 
  -3   8   4      100.14       95.50      7.82 o 
  -2   8   4      119.07      131.89      9.36 o 
  -1   8   4       90.07      105.88      8.19 o 
   0   8   4        7.43       11.83      3.67 o 
   1   8   4        3.98        4.64      4.24 o 
   2   8   4       23.32       26.42      4.73 o 
   3   8   4       52.84       79.43      6.63 o 
   4   8   4        2.23        5.45      4.19 o 
   5   8   4      188.18      206.82     11.35 o 
   6   8   4       11.35        8.99      6.05 o 
   7   8   4        6.06        1.07      5.44 o 
   8   8   4       41.78       31.19      9.37 o 
   9   8   4       97.51       90.89     39.14 o 
  10   8   4        0.82       -3.86      5.48 o 
  11   8   4       22.87        9.09      6.55 o 
  12   8   4        1.73        7.50      5.24 o 
  13   8   4        8.39        4.04      5.22 o 
  14   8   4        1.81       -2.96      3.75 o 
  15   8   4        0.06       -3.08      3.59 o 
  16   8   4        2.33        0.88      4.58 o 
 -18   9   4        3.19       -0.56      6.22 o 
 -17   9   4        5.49        9.91      5.18 o 
 -16   9   4        6.40        2.68      4.55 o 
 -15   9   4       26.05       11.56      4.82 o 
 -14   9   4       22.71       17.91      5.95 o 
 -13   9   4        0.44        8.18      5.59 o 
 -12   9   4       22.23       23.24      6.72 o 
 -11   9   4      132.17      132.03     18.34 o 
 -10   9   4        0.45        8.36      5.61 o 
  -9   9   4        3.29        0.01      5.37 o 
  -8   9   4       14.53       16.87      6.44 o 
  -7   9   4      949.70      937.68     31.26 o 
  -6   9   4        4.12        7.37      5.25 o 
  -5   9   4        1.77        0.61      4.89 o 
  -4   9   4        0.04        2.14      3.39 o 
  -3   9   4        0.66        5.04      3.69 o 
  -2   9   4       12.93       20.16      4.68 o 
  -1   9   4      245.14      211.49     12.44 o 
   0   9   4        0.19       -1.19      4.12 o 
   1   9   4        2.23       11.01      5.55 o 
   2   9   4       51.83       56.51      6.44 o 
   3   9   4        0.72        3.46      4.21 o 
   4   9   4      101.42      120.47      8.97 o 
   5   9   4        7.07       14.57      5.58 o 
   6   9   4       29.33       35.20      7.92 o 
   7   9   4      154.16      163.12     18.92 o 
   8   9   4       46.34       48.37     14.05 o 
   9   9   4       71.69       34.24     14.09 o 
  10   9   4        9.85        3.26      5.55 o 
  11   9   4        0.10       -1.07      6.14 o 
  12   9   4        8.54       -1.32      4.61 o 
  13   9   4        5.86        0.91      4.01 o 
  14   9   4        1.98        2.96      4.99 o 
  15   9   4        1.92       -0.35      4.46 o 
  16   9   4        0.05       -0.96      4.53 o 
 -18  10   4        6.15        3.14      6.43 o 
 -17  10   4        3.54        0.18      5.25 o 
 -16  10   4        1.71        3.33      4.31 o 
 -15  10   4        5.28       11.25      5.47 o 
 -14  10   4        2.01        2.85      4.71 o 
 -13  10   4        3.08        3.01      4.97 o 
 -12  10   4       21.12       14.10      6.08 o 
 -11  10   4        2.71        7.39      5.25 o 
 -10  10   4        0.22       11.18     10.66 o 
  -9  10   4       13.40       14.20      7.06 o 
  -8  10   4       31.67       29.17      7.19 o 
  -7  10   4       27.24       30.48      6.71 o 
  -6  10   4        0.53       -2.59      4.95 o 
  -5  10   4       90.18      104.03     12.68 o 
  -4  10   4      147.63      125.56      8.99 o 
  -3  10   4       31.28       38.21      6.41 o 
  -2  10   4        8.99        6.08      4.22 o 
  -1  10   4       18.99       21.51      5.15 o 
   0  10   4      116.51      115.59     10.85 o 
   1  10   4       43.02       41.03      5.93 o 
   2  10   4       85.08       93.92     13.60 o 
   3  10   4       18.15       21.35      5.68 o 
   4  10   4       18.56       19.28      4.83 o 
   5  10   4       15.54       29.54      6.57 o 
   6  10   4        1.84        5.60      6.07 o 
   7  10   4       47.24       50.01      7.93 o 
   8  10   4       23.87        9.71      7.19 o 
   9  10   4       68.33       33.70     17.29 o 
  10  10   4        0.83        1.85      5.04 o 
  11  10   4        0.54       -3.27      3.54 o 
  12  10   4        1.69       -2.80      4.35 o 
  13  10   4        2.56        2.15      4.18 o 
  14  10   4        2.05       -3.44      3.66 o 
  15  10   4        0.56        2.87      5.11 o 
 -17  11   4        3.15        0.41      4.48 o 
 -16  11   4        0.41       -2.71      4.69 o 
 -15  11   4        0.02        1.52      4.55 o 
 -14  11   4       12.62       10.92      5.84 o 
 -13  11   4       27.28       22.27      6.80 o 
 -12  11   4        1.13       10.54      5.74 o 
 -11  11   4       85.92       77.53     10.81 o 
 -10  11   4       12.39       12.20      6.28 o 
  -9  11   4        0.01        4.93      5.36 o 
  -8  11   4        6.31        4.64      5.64 o 
  -7  11   4       68.48       69.96     12.78 o 
  -6  11   4      108.14      140.07     13.53 o 
  -5  11   4        0.94        7.73      5.15 o 
  -4  11   4       23.06       15.32      5.78 o 
  -3  11   4      431.81      365.92     15.20 o 
  -2  11   4       94.85      108.86     15.38 o 
  -1  11   4       16.45       25.04      5.99 o 
   0  11   4      263.45      259.62     19.63 o 
   1  11   4       71.29       94.42     17.27 o 
   2  11   4        5.63       13.67      5.30 o 
   3  11   4        0.10        2.08      4.64 o 
   4  11   4        9.45        9.25      4.93 o 
   5  11   4        3.43        4.88      5.37 o 
   6  11   4       27.79       30.38      7.69 o 
   7  11   4        2.60        1.45      7.87 o 
   8  11   4      136.63       92.47     41.74 o 
   9  11   4        0.22        0.13      5.77 o 
  10  11   4        0.31        0.82      5.15 o 
  11  11   4        0.00       -1.53      4.35 o 
  12  11   4        2.88        4.60      4.88 o 
  13  11   4        3.84        1.70      5.27 o 
  14  11   4        0.11        0.47      4.77 o 
  15  11   4        0.41        0.42      5.58 o 
 -16  12   4        1.00        2.01      4.97 o 
 -15  12   4        1.43        0.64      5.14 o 
 -14  12   4       11.76        6.89      5.58 o 
 -13  12   4        6.01        4.07      5.08 o 
 -12  12   4        5.91        1.91      4.88 o 
 -11  12   4        3.41        2.98      5.20 o 
 -10  12   4       59.93       58.39      8.43 o 
  -9  12   4       59.47       55.31      8.70 o 
  -8  12   4        1.24        1.52      5.82 o 
  -7  12   4       19.52       19.30      6.32 o 
  -6  12   4       18.42       25.93      6.70 o 
  -5  12   4       67.80       71.04     13.62 o 
  -4  12   4       76.28       96.19     19.94 o 
  -3  12   4       31.26       33.85     13.08 o 
  -2  12   4       56.65       52.69     10.34 o 
  -1  12   4      169.50      187.69     13.16 o 
   0  12   4       96.55      126.44     11.67 o 
   1  12   4        3.70        4.02      5.26 o 
   2  12   4       39.46       35.10      9.45 o 
   3  12   4        3.00        7.29      6.04 o 
   4  12   4        0.11        4.61      5.38 o 
   5  12   4       16.92       13.87      6.06 o 
   6  12   4        6.06       13.66      6.99 o 
   7  12   4       57.29       63.98     23.95 o 
   8  12   4        1.97        5.55      6.32 o 
   9  12   4        0.89       -0.10      4.81 o 
  10  12   4        7.06        3.27      4.97 o 
  11  12   4        2.01        4.63      4.78 o 
  12  12   4        0.00        2.26      4.71 o 
  13  12   4        0.98       -3.64      4.98 o 
  14  12   4        0.21       -4.03      4.03 o 
 -16  13   4        0.00        8.00     15.47 o 
 -15  13   4        0.01       -0.91      4.95 o 
 -14  13   4        1.95       -4.40      4.40 o 
 -13  13   4        0.18        3.48      4.57 o 
 -12  13   4        0.00       -4.74      4.91 o 
 -11  13   4        0.00       -4.53      4.53 o 
 -10  13   4        2.23        4.17      5.18 o 
  -9  13   4        0.43        3.90      5.59 o 
  -8  13   4        1.43       -1.20      4.92 o 
  -7  13   4       63.53       44.77      7.67 o 
  -6  13   4        7.11        0.12      5.01 o 
  -5  13   4        0.05        0.15      4.52 o 
  -4  13   4        0.39        0.49      5.19 o 
  -3  13   4       15.13       15.65      6.90 o 
  -2  13   4        0.03        2.14      4.58 o 
  -1  13   4        0.06        0.08      4.41 o 
   0  13   4       15.03       11.29      5.27 o 
   1  13   4       31.80       32.26      7.88 o 
   2  13   4       69.25       41.34     13.89 o 
   3  13   4        8.30        3.26      5.00 o 
   4  13   4        3.23        8.24      5.68 o 
   5  13   4        1.69        0.79      5.29 o 
   6  13   4        7.76        6.04      8.17 o 
   7  13   4        4.98        1.50      7.65 o 
   8  13   4        0.03        0.32      5.07 o 
   9  13   4        0.44        3.15      5.57 o 
  10  13   4        1.10        5.11      5.63 o 
  11  13   4        4.06        5.76      5.02 o 
  12  13   4        0.02        1.30      4.94 o 
  13  13   4        0.30        3.80      4.78 o 
 -14  14   4        3.98       13.14      6.25 o 
 -13  14   4        0.07        1.00      5.17 o 
 -12  14   4        0.11       -1.77      4.45 o 
 -11  14   4       17.60       18.75      6.51 o 
 -10  14   4        9.62        9.79      5.60 o 
  -9  14   4       11.28        5.37      5.08 o 
  -8  14   4        1.01        2.82      5.75 o 
  -7  14   4        0.52       -2.95      4.67 o 
  -6  14   4       24.88       26.46      6.55 o 
  -5  14   4        3.23        3.53      5.52 o 
  -4  14   4        3.35        3.79      5.33 o 
  -3  14   4       61.80       58.11     19.34 o 
  -2  14   4       13.00       10.99      7.41 o 
  -1  14   4       18.52       15.60      5.34 o 
   0  14   4       15.38       13.23      5.90 o 
   1  14   4        0.54        8.34      5.78 o 
   2  14   4       10.53        8.01      5.41 o 
   3  14   4        1.41        1.41      5.99 o 
   4  14   4        0.03        3.13      5.24 o 
   5  14   4        1.18        3.06      6.36 o 
   6  14   4        0.08        1.56      8.12 o 
   7  14   4        0.00        1.99      7.32 o 
   8  14   4        0.74       -5.52      5.52 o 
   9  14   4        1.64        5.40      6.12 o 
  10  14   4        1.19        5.38      5.91 o 
  11  14   4        0.78        1.99      5.13 o 
  12  14   4        1.37        4.81      5.64 o 
 -13  15   4        5.61        3.56      5.52 o 
 -12  15   4        0.83        1.83      5.25 o 
 -11  15   4        7.49        5.03      5.76 o 
 -10  15   4        7.82        1.34      5.29 o 
  -9  15   4        2.05        6.01      5.59 o 
  -8  15   4        5.01        4.88      5.14 o 
  -7  15   4        1.19       -2.41      4.94 o 
  -6  15   4       31.87       15.54      8.67 o 
  -5  15   4        9.69        9.48      6.40 o 
  -4  15   4        2.68       -1.69      5.28 o 
  -3  15   4        1.68       -2.43      5.19 o 
  -2  15   4       16.95       11.19      9.91 o 
  -1  15   4        0.62        2.77      5.25 o 
   0  15   4        6.32        7.60      5.45 o 
   1  15   4        2.16        5.05      7.21 o 
   2  15   4        4.09       -0.82      5.04 o 
   3  15   4       23.96       22.23      6.55 o 
   4  15   4        0.86        2.41     12.49 o 
   5  15   4       34.37       36.83     24.52 o 
   6  15   4        0.01       15.76     17.10 o 
   7  15   4        5.64       10.19      7.62 o 
   8  15   4        5.87        7.97      7.89 o 
   9  15   4        0.08        0.46      4.58 o 
  10  15   4        0.18       -0.97      4.83 o 
 -12  16   4        0.66        1.69      5.57 o 
 -11  16   4        4.16        7.76      6.13 o 
 -10  16   4        0.79        1.02      5.51 o 
  -9  16   4        0.26       -3.57      4.91 o 
  -8  16   4        0.27        3.10      5.29 o 
  -7  16   4        1.10        0.63      5.34 o 
  -6  16   4        0.26        9.85      7.54 o 
  -5  16   4        6.14        8.14      5.99 o 
  -4  16   4        9.25        3.08      5.80 o 
  -3  16   4        1.21        2.78      5.59 o 
  -2  16   4        5.70        5.83      6.03 o 
  -1  16   4       10.27       13.94      6.40 o 
   0  16   4        0.08        0.46      6.12 o 
   1  16   4        1.59        4.13      5.10 o 
   2  16   4        5.21       -1.04      5.13 o 
   4  16   4        9.16        2.28     12.15 o 
   5  16   4        1.19       -1.23      8.35 o 
   6  16   4       10.47       20.20     14.70 o 
   7  16   4        1.86       19.58     16.11 o 
   8  16   4        0.51       -3.59     14.73 o 
   9  16   4        0.04        6.13      6.98 o 
 -10  17   4        0.80        3.75      5.56 o 
  -9  17   4        0.29       -2.60      5.36 o 
  -8  17   4        6.10        5.89      6.40 o 
  -7  17   4        0.00        0.76      5.37 o 
  -6  17   4        4.34        1.40      5.99 o 
  -5  17   4        1.34       -5.29      5.38 o 
  -4  17   4       21.30       11.40      9.44 o 
  -3  17   4        3.06        5.21      6.83 o 
  -2  17   4        0.33        3.52      6.75 o 
  -1  17   4        4.42       14.29      6.63 o 
   0  17   4        9.29       20.55     14.44 o 
   1  17   4        0.03        7.43      6.87 o 
   2  17   4        0.01        2.26      5.68 o 
   3  17   4        8.35        8.66      6.94 o 
   4  17   4        1.64        5.31      9.57 o 
   5  17   4        0.51        4.61      9.24 o 
   6  17   4        0.48        9.97     15.18 o 
   7  17   4        1.78       26.20     17.29 o 
  -7  18   4        7.29       27.00     15.29 o 
  -6  18   4        0.28        1.95      5.74 o 
  -5  18   4        5.76       -0.15      6.87 o 
  -4  18   4        0.53       -1.64      6.45 o 
  -3  18   4       22.62       20.07     13.17 o 
  -2  18   4        2.11        5.00      5.57 o 
  -1  18   4        0.64        0.16      5.74 o 
   0  18   4        1.31        1.49      6.58 o 
   1  18   4        0.00        3.91      6.92 o 
   2  18   4        0.00       -0.82      6.89 o 
   3  18   4        1.75        6.27      6.87 o 
   4  18   4        0.65        8.10      9.64 o 
   5  18   4        1.29        2.31     28.69 o 
 -20   1   5       10.35       -0.85      5.86 o 
 -19   1   5        1.60        3.93     10.17 o 
 -18   1   5        0.04       -1.50      5.74 o 
 -17   1   5       19.70       10.24      7.63 o 
 -16   1   5       30.91       33.70      8.42 o 
 -15   1   5        1.24        5.71      9.75 o 
 -14   1   5       24.11       26.73     12.08 o 
 -13   1   5        2.22       10.76     10.62 o 
 -12   1   5       22.92       15.83     10.18 o 
 -11   1   5       10.90       19.29      6.84 o 
 -10   1   5       20.06       23.48      5.46 o 
  -9   1   5      278.42      328.27     16.84 o 
  -8   1   5        1.69       10.27      5.01 o 
  -7   1   5      602.47      642.77     22.40 o 
  -6   1   5       42.85       38.82      6.13 o 
  -5   1   5       74.14       94.99      8.04 o 
  -4   1   5       72.75       80.99      6.31 o 
  -3   1   5       25.84       50.72      4.95 o 
  -2   1   5      158.73      198.55     11.90 o 
  -1   1   5      185.26      190.95      8.11 o 
   0   1   5        8.21        9.36      3.23 o 
   1   1   5       20.78       19.41      4.46 o 
   2   1   5       61.70       70.05      9.63 o 
   3   1   5        7.68        9.72      7.17 o 
   4   1   5      114.69      139.28     10.92 o 
   5   1   5       20.55       21.16      6.21 o 
   6   1   5       43.91       37.29      7.32 o 
   7   1   5        4.71       21.86      6.68 o 
   8   1   5        1.44        5.14      5.65 o 
   9   1   5       48.67       52.32      7.70 o 
  10   1   5       12.38        5.08      5.49 o 
  11   1   5        1.10        3.96      5.36 o 
  12   1   5        7.87        3.91      4.04 o 
  13   1   5        0.15        0.69      4.17 o 
  14   1   5        1.59        1.71      4.65 o 
  15   1   5        0.43       -2.16      4.79 o 
  16   1   5        0.86       -2.20      5.97 o 
  17   1   5        1.75        1.15      8.90 o 
 -20   2   5       12.49        4.79      6.94 o 
 -19   2   5        3.39        0.76      6.50 o 
 -18   2   5       10.12        9.96      8.17 o 
 -17   2   5        5.97        2.36      7.13 o 
 -16   2   5        5.51        8.77      9.39 o 
 -15   2   5        2.65        3.14      8.70 o 
 -14   2   5       22.90       41.59     17.65 o 
 -13   2   5       15.73       19.02     10.13 o 
 -12   2   5       21.67       43.11      8.36 o 
 -11   2   5        0.44       -5.39      5.39 o 
 -10   2   5       71.18       48.99      9.53 o 
  -9   2   5       60.34       62.63      7.08 o 
  -8   2   5       12.80       14.91      5.41 o 
  -7   2   5      126.95      165.75      9.19 o 
  -6   2   5        4.17        4.50      4.17 o 
  -5   2   5     1625.66     1597.00     34.21 o 
  -4   2   5        8.33        9.80      4.32 o 
  -3   2   5      455.87      412.51     13.45 o 
  -2   2   5       31.91       30.84      4.30 o 
  -1   2   5       28.31       34.48      4.55 o 
   0   2   5        0.40        4.72      3.09 o 
   1   2   5      405.18      411.34     10.47 o 
   2   2   5      131.98      128.48     15.58 o 
   3   2   5       83.60      104.27     15.24 o 
   4   2   5        0.06        2.39      6.23 o 
   5   2   5       14.11       21.78      6.37 o 
   6   2   5        5.97       10.84      5.53 o 
   7   2   5        0.47       10.23      5.87 o 
   8   2   5      154.24      147.71     16.71 o 
   9   2   5       31.88       39.51      6.80 o 
  10   2   5       98.16       73.31      9.61 o 
  11   2   5       18.88       12.48      5.48 o 
  12   2   5        2.03        3.70      4.97 o 
  13   2   5       11.20        4.70      4.18 o 
  14   2   5        4.57       11.09      6.41 o 
  15   2   5        0.23        1.01      5.24 o 
  16   2   5        4.35       -3.99      5.86 o 
  17   2   5        0.04        4.23      8.82 o 
 -20   3   5        2.30        9.52      8.21 o 
 -19   3   5       27.01        6.93      7.79 o 
 -18   3   5        9.77        4.54      7.48 o 
 -17   3   5        9.19       -0.59      6.87 o 
 -16   3   5        3.79       -6.05      8.90 o 
 -15   3   5        1.60        6.75      9.67 o 
 -14   3   5        0.35       -0.95      8.98 o 
 -13   3   5       53.42       67.68     11.86 o 
 -12   3   5       89.55       81.20     10.34 o 
 -11   3   5       17.31       29.58     10.47 o 
 -10   3   5       31.49       37.61      9.29 o 
  -9   3   5        8.88        5.75      4.73 o 
  -8   3   5        2.87        2.03      4.08 o 
  -7   3   5      274.54      286.05     10.47 o 
  -6   3   5      144.17      200.38     11.04 o 
  -5   3   5      360.91      348.48     12.37 o 
  -4   3   5        3.16        4.10      5.34 o 
  -3   3   5       15.24       18.31      4.64 o 
  -2   3   5      142.50      144.50      8.50 o 
  -1   3   5      237.97      225.99      7.95 o 
   0   3   5        9.22       14.88      3.38 o 
   1   3   5        0.90        9.22      3.67 o 
   2   3   5       92.90      116.16      9.84 o 
   3   3   5       37.13       38.13      6.65 o 
   4   3   5        7.58       14.38      5.84 o 
   5   3   5       81.71       94.51      9.83 o 
   6   3   5       14.89       11.27      6.19 o 
   7   3   5       52.25       55.45     16.63 o 
   8   3   5       17.40       17.18      7.40 o 
   9   3   5      134.00       84.97     11.49 o 
  10   3   5        0.72       -0.29      4.73 o 
  11   3   5       11.11        4.45      5.36 o 
  12   3   5        0.05        1.35      4.55 o 
  13   3   5        2.12       -4.43      4.86 o 
  14   3   5        4.95        0.60      4.22 o 
  15   3   5        1.98       -0.65      6.09 o 
  16   3   5        0.06        2.82      6.02 o 
  17   3   5        5.79        4.78      7.38 o 
 -20   4   5        2.40       -0.22      7.24 o 
 -19   4   5       11.39        7.06      7.40 o 
 -18   4   5       23.88       13.80      8.05 o 
 -17   4   5        7.72        4.46      6.82 o 
 -16   4   5        0.63       -1.52      6.79 o 
 -15   4   5       27.50       14.51      8.78 o 
 -14   4   5       23.66       36.76     13.62 o 
 -13   4   5        0.03       29.72     22.95 o 
 -12   4   5       70.94      105.77     12.00 o 
 -11   4   5      250.34      279.48     22.06 o 
 -10   4   5       59.89       74.46      8.36 o 
  -9   4   5        2.39        6.04      4.97 o 
  -8   4   5       41.30       41.97      5.85 o 
  -7   4   5      134.24      169.83     14.52 o 
  -6   4   5       31.70       33.97      5.85 o 
  -5   4   5       38.52       54.98     11.62 o 
  -4   4   5      571.35      577.27     16.58 o 
  -3   4   5      302.95      276.10     13.59 o 
  -2   4   5      249.85      197.70     10.33 o 
  -1   4   5        7.51       16.60      3.90 o 
   0   4   5       21.66       35.51      4.59 o 
   1   4   5      106.00      132.22      7.16 o 
   2   4   5       32.35       33.82      5.28 o 
   3   4   5      232.90      212.23     16.78 o 
   4   4   5       83.93       94.54     16.28 o 
   5   4   5        0.53        7.52      5.81 o 
   6   4   5       56.40       48.96      9.88 o 
   7   4   5        1.36        2.84      5.49 o 
   8   4   5        2.65        4.41      6.73 o 
   9   4   5        0.00        3.81      5.54 o 
  10   4   5       42.77       32.01      7.28 o 
  11   4   5        0.18        2.75      5.28 o 
  12   4   5        0.01        3.25      4.80 o 
  13   4   5        1.13       -0.19      4.68 o 
  14   4   5        0.24       -3.74      3.74 o 
  15   4   5        0.12        2.79      4.66 o 
  16   4   5        0.31        3.13      5.04 o 
 -19   5   5        0.22        1.17      7.85 o 
 -18   5   5        0.48        6.28      7.42 o 
 -17   5   5       10.55       11.84      7.13 o 
 -16   5   5       58.41       20.41      7.53 o 
 -15   5   5       52.35       41.33     11.71 o 
 -14   5   5        1.35        7.43      6.94 o 
 -13   5   5       25.97       40.74     10.85 o 
 -12   5   5        6.71       20.41      8.03 o 
 -11   5   5       10.27       12.98      5.92 o 
 -10   5   5        9.29       10.21      5.40 o 
  -9   5   5       25.38       10.47      5.64 o 
  -8   5   5      454.72      382.93     15.32 o 
  -7   5   5       64.56       99.45      7.73 o 
  -6   5   5       11.46       17.54      4.53 o 
  -5   5   5       30.09       29.06      5.29 o 
  -4   5   5        0.68        4.22      4.34 o 
  -3   5   5        6.37       17.03      4.40 o 
  -2   5   5       39.21       60.52      6.48 o 
  -1   5   5       69.02       79.12      8.99 o 
   0   5   5        3.09        3.04      3.29 o 
   1   5   5      155.12      160.36      9.45 o 
   2   5   5       53.26       74.00      7.26 o 
   3   5   5       30.57       35.78      7.80 o 
   4   5   5       25.93       16.96      6.06 o 
   5   5   5      217.74      265.50     17.88 o 
   6   5   5       52.79       63.78     11.84 o 
   7   5   5       19.98       24.01      6.65 o 
   8   5   5        0.14        1.75      5.23 o 
   9   5   5        5.81        3.90      5.97 o 
  10   5   5        5.62       -0.92      5.16 o 
  11   5   5       22.48        9.99      8.73 o 
  12   5   5        0.11        1.99      5.00 o 
  13   5   5        0.01        1.63      4.73 o 
  14   5   5        1.76       -0.54      4.58 o 
  15   5   5        0.64        2.32      5.07 o 
  16   5   5        1.40       -1.01      5.28 o 
 -19   6   5        1.09       11.37     13.94 o 
 -18   6   5        0.69        3.04      8.51 o 
 -17   6   5        0.03        2.58     11.57 o 
 -16   6   5        0.66       -4.95      6.53 o 
 -15   6   5        5.37        9.97      7.23 o 
 -14   6   5        0.25        3.46      6.89 o 
 -13   6   5       17.18       27.37      7.53 o 
 -12   6   5      136.55      132.46     14.27 o 
 -11   6   5       18.31       39.69      8.03 o 
 -10   6   5        5.90        3.63      5.42 o 
  -9   6   5       43.24       44.64      7.40 o 
  -8   6   5       55.15       53.37      7.95 o 
  -7   6   5        0.02        2.77      4.74 o 
  -6   6   5       11.15       19.16      4.60 o 
  -5   6   5        9.20        7.60      4.09 o 
  -4   6   5       52.71       58.61      7.01 o 
  -3   6   5       15.17       14.54      4.76 o 
  -2   6   5       10.28        6.18      5.51 o 
  -1   6   5       52.73       47.63      6.22 o 
   0   6   5        3.24        6.16      3.86 o 
   1   6   5       30.25       33.04      4.90 o 
   2   6   5        0.04        5.17      4.20 o 
   3   6   5        0.03        2.77      5.22 o 
   4   6   5        3.19       -2.15      5.43 o 
   5   6   5        7.42       18.47      6.82 o 
   6   6   5        0.06        5.20      6.14 o 
   7   6   5        4.48        7.92      6.07 o 
   8   6   5        5.00        3.01      5.37 o 
   9   6   5        5.53        3.67      4.86 o 
  10   6   5       18.08       11.92      5.24 o 
  11   6   5       22.62       11.29      5.51 o 
  12   6   5        4.01        3.61      6.67 o 
  13   6   5        2.22        2.05      4.87 o 
  14   6   5        0.81       -0.54      4.37 o 
  15   6   5        1.60       -2.26      3.66 o 
  16   6   5        0.11        0.26      5.28 o 
 -19   7   5        5.25       23.35     30.22 o 
 -18   7   5       15.29       12.75      9.87 o 
 -17   7   5        2.91        0.97      6.20 o 
 -16   7   5        5.55       11.54      8.78 o 
 -15   7   5        6.36       11.53      9.12 o 
 -14   7   5       62.28       75.19      9.47 o 
 -13   7   5        0.00        7.03      6.10 o 
 -12   7   5        1.72       -2.53      5.44 o 
 -11   7   5       99.74      144.95     19.49 o 
 -10   7   5       46.01       36.84      7.32 o 
  -9   7   5       74.02       91.73     10.03 o 
  -8   7   5      191.21      199.12     14.60 o 
  -7   7   5       46.05       48.26      7.95 o 
  -6   7   5       16.01       20.76      6.34 o 
  -5   7   5       25.08       37.06      6.08 o 
  -4   7   5       30.71       40.03      6.18 o 
  -3   7   5      141.11      159.50     11.20 o 
  -2   7   5       14.57       27.88      5.17 o 
  -1   7   5       12.59       25.32      5.13 o 
   0   7   5      163.18      176.25     10.26 o 
   1   7   5       68.57       80.76      9.80 o 
   2   7   5       19.36       28.99      5.88 o 
   3   7   5        0.14        3.32      5.72 o 
   4   7   5       50.97       76.58      9.25 o 
   5   7   5       27.03       30.24      7.49 o 
   6   7   5       59.39       80.41     19.11 o 
   7   7   5        4.25        6.40      5.62 o 
   8   7   5        3.06        7.11      5.44 o 
   9   7   5       47.19       34.42     10.23 o 
  10   7   5        1.13        1.45      4.32 o 
  11   7   5        0.17       -0.13      3.88 o 
  12   7   5        4.98        1.66      5.20 o 
  13   7   5        0.02        3.80      5.51 o 
  14   7   5        0.06        5.96      8.33 o 
  15   7   5        0.25       10.21      6.35 o 
 -18   8   5       11.97        5.55      7.52 o 
 -17   8   5        0.24       10.71      9.39 o 
 -16   8   5        2.37       -0.01      7.46 o 
 -15   8   5        5.39        9.08      6.20 o 
 -14   8   5       24.50       32.08      7.67 o 
 -13   8   5       26.90       43.52      8.40 o 
 -12   8   5       13.34       17.45      6.66 o 
 -11   8   5       24.57       36.41      7.63 o 
 -10   8   5       50.20       62.49      9.05 o 
  -9   8   5        0.04        7.72      8.93 o 
  -8   8   5       53.20       33.87      7.00 o 
  -7   8   5       50.77       41.95      7.64 o 
  -6   8   5      114.87      110.68     10.29 o 
  -5   8   5       40.91       48.39      6.93 o 
  -4   8   5        5.66        7.47      4.25 o 
  -3   8   5       81.28       96.05     16.95 o 
  -2   8   5        4.48       13.03      6.87 o 
  -1   8   5       37.25       41.53      9.57 o 
   0   8   5        1.04       10.36      5.22 o 
   1   8   5       23.59       25.39      5.42 o 
   2   8   5       14.18       20.15      6.30 o 
   3   8   5       32.27       39.74      7.52 o 
   4   8   5        2.69        6.44      6.18 o 
   5   8   5       30.00       32.32      7.52 o 
   6   8   5        2.34        4.46      5.94 o 
   7   8   5       18.34       11.12      6.39 o 
   8   8   5        0.95       -1.63      5.38 o 
   9   8   5        6.04        3.43      5.42 o 
  10   8   5        8.97        5.89      5.71 o 
  11   8   5        3.89        3.18      5.25 o 
  12   8   5        0.17       -2.98      4.17 o 
  13   8   5        3.49       -0.68      3.98 o 
  14   8   5        0.12       -0.87      3.33 o 
  15   8   5        0.03        3.43      5.76 o 
 -18   9   5        1.08        7.22      8.45 o 
 -17   9   5        3.91       -1.40      8.60 o 
 -16   9   5        5.60        5.08      6.44 o 
 -15   9   5        3.87        0.98      5.55 o 
 -14   9   5       44.51       45.05      7.55 o 
 -13   9   5       12.38       13.52      5.77 o 
 -12   9   5        8.81        4.10      5.34 o 
 -11   9   5       12.89       16.12      6.63 o 
 -10   9   5       34.95       31.91      9.95 o 
  -9   9   5       30.89       32.85      6.92 o 
  -8   9   5        1.13        8.07      5.21 o 
  -7   9   5       42.00       57.41      8.26 o 
  -6   9   5       14.80       20.63      7.09 o 
  -5   9   5       68.51       83.87     22.00 o 
  -4   9   5       71.15       68.38     16.03 o 
  -3   9   5       69.92       65.89     11.21 o 
  -2   9   5       66.09       64.09     14.84 o 
  -1   9   5       48.77       50.23      7.31 o 
   0   9   5        2.09        6.08      4.75 o 
   1   9   5        3.24        8.01      5.20 o 
   2   9   5       33.78       28.39      7.12 o 
   3   9   5        1.59        2.28      6.56 o 
   4   9   5        1.85        9.39      6.38 o 
   5   9   5       12.66       19.20      6.98 o 
   6   9   5        3.61        3.92      6.43 o 
   7   9   5       15.84       10.65      5.93 o 
   8   9   5        2.58        0.37      5.77 o 
   9   9   5        4.23        6.30      7.23 o 
  10   9   5        1.09        0.67      4.96 o 
  11   9   5        1.36        3.16      4.83 o 
  12   9   5       11.39        1.61      4.18 o 
  13   9   5        0.86        3.42      4.78 o 
  14   9   5        0.67       -0.75      4.42 o 
 -17  10   5        1.49       -5.25      5.25 o 
 -16  10   5        6.30        2.78      5.50 o 
 -15  10   5        0.03        9.89      5.67 o 
 -14  10   5       25.61       28.70      6.62 o 
 -13  10   5        1.13        3.77      4.98 o 
 -12  10   5        0.73        1.92      5.92 o 
 -11  10   5        0.99        2.07      4.99 o 
 -10  10   5       13.23        5.87      4.95 o 
  -9  10   5        2.19        3.09      5.26 o 
  -8  10   5        3.25        2.93      5.40 o 
  -7  10   5        9.13       14.97      6.18 o 
  -6  10   5      322.77      323.27     21.64 o 
  -5  10   5       49.69       45.98     11.76 o 
  -4  10   5       67.68       60.04     16.16 o 
  -3  10   5        0.44        5.18      4.17 o 
  -2  10   5      191.34      192.37     29.06 o 
  -1  10   5        0.00        4.68      4.92 o 
   0  10   5       37.96       35.91      6.82 o 
   1  10   5       34.91       34.00      6.53 o 
   2  10   5       10.22       14.56      6.72 o 
   3  10   5        0.69       -2.20      6.62 o 
   4  10   5        7.26       13.19      7.53 o 
   5  10   5        1.78        6.43      6.29 o 
   6  10   5        9.04        2.61      6.42 o 
   7  10   5        3.58        4.22      6.50 o 
   8  10   5       10.64        5.80     11.26 o 
   9  10   5       12.15       17.88      8.30 o 
  10  10   5        0.05        8.24      5.72 o 
  11  10   5        3.37        1.44      3.83 o 
  12  10   5       10.42       -2.05      4.47 o 
  13  10   5        0.03       -3.04      3.67 o 
  14  10   5        0.38       -0.98      4.62 o 
 -16  11   5        1.11        5.91      5.19 o 
 -15  11   5        0.35        5.50      5.47 o 
 -14  11   5        0.00        0.83      4.91 o 
 -13  11   5        0.18        0.38      4.85 o 
 -12  11   5        2.18        7.57      6.70 o 
 -11  11   5       25.02       21.16      6.99 o 
 -10  11   5        3.20        3.64      4.52 o 
  -9  11   5        4.17        0.85      4.85 o 
  -8  11   5        2.43        3.16      4.75 o 
  -7  11   5       34.54       21.51      7.31 o 
  -6  11   5        0.32       -2.49      4.79 o 
  -5  11   5       26.34       21.15     17.06 o 
  -4  11   5       61.64       61.12     26.02 o 
  -3  11   5      196.63      224.40     14.54 o 
  -2  11   5       21.91       23.03      8.01 o 
  -1  11   5       43.61       25.38      6.28 o 
   0  11   5       91.70      110.67     11.46 o 
   1  11   5      162.95      197.58     14.65 o 
   2  11   5       24.30       13.79      6.59 o 
   3  11   5        8.32       21.17      8.42 o 
   4  11   5        2.61        6.26      7.18 o 
   5  11   5        3.13        8.11      7.45 o 
   6  11   5        2.94       -0.83      6.13 o 
   7  11   5       13.94       10.95      6.86 o 
   8  11   5        0.81        4.69      7.02 o 
   9  11   5        0.04        5.59      5.16 o 
  10  11   5       11.51        4.94      4.96 o 
  11  11   5        2.86        1.84      4.59 o 
  12  11   5        4.12        0.53      3.83 o 
  13  11   5        0.96       -3.69      4.07 o 
 -15  12   5        0.61        0.33      5.62 o 
 -14  12   5        1.08       -0.43      6.73 o 
 -13  12   5        0.21        7.06      7.29 o 
 -12  12   5        0.56       -0.66      4.66 o 
 -11  12   5        5.23        2.60      4.60 o 
 -10  12   5        5.22        1.89      4.63 o 
  -9  12   5        0.85       -0.73      4.22 o 
  -8  12   5       11.92        7.97      5.30 o 
  -7  12   5        0.90        4.21      4.58 o 
  -6  12   5        5.71        4.81      4.78 o 
  -5  12   5        0.10        1.57      5.91 o 
  -4  12   5       11.81        8.11     10.24 o 
  -3  12   5        9.55       15.37      9.16 o 
  -2  12   5        5.27        6.99      5.85 o 
  -1  12   5        2.31        3.44      4.88 o 
   0  12   5       66.49       82.22     10.83 o 
   1  12   5       21.23       80.44     43.87 o 
   2  12   5       11.56        2.52      5.79 o 
   3  12   5        3.73        3.64      7.38 o 
   4  12   5        3.79       -2.73      6.81 o 
   5  12   5        3.64        0.80      7.80 o 
   6  12   5        0.30       -0.53      8.28 o 
   7  12   5        3.87        4.67      7.88 o 
   8  12   5        0.63        1.62      6.41 o 
   9  12   5        5.44        0.77      4.40 o 
  10  12   5        1.79        5.40      5.74 o 
  11  12   5        0.37       -2.58      4.76 o 
  12  12   5        0.27       -1.59      5.14 o 
 -14  13   5        6.90       19.29     18.70 o 
 -13  13   5        0.04       -2.36      5.02 o 
 -12  13   5        0.93        2.17      5.27 o 
 -11  13   5        0.02        3.39      4.55 o 
 -10  13   5        8.50        9.32      5.01 o 
  -9  13   5       22.33        8.74      4.65 o 
  -8  13   5        0.62       -1.42      4.75 o 
  -7  13   5        2.54       -0.12      5.46 o 
  -6  13   5        5.60        5.16      4.71 o 
  -5  13   5        0.06        1.20      5.26 o 
  -4  13   5        7.35        2.75      5.86 o 
  -3  13   5       29.38       27.35     11.56 o 
  -2  13   5       11.33       12.30      6.80 o 
  -1  13   5        5.95        8.08      5.65 o 
   0  13   5        0.20       -1.64      4.74 o 
   1  13   5        8.14       13.78      6.25 o 
   2  13   5        4.97        1.99      5.99 o 
   3  13   5        9.18       21.27      9.58 o 
   4  13   5        5.46       16.42      8.70 o 
   5  13   5        4.46        6.72      8.57 o 
   6  13   5        0.02        1.39     11.44 o 
   7  13   5        7.29        7.15     12.17 o 
   8  13   5        0.02        3.10      9.82 o 
   9  13   5        4.63        5.36     12.67 o 
  10  13   5        0.27        0.42      5.16 o 
  11  13   5        0.70        6.49      5.21 o 
 -13  14   5        0.80        1.76      5.70 o 
 -12  14   5        1.36        6.44      5.59 o 
 -11  14   5        3.18        4.26      5.02 o 
 -10  14   5        1.82        0.67      4.64 o 
  -9  14   5        4.59        4.25      5.04 o 
  -8  14   5        6.01        2.48      4.39 o 
  -7  14   5        9.65        3.57      4.71 o 
  -6  14   5       35.58       21.59      7.80 o 
  -5  14   5        1.98        2.32      5.67 o 
  -4  14   5        5.61       -3.92      5.71 o 
  -3  14   5        1.01       10.42      5.89 o 
  -2  14   5        4.66        4.57      7.69 o 
  -1  14   5       35.09       24.16     12.45 o 
   0  14   5       15.01       24.69      6.60 o 
   1  14   5        5.35        5.62      4.98 o 
   2  14   5        3.82        9.70      6.78 o 
   3  14   5        4.97       21.02     25.49 o 
   4  14   5       15.02       15.69     16.59 o 
   5  14   5        3.26        4.45     10.59 o 
   6  14   5        3.35       -5.55      9.52 o 
   7  14   5        1.25       13.60      9.95 o 
   8  14   5        0.12       -3.98      8.93 o 
   9  14   5        0.06        0.76      9.52 o 
  10  14   5        0.00       25.47     15.99 o 
 -12  15   5        4.98       -0.68      5.28 o 
 -11  15   5        3.23        4.60      4.90 o 
 -10  15   5        5.06        3.13      5.01 o 
  -9  15   5        0.26        3.07      5.07 o 
  -8  15   5        0.56        2.14      5.63 o 
  -7  15   5        2.07        0.48      4.58 o 
  -6  15   5       10.66        2.86      5.19 o 
  -5  15   5        8.82       14.26      7.27 o 
  -4  15   5        0.76        0.86      6.58 o 
  -3  15   5        3.03       -3.06      7.73 o 
  -2  15   5        1.60        3.31      5.41 o 
  -1  15   5        0.02       -1.33      5.56 o 
   0  15   5        8.99        0.58      5.27 o 
   1  15   5        7.91        6.49      6.11 o 
   2  15   5        2.06        8.42      7.31 o 
   3  15   5       13.05       32.72     12.93 o 
   4  15   5        1.86        9.05     10.69 o 
   5  15   5       12.08       11.08     20.74 o 
   6  15   5        0.05       -5.11     11.13 o 
   7  15   5        1.32       -1.01     14.21 o 
   8  15   5        0.54        8.81     10.66 o 
 -10  16   5        0.15        5.92      5.85 o 
  -9  16   5        0.29       -1.72      4.80 o 
  -8  16   5        0.21        3.55      5.23 o 
  -7  16   5        0.19       -1.36      4.67 o 
  -6  16   5        0.30       -0.06      5.38 o 
  -5  16   5        7.81       -0.66      5.46 o 
  -4  16   5        0.27        1.88      6.02 o 
  -3  16   5        2.86       -1.74      6.55 o 
  -2  16   5        0.46        3.41      6.82 o 
  -1  16   5        1.40        8.74      7.85 o 
   0  16   5        6.83        9.49      6.40 o 
   1  16   5        0.01        3.70      5.47 o 
   2  16   5        3.57        0.59      7.05 o 
   3  16   5       12.43       41.56     12.95 o 
   4  16   5        8.18       27.44     12.28 o 
   5  16   5        3.13        2.40     13.41 o 
   6  16   5        4.72       48.60     47.85 o 
   7  16   5        1.89       14.95     15.10 o 
  -8  17   5        4.15       13.81      9.98 o 
  -7  17   5        0.15        1.71      5.89 o 
  -6  17   5        1.08        6.64      6.93 o 
  -5  17   5        1.87        5.29      7.43 o 
  -4  17   5        2.50        3.11      6.50 o 
  -3  17   5        0.21       -0.63      6.65 o 
  -2  17   5        2.80        1.60      6.16 o 
  -1  17   5        0.03       -0.13      6.93 o 
   0  17   5        1.24        0.56      6.14 o 
   1  17   5        0.00        3.57      7.92 o 
   2  17   5        3.42        6.31      8.15 o 
   3  17   5        0.56       11.67     17.70 o 
   4  17   5        1.75       16.12     11.68 o 
  -3  18   5        0.38        7.59     18.91 o 
  -2  18   5        0.12        9.88      7.15 o 
  -1  18   5        0.01       -1.65      6.48 o 
 -19   0   6        4.58       -5.63      9.15 o 
 -18   0   6        4.94        4.05     12.12 o 
 -17   0   6        4.12        3.24     12.10 o 
 -16   0   6       23.47        9.44     13.74 o 
 -15   0   6       33.30       51.81     19.31 o 
 -14   0   6       16.92       17.81     14.74 o 
 -13   0   6       37.83       38.92     21.40 o 
 -12   0   6       33.01       36.68     16.04 o 
 -11   0   6       41.11       16.19     15.64 o 
 -10   0   6        1.40        0.16      6.42 o 
  -9   0   6      136.54      163.99     16.38 o 
  -8   0   6      199.80      217.22     18.26 o 
  -7   0   6        1.43        6.98      7.83 o 
  -6   0   6      234.92      272.27     19.44 o 
  -5   0   6       23.92       54.04     14.39 o 
  -4   0   6        2.43       14.09      7.46 o 
  -3   0   6      676.74      882.20     32.08 o 
  -2   0   6      569.43      543.88     19.32 o 
  -1   0   6      579.84      608.51     20.82 o 
   0   0   6       28.16       21.44     11.13 o 
   1   0   6        3.95        2.92     11.85 o 
   2   0   6      220.84      195.35     22.83 o 
   3   0   6       69.44      121.95     28.96 o 
   4   0   6        3.35        9.45      8.50 o 
   5   0   6        5.91       31.34     14.20 o 
   6   0   6        0.85        5.20      8.40 o 
   7   0   6       43.31       41.80      9.92 o 
   8   0   6       10.70        6.02      7.39 o 
   9   0   6        0.84       -2.10      6.08 o 
  10   0   6        0.00        0.45      4.47 o 
  11   0   6        0.42       -0.82      5.37 o 
  12   0   6        0.35        2.05      6.70 o 
  13   0   6        2.51        6.99      6.93 o 
  14   0   6        5.14        6.98      6.56 o 
  15   0   6        0.06       -0.48      6.69 o 
 -19   1   6        0.89       -0.35      7.48 o 
 -18   1   6        4.09       10.23      9.26 o 
 -17   1   6        4.40       18.04     17.88 o 
 -16   1   6        0.31        0.20      8.90 o 
 -15   1   6        3.67        3.50     13.61 o 
 -14   1   6       31.48       33.95     11.61 o 
 -13   1   6       83.78       79.03     21.89 o 
 -12   1   6       27.27       18.84      9.41 o 
 -11   1   6        2.05        0.49      5.65 o 
 -10   1   6       46.24       24.33      6.98 o 
  -9   1   6      141.21      175.62     11.49 o 
  -8   1   6        4.49        8.32      5.88 o 
  -7   1   6        9.03        9.56      5.81 o 
  -6   1   6       49.91       41.35      6.88 o 
  -5   1   6       83.77      107.95      9.83 o 
  -4   1   6       53.97       66.23      7.76 o 
  -3   1   6      607.51      737.69     18.25 o 
  -2   1   6      183.82      234.43     16.64 o 
  -1   1   6      272.69      318.79     11.17 o 
   0   1   6        8.07        9.71      6.00 o 
   1   1   6       44.18       60.56      8.52 o 
   2   1   6        4.39        1.83      5.62 o 
   3   1   6        6.78       12.87      9.41 o 
   4   1   6        0.06        5.01      5.27 o 
   5   1   6       78.62      104.71     10.57 o 
   6   1   6       23.39       33.79      7.38 o 
   7   1   6       18.67       16.10      5.90 o 
   8   1   6        1.58        7.86      5.21 o 
   9   1   6        0.04       -0.52      4.28 o 
  10   1   6        1.71       -1.70      3.18 o 
  11   1   6        3.42        0.52      3.90 o 
  12   1   6        1.09        4.22      4.23 o 
  13   1   6        0.92       -2.34      3.75 o 
  14   1   6        0.58        1.27      3.61 o 
  15   1   6        0.67        2.77      6.85 o 
 -19   2   6        1.61        0.50      7.53 o 
 -18   2   6        2.47        3.92      8.67 o 
 -17   2   6        0.47        1.80     10.16 o 
 -16   2   6       13.05        7.80      8.38 o 
 -15   2   6       46.50       56.19     14.48 o 
 -14   2   6       10.11        6.44      8.89 o 
 -13   2   6        0.76        6.77      9.19 o 
 -12   2   6       20.71       17.93      6.93 o 
 -11   2   6        6.08        9.54      5.95 o 
 -10   2   6        0.36        7.61      5.94 o 
  -9   2   6       12.37        5.01      5.18 o 
  -8   2   6       21.77       34.74      6.95 o 
  -7   2   6       82.62      112.03      9.88 o 
  -6   2   6      132.38      154.57     10.81 o 
  -5   2   6       55.59       72.25      9.96 o 
  -4   2   6       44.68       58.37      6.87 o 
  -3   2   6      165.60      234.23     16.13 o 
  -2   2   6      194.50      231.44     12.23 o 
  -1   2   6       36.59       40.66      5.96 o 
   0   2   6       96.62      118.93     10.68 o 
   1   2   6       15.57       20.55      6.71 o 
   2   2   6       10.18       14.13      6.48 o 
   3   2   6       53.31       44.70      8.44 o 
   4   2   6       20.30       24.33      7.22 o 
   5   2   6       66.33       96.04     20.97 o 
   6   2   6        8.81        4.76      6.73 o 
   7   2   6        6.87        1.97      6.14 o 
   8   2   6        7.27        2.91      4.62 o 
   9   2   6        0.14        0.26      4.15 o 
  10   2   6        5.07        3.03      4.39 o 
  11   2   6        0.42       -0.08      4.08 o 
  12   2   6        0.05        2.15      4.06 o 
  13   2   6        0.22       -2.65      3.88 o 
  14   2   6        0.24        0.57      3.43 o 
  15   2   6        0.07       -3.92      3.92 o 
 -19   3   6        8.74        1.80      8.55 o 
 -18   3   6       11.84        7.29      7.69 o 
 -17   3   6       46.01       15.97      9.10 o 
 -16   3   6        6.28        1.92      9.46 o 
 -15   3   6        0.07        1.08     10.43 o 
 -14   3   6        0.21        1.48      8.93 o 
 -13   3   6      149.22      150.93     20.08 o 
 -12   3   6       44.61       48.41      8.79 o 
 -11   3   6        0.60       -4.26      5.31 o 
 -10   3   6       21.17       20.94      6.62 o 
  -9   3   6       16.17       20.63      6.68 o 
  -8   3   6        0.41        1.37      5.33 o 
  -7   3   6        0.08       -2.80      5.03 o 
  -6   3   6        0.85        3.68      5.04 o 
  -5   3   6      568.95      552.94     23.89 o 
  -4   3   6      165.31      217.50     12.20 o 
  -3   3   6        2.77       12.48      5.80 o 
  -2   3   6       72.09      109.57      8.88 o 
  -1   3   6       21.09       37.92      8.45 o 
   0   3   6        0.00        1.62      5.79 o 
   1   3   6       11.80       15.62      6.40 o 
   2   3   6        0.15       -1.72      5.41 o 
   3   3   6        1.60       -1.94      5.84 o 
   4   3   6        8.01       20.95      7.07 o 
   5   3   6       26.03       36.18      8.10 o 
   6   3   6        0.84       -3.19      5.93 o 
   7   3   6       24.20       17.01      6.60 o 
   8   3   6        6.52        6.41      5.88 o 
   9   3   6        1.73        9.68      5.44 o 
  10   3   6        0.19       -0.14      4.29 o 
  11   3   6        1.02        1.35      3.23 o 
  12   3   6        0.01        0.81      3.84 o 
  13   3   6        4.43        2.51      4.67 o 
  14   3   6        0.02        0.01      4.07 o 
  15   3   6        0.27       -2.07      4.64 o 
 -19   4   6        1.28       -4.43      7.63 o 
 -18   4   6        1.19        4.52      9.18 o 
 -17   4   6        0.69        1.74      8.92 o 
 -16   4   6        4.81        0.96      9.26 o 
 -15   4   6       20.24       33.44     11.31 o 
 -14   4   6       39.84       39.54     12.72 o 
 -13   4   6        1.20        0.84      6.39 o 
 -12   4   6       41.69       34.18      8.00 o 
 -11   4   6        1.47        4.34      5.95 o 
 -10   4   6       40.71       40.19      7.94 o 
  -9   4   6       20.14       17.47      7.19 o 
  -8   4   6       13.12       13.11      6.04 o 
  -7   4   6        1.26        0.47      5.95 o 
  -6   4   6      870.13      802.78     23.17 o 
  -5   4   6       64.19       63.50      7.80 o 
  -4   4   6      816.53      881.99     27.00 o 
  -3   4   6      259.69      244.36     11.39 o 
  -2   4   6        7.04       23.46      5.17 o 
  -1   4   6        0.83        4.57      3.98 o 
   0   4   6       18.13       23.20      7.81 o 
   1   4   6        9.38        9.19      7.28 o 
   2   4   6       43.38       77.64      9.62 o 
   3   4   6       24.45       23.99      8.28 o 
   4   4   6        0.04       -2.84      5.82 o 
   5   4   6       14.44       11.52      6.85 o 
   6   4   6        2.41       -0.94      6.30 o 
   7   4   6       36.83       33.81      8.10 o 
   8   4   6        0.06        1.41      5.01 o 
   9   4   6       25.59       14.45      7.15 o 
  10   4   6        0.71        4.41      5.85 o 
  11   4   6        4.84        5.67      4.58 o 
  12   4   6       11.96        3.21      4.12 o 
  13   4   6        0.35        1.99      4.78 o 
  14   4   6        0.19       -1.44      5.00 o 
  15   4   6        0.31       -0.49      5.59 o 
 -18   5   6       36.16       18.31     10.54 o 
 -17   5   6        4.10       -2.95      8.11 o 
 -16   5   6        0.36        7.64      9.77 o 
 -15   5   6        0.20       -2.27      8.88 o 
 -14   5   6        3.74       18.13      7.68 o 
 -13   5   6       82.54       51.47     12.13 o 
 -12   5   6        0.54        7.31      6.40 o 
 -11   5   6       52.40       50.81      9.10 o 
 -10   5   6       54.98       63.31     10.74 o 
  -9   5   6        3.80        2.22      5.78 o 
  -8   5   6       44.40       52.61      8.81 o 
  -7   5   6      149.43      149.89     10.76 o 
  -6   5   6       23.90       37.08      7.80 o 
  -5   5   6       42.06       41.64      8.36 o 
  -4   5   6      314.45      324.08     12.77 o 
  -3   5   6       65.00       88.92      8.41 o 
  -2   5   6        7.82       11.68      4.74 o 
  -1   5   6       10.09       13.98      4.74 o 
   0   5   6        0.91        8.08      6.95 o 
   1   5   6       62.57       87.65     16.46 o 
   2   5   6       31.90       44.60      9.01 o 
   3   5   6       17.05       24.07      7.30 o 
   4   5   6       34.79       30.26      7.51 o 
   5   5   6        0.02        2.89      6.50 o 
   6   5   6        5.78       13.10      6.45 o 
   7   5   6        0.03        1.00      5.67 o 
   8   5   6        0.19        0.21      5.65 o 
   9   5   6       19.70        9.80      5.05 o 
  10   5   6       20.46        8.88      4.85 o 
  11   5   6        8.83        7.24      5.30 o 
  12   5   6        0.01        3.14      4.54 o 
  13   5   6        0.15        3.96      7.64 o 
  14   5   6        0.62        6.59      5.23 o 
 -18   6   6        0.71       -6.39     10.23 o 
 -17   6   6       15.07        4.78      9.58 o 
 -16   6   6        1.15       -8.54      8.54 o 
 -15   6   6        0.54        6.57      9.90 o 
 -14   6   6        3.45        8.11      7.07 o 
 -13   6   6       30.43       27.86     12.93 o 
 -12   6   6       88.39       65.35     10.32 o 
 -11   6   6       11.04       12.05      6.51 o 
 -10   6   6        7.97       26.12      7.50 o 
  -9   6   6       22.04       13.05      5.76 o 
  -8   6   6        9.57       14.64      6.52 o 
  -7   6   6      325.24      316.14     21.25 o 
  -6   6   6        7.35        7.43      6.48 o 
  -5   6   6       32.21       40.43      6.92 o 
  -4   6   6       13.82       18.64      5.64 o 
  -3   6   6        9.01       19.96      5.54 o 
  -2   6   6       25.08       19.32      5.40 o 
  -1   6   6        6.80       16.49      5.28 o 
   0   6   6       35.00       53.93      9.70 o 
   1   6   6       64.69       76.31     10.97 o 
   2   6   6        1.29       -4.62      6.26 o 
   3   6   6        0.12        5.04      6.58 o 
   4   6   6       10.94        8.94      6.48 o 
   5   6   6        0.97        8.60      6.28 o 
   6   6   6       12.69       11.15      6.40 o 
   7   6   6       44.83       30.29      7.95 o 
   8   6   6       24.77       18.49      8.73 o 
   9   6   6        2.09       -1.80      4.16 o 
  10   6   6        0.60        1.20      4.70 o 
  11   6   6        8.97        1.55      3.89 o 
  12   6   6        0.07       -0.48      3.80 o 
  13   6   6        0.02       -1.44      4.62 o 
  14   6   6        0.95       -0.67      5.02 o 
 -18   7   6        0.77        8.87     10.32 o 
 -17   7   6        0.51       10.66     11.24 o 
 -16   7   6        0.00        3.56      9.44 o 
 -15   7   6        0.16        3.23      6.22 o 
 -14   7   6        2.35       -1.57      5.93 o 
 -13   7   6        6.50        4.95      5.76 o 
 -12   7   6        4.77       10.41      6.45 o 
 -11   7   6       17.85       13.80      6.44 o 
 -10   7   6        2.50        2.19      4.43 o 
  -9   7   6       10.48       11.16      5.48 o 
  -8   7   6       57.39       49.84     11.26 o 
  -7   7   6       95.18      103.25     11.12 o 
  -5   7   6       11.07        8.22      5.26 o 
  -4   7   6       33.92       39.87      6.80 o 
  -3   7   6        0.23        3.05      5.37 o 
  -2   7   6       14.25        7.59      5.47 o 
  -1   7   6        0.60        4.33      4.94 o 
   0   7   6       14.44       11.29      6.22 o 
   1   7   6      124.63      135.39     15.33 o 
   2   7   6        2.88       16.55      7.22 o 
   3   7   6        0.12       -2.17      6.66 o 
   4   7   6        3.93        1.52      6.49 o 
   5   7   6       29.36       30.87      9.81 o 
   6   7   6        3.73       -1.31      5.65 o 
   7   7   6        0.83       -1.26      5.20 o 
   8   7   6        6.03        6.68      5.41 o 
   9   7   6        5.23        2.98      4.55 o 
  10   7   6       24.54        9.84      5.49 o 
  11   7   6        2.70        2.20      5.15 o 
  12   7   6        1.16        3.83      5.70 o 
  13   7   6        0.72        2.83      4.68 o 
  14   7   6        0.21       11.71      6.71 o 
 -17   8   6        0.60        9.56     10.21 o 
 -16   8   6        1.21        3.97      8.39 o 
 -15   8   6        4.39       10.66      6.64 o 
 -14   8   6       11.79        7.44      6.47 o 
 -13   8   6        1.41        0.87      5.24 o 
 -12   8   6        1.38       -2.89      4.93 o 
 -11   8   6      108.84       77.42     21.39 o 
 -10   8   6        6.42       -1.58      4.32 o 
  -9   8   6        1.12        2.78      5.20 o 
  -8   8   6       18.51       24.57      5.99 o 
  -7   8   6      188.14      152.05     13.15 o 
  -6   8   6        1.24        6.15      6.29 o 
  -5   8   6       26.85       42.46      8.72 o 
  -4   8   6       21.95       21.54      7.56 o 
  -3   8   6       92.60      112.85     11.03 o 
  -2   8   6        7.18       10.09      5.00 o 
  -1   8   6       12.07       24.66      6.20 o 
   0   8   6        0.50       -5.63      5.63 o 
   1   8   6       23.75       31.89      9.05 o 
   2   8   6        8.26       -1.05      6.90 o 
   3   8   6        0.00       10.24      7.46 o 
   4   8   6       11.65        0.25      5.77 o 
   5   8   6        0.00       18.21     14.84 o 
   6   8   6        4.24        1.37      5.53 o 
   7   8   6        2.14        5.31      5.37 o 
   8   8   6        8.48        3.40      4.89 o 
   9   8   6        4.17        1.18      4.65 o 
  10   8   6        0.14       -0.50      4.37 o 
  11   8   6        5.51       -1.87      4.79 o 
  12   8   6        0.60        2.71      5.18 o 
  13   8   6        0.19       -1.56      4.66 o 
 -16   9   6       29.61       17.43      7.63 o 
 -15   9   6        0.23        2.94      5.68 o 
 -14   9   6       31.47       18.65      8.39 o 
 -13   9   6       33.65       25.54      7.37 o 
 -12   9   6        7.46        5.32      4.82 o 
 -11   9   6        5.52       11.25      5.50 o 
 -10   9   6        1.26        3.11      4.87 o 
  -9   9   6       42.12       43.25     10.13 o 
  -8   9   6        2.98        8.08      5.57 o 
  -7   9   6        6.33       11.22      7.11 o 
  -6   9   6       48.52       63.78     12.49 o 
  -5   9   6        0.46        7.00      5.64 o 
  -4   9   6      228.84      206.36     14.33 o 
  -3   9   6        0.07       11.91      5.37 o 
  -2   9   6       45.62       58.61     19.46 o 
  -1   9   6        6.33        5.73      5.30 o 
   0   9   6        0.60       17.40      7.09 o 
   1   9   6        5.64        9.87      6.84 o 
   2   9   6        3.26        3.17      7.08 o 
   3   9   6        6.68        4.47      6.62 o 
   4   9   6       45.82       38.66      9.03 o 
   5   9   6        1.11        6.15      6.11 o 
   6   9   6       10.99        7.27      7.95 o 
   7   9   6        1.06       -5.11      5.11 o 
   8   9   6        0.05        5.80      6.17 o 
   9   9   6        0.89        0.90      5.44 o 
  10   9   6        0.07        1.76      4.52 o 
  11   9   6        0.12       -3.28      4.42 o 
  12   9   6        0.40        0.86      4.82 o 
  13   9   6        0.00        1.89      6.63 o 
 -16  10   6        2.49        4.57      6.79 o 
 -15  10   6       12.04       11.12      7.39 o 
 -14  10   6        2.39        6.98      6.16 o 
 -13  10   6        8.83       10.90      5.58 o 
 -12  10   6        3.08        2.43      4.76 o 
 -11  10   6        7.65        0.46      4.53 o 
 -10  10   6       18.16       14.11      7.92 o 
  -9  10   6        4.41       -3.48      4.55 o 
  -8  10   6        2.03        7.25      5.48 o 
  -7  10   6       12.31        2.62      7.35 o 
  -6  10   6        8.98        2.40      5.11 o 
  -5  10   6       15.10       11.05      5.50 o 
  -4  10   6        0.02        0.05      5.09 o 
  -3  10   6      128.90      127.76     12.25 o 
  -2  10   6       58.23       57.12     13.74 o 
  -1  10   6        2.27       11.14      6.45 o 
   0  10   6       79.12       39.09     18.71 o 
   1  10   6        4.06        1.45      6.46 o 
   2  10   6       12.22       14.98      7.24 o 
   3  10   6       32.67       25.80     14.90 o 
   4  10   6        9.66        9.10      6.29 o 
   5  10   6       17.77       14.74      6.92 o 
   6  10   6        0.01       -4.95      5.58 o 
   7  10   6        6.86        3.26      6.12 o 
   8  10   6        3.22       -4.19      4.19 o 
   9  10   6        0.31        0.89      5.16 o 
  10  10   6        0.00       -3.82      3.82 o 
  11  10   6        4.21       -2.74      4.40 o 
  12  10   6        1.69        0.71      4.87 o 
 -15  11   6        5.26        8.68      6.64 o 
 -14  11   6        0.11       -1.45      5.04 o 
 -13  11   6        3.78        9.96      5.30 o 
 -12  11   6        2.53        2.77      4.59 o 
 -11  11   6        1.36       -0.18      7.00 o 
 -10  11   6       14.73       14.33      5.31 o 
  -9  11   6       17.94        5.65      4.60 o 
  -8  11   6        0.13        0.34      4.40 o 
  -7  11   6       22.03        8.17      5.57 o 
  -6  11   6       34.55       20.94     13.68 o 
  -5  11   6        3.37        6.64      6.57 o 
  -4  11   6       35.91       24.91     13.61 o 
  -3  11   6        1.12        6.11      5.74 o 
  -2  11   6       96.15      124.57     17.97 o 
  -1  11   6       78.14       66.92     17.30 o 
   0  11   6        7.94        6.61      6.00 o 
   1  11   6        3.66       10.09      9.91 o 
   2  11   6       10.99        3.54      5.76 o 
   3  11   6        0.28        4.22      6.85 o 
   4  11   6        0.23        2.97      5.89 o 
   5  11   6        0.00        7.43      5.38 o 
   6  11   6        7.48        4.77      5.18 o 
   7  11   6        6.59        6.03      5.48 o 
   8  11   6        0.76       -0.13      5.95 o 
   9  11   6       11.33        7.18      7.58 o 
  10  11   6        0.00       -5.81      5.81 o 
  11  11   6        0.15       -0.27      5.25 o 
 -14  12   6        0.46        9.14      6.36 o 
 -13  12   6        2.26        4.87      4.87 o 
 -12  12   6        1.18       -2.35      4.51 o 
 -11  12   6        2.42        2.87      4.58 o 
 -10  12   6        3.85        5.54      4.79 o 
  -9  12   6        9.74        9.35      4.90 o 
  -8  12   6        3.77       -1.87      4.53 o 
  -7  12   6        5.68        1.08      4.65 o 
  -6  12   6       15.45       14.55      7.19 o 
  -5  12   6        1.10       16.24     23.23 o 
  -4  12   6       33.06       12.92      9.78 o 
  -3  12   6        1.76        0.32      5.43 o 
  -2  12   6        0.00        5.63      5.12 o 
  -1  12   6       22.78       24.26     10.70 o 
   0  12   6        0.02        6.83      6.53 o 
   1  12   6       17.38        9.93     11.20 o 
   2  12   6        6.74        6.68      7.60 o 
   3  12   6        5.32        7.25     10.12 o 
   4  12   6        0.96        4.76      5.97 o 
   5  12   6        5.48        4.25      6.15 o 
   6  12   6        0.57        7.93      7.39 o 
   7  12   6        5.62       11.26     11.09 o 
   8  12   6        7.89        6.82     17.96 o 
   9  12   6        0.29       -0.96      9.18 o 
  10  12   6        3.48        5.23      7.25 o 
 -13  13   6        0.11       -1.07      6.19 o 
 -12  13   6        0.02        3.62      5.18 o 
 -11  13   6        0.08        5.46      4.98 o 
 -10  13   6        0.50        1.92      4.60 o 
  -9  13   6        1.03        4.61      4.74 o 
  -8  13   6        0.02       -0.57      4.69 o 
  -7  13   6        1.51        0.39      4.85 o 
  -6  13   6        5.26        5.63      5.93 o 
  -5  13   6        6.67        6.49      6.64 o 
  -4  13   6        6.54       -1.72      5.26 o 
  -3  13   6        2.24        0.23      5.94 o 
  -2  13   6        4.54        0.40      5.87 o 
  -1  13   6        4.79        4.29      6.66 o 
   0  13   6        0.61        9.09      7.05 o 
   1  13   6        1.11       -1.17      9.48 o 
   2  13   6        0.19        6.90      7.09 o 
   3  13   6        8.96        1.12      5.74 o 
   4  13   6        2.14        5.19      8.66 o 
   5  13   6        4.60        4.86      7.19 o 
   6  13   6        1.76        0.75     10.31 o 
   7  13   6        0.55      -10.59     10.59 o 
   8  13   6        2.62       -1.01     10.21 o 
   9  13   6        0.41        2.64     11.18 o 
 -11  14   6        0.27       -4.12      4.61 o 
 -10  14   6        0.60       -0.56      4.92 o 
  -9  14   6        4.09        6.15      4.95 o 
  -8  14   6        0.03        1.16      5.15 o 
  -7  14   6        5.95        0.26      4.57 o 
  -6  14   6        5.59        3.58      6.34 o 
  -5  14   6        0.81        0.55      5.37 o 
  -4  14   6        2.95        0.85      4.92 o 
  -3  14   6        1.83        2.91      5.61 o 
  -2  14   6        8.26       17.57     11.31 o 
  -1  14   6        2.62        2.76      7.50 o 
   0  14   6        7.40       10.66      6.93 o 
   1  14   6        0.94       14.58     10.77 o 
   2  14   6       14.88        5.69      6.38 o 
   3  14   6        3.44       16.55     14.58 o 
   4  14   6       17.60       16.06      8.41 o 
   5  14   6        0.02        1.75      6.97 o 
   6  14   6        0.66       12.26     13.47 o 
   7  14   6        0.00        3.16     12.54 o 
 -10  15   6        2.49       -0.08      5.52 o 
  -9  15   6        0.95        3.79      6.70 o 
  -8  15   6        2.37        0.78      5.83 o 
  -7  15   6       10.67        6.87      5.58 o 
  -6  15   6        0.24        4.44      6.62 o 
  -5  15   6       18.81        5.25      7.01 o 
  -4  15   6        0.14       -5.49      5.61 o 
  -3  15   6        0.09        1.94      6.05 o 
  -2  15   6        0.00       -3.23      6.29 o 
  -1  15   6        0.73       17.05     25.12 o 
   0  15   6        5.68       10.51     17.43 o 
   1  15   6        1.70        2.61     10.20 o 
   2  15   6        1.48       14.64      8.80 o 
   3  15   6        0.15        3.73      8.27 o 
   4  15   6        3.68        6.98      9.06 o 
   5  15   6        0.77        4.31      8.82 o 
   6  15   6        1.70        7.75     11.04 o 
  -7  16   6        2.39       -2.26      5.82 o 
  -6  16   6        5.21       -0.09      6.88 o 
  -5  16   6        5.06        4.95      7.02 o 
  -4  16   6        1.45       -0.38      7.10 o 
  -3  16   6        1.53        6.59      6.99 o 
  -2  16   6        0.08        2.71      6.54 o 
  -1  16   6        0.03       10.47      8.78 o 
   0  16   6        3.83       18.66     19.09 o 
   1  16   6        0.33       34.86     19.51 o 
   2  16   6        0.26        3.37      7.89 o 
   3  16   6        0.00        2.42      7.91 o 
 -18   1   7        0.76       17.72     11.64 o 
 -17   1   7        2.68        6.13      8.20 o 
 -16   1   7        0.58        1.65      8.47 o 
 -15   1   7        7.38        8.21      8.44 o 
 -14   1   7       27.43       17.07      8.11 o 
 -13   1   7       27.22       29.91      9.57 o 
 -12   1   7       56.12       30.05     10.22 o 
 -11   1   7       24.36       23.38      8.51 o 
 -10   1   7        3.07       -5.49      5.49 o 
  -9   1   7        8.32       15.20      6.16 o 
  -8   1   7       10.24       23.71      6.52 o 
  -7   1   7        8.27       28.95      7.51 o 
  -6   1   7      108.24      152.50     11.72 o 
  -5   1   7        6.10       14.66      6.33 o 
  -4   1   7      147.17      252.71     14.02 o 
  -3   1   7      345.62      402.63     16.76 o 
  -2   1   7        3.63        4.06      8.29 o 
  -1   1   7      179.13      171.01     32.47 o 
   0   1   7      211.84      302.55     24.24 o 
   1   1   7      137.43      113.31     26.58 o 
   2   1   7       15.46       21.36      7.30 o 
   3   1   7       87.99       99.13     12.04 o 
   4   1   7       24.07       32.14      8.41 o 
   5   1   7        0.10       -1.52      7.38 o 
   6   1   7       33.98       22.34      7.18 o 
   7   1   7        0.30        2.19      5.66 o 
   8   1   7        0.33       -3.28      3.68 o 
   9   1   7        3.27        1.16      3.68 o 
  10   1   7        1.76        0.37      3.42 o 
  11   1   7        0.10       -0.90      3.46 o 
  12   1   7        0.89        0.75      3.75 o 
  13   1   7        2.50       -0.71      3.57 o 
 -18   2   7        0.02       -1.26      9.56 o 
 -17   2   7        0.24       -1.96      7.68 o 
 -16   2   7        6.39        0.31      8.87 o 
 -15   2   7        3.71        3.30      8.20 o 
 -14   2   7        0.40        6.06      7.39 o 
 -13   2   7       20.90        8.89      8.22 o 
 -12   2   7       11.97       19.60      9.29 o 
 -11   2   7       17.03       14.91      5.94 o 
 -10   2   7        5.57        8.91      6.15 o 
  -9   2   7        0.48        4.14      6.27 o 
  -8   2   7       25.43       12.88      6.40 o 
  -7   2   7        0.63       15.60      6.14 o 
  -6   2   7       33.65       37.57      7.43 o 
  -5   2   7      222.99      311.03     15.01 o 
  -4   2   7       44.39       41.62      7.39 o 
  -3   2   7      168.31      196.33     14.61 o 
  -2   2   7       74.06      117.58     15.69 o 
  -1   2   7      170.57      222.09     21.60 o 
   0   2   7      106.50      128.32     14.19 o 
   1   2   7        5.08       -0.71      7.27 o 
   2   2   7       43.60       62.20     10.91 o 
   3   2   7       53.81       65.99     11.19 o 
   4   2   7      185.37      163.23     30.10 o 
   5   2   7       12.00       12.87      6.81 o 
   6   2   7       86.80       54.98      7.50 o 
   7   2   7        0.94        5.70      5.41 o 
   8   2   7        7.24        5.80      5.28 o 
   9   2   7        3.58        1.76      4.03 o 
  10   2   7        1.01       -2.00      4.24 o 
  11   2   7        2.24        4.93      3.75 o 
  12   2   7        1.79       -3.22      3.96 o 
  13   2   7        0.12        2.04      3.81 o 
 -18   3   7        1.23       10.90      9.90 o 
 -17   3   7        0.07        8.12      9.85 o 
 -16   3   7        1.20        4.08      8.54 o 
 -15   3   7        0.65       -3.22      8.31 o 
 -14   3   7        0.19       -4.20      6.62 o 
 -13   3   7        4.03        4.42      7.07 o 
 -12   3   7       16.25       14.58      6.71 o 
 -11   3   7        1.70        7.26      5.78 o 
 -10   3   7       65.24       46.35      8.50 o 
  -9   3   7        0.11       -5.54      5.54 o 
  -8   3   7       40.71       41.12      7.62 o 
  -7   3   7       13.06       21.88     12.85 o 
  -6   3   7       61.23       63.73      9.08 o 
  -5   3   7       40.02       57.63      8.54 o 
  -4   3   7      329.44      398.83     15.05 o 
  -3   3   7       42.05       54.50      9.30 o 
  -2   3   7       36.90       56.73     13.69 o 
  -1   3   7       51.42       61.30     11.12 o 
   0   3   7       42.17       58.63     11.01 o 
   1   3   7       24.78       42.07      9.56 o 
   2   3   7        9.36       14.76      7.87 o 
   3   3   7       15.85       23.04      8.44 o 
   4   3   7       28.14       30.57      8.30 o 
   5   3   7       51.81       45.33     14.11 o 
   6   3   7        1.18        5.90      6.04 o 
   7   3   7        0.37       -0.29      5.15 o 
   8   3   7       25.75        4.60      4.56 o 
   9   3   7        2.47        5.19      4.97 o 
  10   3   7       21.59        8.48      4.62 o 
  11   3   7        0.36        2.22      5.85 o 
  12   3   7        5.16        0.36      3.73 o 
  13   3   7        0.05       -0.62      3.79 o 
 -17   4   7       19.99       30.07     11.72 o 
 -16   4   7        5.87        7.18      9.17 o 
 -15   4   7        2.82        6.04      7.83 o 
 -14   4   7        2.58        4.95      8.74 o 
 -13   4   7        8.59        5.55      6.48 o 
 -12   4   7        7.06       -3.97      4.96 o 
 -11   4   7       44.02       31.78      7.79 o 
 -10   4   7        0.76       -4.74      4.74 o 
  -9   4   7       18.86       28.91      7.38 o 
  -8   4   7       13.15        8.64      6.75 o 
  -7   4   7        3.45       15.34      5.89 o 
  -6   4   7        0.18       -1.31      5.83 o 
  -5   4   7      228.53      297.18     15.49 o 
  -4   4   7       56.16       92.74      9.94 o 
  -3   4   7      241.91      301.19     33.01 o 
  -2   4   7       34.42       43.45      9.90 o 
  -1   4   7       22.40       34.09      9.70 o 
   0   4   7        1.71        6.50      7.77 o 
   1   4   7        9.54        3.27      7.64 o 
   2   4   7        1.53        7.97      8.00 o 
   3   4   7        0.10       -1.23      7.33 o 
   4   4   7       16.59       24.63      8.67 o 
   5   4   7        0.68        0.43      6.48 o 
   6   4   7        1.49        1.23      5.53 o 
   7   4   7        0.51       -4.08      4.77 o 
   8   4   7        1.70       -0.56      4.73 o 
   9   4   7        1.56        1.47      3.98 o 
  10   4   7        0.60        3.16      4.98 o 
  11   4   7        2.18        3.39      4.96 o 
  12   4   7        0.00        6.40      4.48 o 
  13   4   7        0.32        0.13      4.85 o 
 -17   5   7        0.95       47.91     45.97 o 
 -16   5   7        8.82        8.70      9.55 o 
 -15   5   7        5.75        4.89     17.13 o 
 -14   5   7        2.90       12.15      8.19 o 
 -13   5   7        2.58        5.37      6.17 o 
 -12   5   7       14.95       11.03      6.30 o 
 -11   5   7        9.81        7.92      5.44 o 
 -10   5   7        8.95        6.99      5.78 o 
  -9   5   7        1.43        3.05      6.04 o 
  -8   5   7       11.92        9.44      6.32 o 
  -7   5   7       35.66       24.06      8.31 o 
  -6   5   7       55.38       76.25      9.71 o 
  -5   5   7       93.27      143.52     11.92 o 
  -4   5   7        7.03       16.09      8.45 o 
  -3   5   7       12.84       17.10      6.81 o 
  -2   5   7        2.35        8.74      7.45 o 
  -1   5   7        9.42        6.28      7.52 o 
   0   5   7       23.09       18.44      8.15 o 
   1   5   7        7.53        1.77      7.32 o 
   2   5   7        0.45       -0.61      6.66 o 
   3   5   7       22.94       15.29      8.50 o 
   4   5   7        0.13        1.90      6.53 o 
   5   5   7        8.64        5.09      6.01 o 
   6   5   7        1.90       -5.16      5.16 o 
   7   5   7        2.65       -1.15      6.23 o 
   8   5   7        6.94        1.63      4.10 o 
   9   5   7       12.81       11.67      5.72 o 
  10   5   7        3.29        0.20      3.86 o 
  11   5   7        3.24       -1.07      4.78 o 
  12   5   7        0.69        2.31      4.47 o 
 -17   6   7        0.05        9.20     10.68 o 
 -16   6   7        0.02        1.36      8.56 o 
 -15   6   7        4.54        8.08      9.70 o 
 -14   6   7        1.65        5.60      5.40 o 
 -13   6   7        5.16        2.49      5.45 o 
 -12   6   7        0.35        2.02      5.47 o 
 -11   6   7       23.52       14.94      6.12 o 
 -10   6   7        0.99        1.93      5.19 o 
  -9   6   7        1.21        1.31      5.28 o 
  -8   6   7        0.01        2.99      5.32 o 
  -7   6   7        1.62       -0.22      5.99 o 
  -6   6   7       20.75       37.80      7.31 o 
  -5   6   7       32.05       40.25      8.83 o 
  -4   6   7       81.91       83.20      9.23 o 
  -3   6   7       10.97       15.31      6.88 o 
  -2   6   7       25.83       33.00      9.02 o 
  -1   6   7      119.01      130.76     13.44 o 
   0   6   7        0.29        1.00      7.37 o 
   1   6   7        0.08        0.32      7.14 o 
   2   6   7        5.85        7.59      7.58 o 
   3   6   7       27.89       25.19      9.95 o 
   4   6   7       13.12        1.87      7.69 o 
   5   6   7        3.19        5.05      6.30 o 
   6   6   7        2.61        6.04      5.85 o 
   7   6   7        6.65        4.92      5.59 o 
   8   6   7        0.01       -0.10      4.71 o 
   9   6   7        0.60        4.41      4.36 o 
  10   6   7        3.50        7.66      6.73 o 
  11   6   7        0.39       -1.50      3.71 o 
  12   6   7        1.06       -1.78      4.11 o 
 -16   7   7        0.81        5.49      8.72 o 
 -15   7   7        9.94        8.63      8.59 o 
 -14   7   7        0.08       -1.58      5.55 o 
 -13   7   7       16.47        8.93      5.80 o 
 -12   7   7       38.43       21.41      7.09 o 
 -11   7   7        0.13        3.16      4.92 o 
 -10   7   7        2.50       -0.78      5.28 o 
  -9   7   7        0.36       -0.21      4.63 o 
  -8   7   7        0.07       -1.45      5.18 o 
  -7   7   7        2.18       -3.85      5.36 o 
  -6   7   7        9.70       11.36      7.33 o 
  -5   7   7       51.41       56.51      8.42 o 
  -4   7   7       61.07       92.47     11.15 o 
  -3   7   7      136.18      124.41     15.26 o 
  -2   7   7       30.27       10.39      7.85 o 
  -1   7   7        3.40        8.33      7.91 o 
   0   7   7        3.90        4.40      7.34 o 
   1   7   7       16.36       29.84     10.69 o 
   2   7   7        0.64       -3.91      5.74 o 
   3   7   7        0.00       -1.92      6.31 o 
   4   7   7        0.33        0.16      5.68 o 
   5   7   7        3.76        1.00      6.05 o 
   6   7   7       12.41       -0.64      5.52 o 
   7   7   7        1.38        1.33      5.60 o 
   8   7   7        4.37        8.11      7.99 o 
   9   7   7        0.22       -1.94      5.40 o 
  10   7   7        0.15       -3.72      4.58 o 
  11   7   7        1.95       -4.12      4.12 o 
  12   7   7        0.00       -5.26      8.12 o 
 -16   8   7        0.00        9.41      9.66 o 
 -15   8   7       10.76       12.40      7.37 o 
 -14   8   7        3.79        2.52      5.59 o 
 -13   8   7        8.22        3.13      5.08 o 
 -12   8   7       10.28        9.39      5.73 o 
 -11   8   7        4.61        5.11      4.86 o 
 -10   8   7        5.22       -0.57      4.73 o 
  -9   8   7       10.20        1.09      5.06 o 
  -8   8   7        8.86        5.21      5.23 o 
  -7   8   7        0.04       10.08      5.84 o 
  -6   8   7        5.12       10.40      6.80 o 
  -5   8   7       30.94       28.63      9.92 o 
  -4   8   7       19.12       12.31      9.31 o 
  -3   8   7       59.72       79.83     13.72 o 
  -2   8   7        2.10       11.69      9.03 o 
  -1   8   7        0.38       -1.97      6.34 o 
   0   8   7        5.02        6.84      7.18 o 
   1   8   7        0.06        9.52      6.88 o 
   2   8   7        1.59        4.91      7.01 o 
   3   8   7        6.49        0.01      5.87 o 
   4   8   7        3.83       -4.52      6.14 o 
   5   8   7        0.00        2.44      5.68 o 
   6   8   7        0.82        1.28      5.06 o 
   7   8   7        0.38       -1.16      5.00 o 
   8   8   7        0.62       -1.76      4.99 o 
   9   8   7        4.02       -0.91      5.49 o 
  10   8   7        0.15       -0.11      6.14 o 
  11   8   7        1.14        4.16      6.14 o 
 -15   9   7        0.05        0.33      6.07 o 
 -14   9   7        0.52        1.97      5.33 o 
 -13   9   7        0.00        3.18      5.26 o 
 -12   9   7        4.64        9.04      5.51 o 
 -11   9   7        1.32        3.17      4.61 o 
 -10   9   7        0.00        2.16      4.73 o 
  -9   9   7        0.93        0.49      4.51 o 
  -8   9   7        0.21       -0.81      4.74 o 
  -7   9   7        2.90        4.39      5.41 o 
  -6   9   7       10.29       15.56      8.76 o 
  -5   9   7        4.58       -0.27      5.03 o 
  -4   9   7       13.19        8.81      6.80 o 
  -3   9   7        2.18        0.80      5.30 o 
  -2   9   7        6.97        4.02      9.06 o 
  -1   9   7        0.71       -6.03      6.86 o 
   0   9   7        5.69       -0.03      6.10 o 
   1   9   7       20.62       23.62     10.06 o 
   2   9   7       31.63       15.73      8.24 o 
   3   9   7       12.68        6.48      6.19 o 
   4   9   7        5.81        1.29      6.22 o 
   5   9   7        4.72       -4.83      4.83 o 
   6   9   7        0.87       -3.73      4.97 o 
   7   9   7        1.29        6.42      5.49 o 
   8   9   7        1.38       -1.56      5.40 o 
   9   9   7        0.07       -1.28      5.50 o 
  10   9   7        0.08       -1.02      7.48 o 
 -14  10   7        2.37        4.63      5.41 o 
 -13  10   7        3.28        5.07      5.44 o 
 -12  10   7       13.64       13.35      6.58 o 
 -11  10   7        4.34        0.43      4.46 o 
 -10  10   7        0.54       -2.51      6.46 o 
  -9  10   7        6.25        8.99      4.83 o 
  -8  10   7        5.50        3.83      7.22 o 
  -7  10   7       11.09       10.32      5.40 o 
  -6  10   7        5.01        2.49      4.73 o 
  -5  10   7       11.32       15.00      7.39 o 
  -4  10   7        8.97        6.56      5.59 o 
  -3  10   7       17.10        8.94      6.45 o 
  -2  10   7        6.42       23.20     10.68 o 
  -1  10   7       34.87       34.35     15.70 o 
   0  10   7        0.01        4.79      6.66 o 
   1  10   7        2.10        2.90      6.80 o 
   2  10   7        6.69        8.35     11.76 o 
   3  10   7        0.00        4.84      5.25 o 
   4  10   7        0.60       -0.13      6.43 o 
   5  10   7        0.16       -1.91      5.42 o 
   6  10   7        0.73        4.19      6.30 o 
   7  10   7        2.13        2.13      4.70 o 
   8  10   7        0.00        5.77      6.28 o 
   9  10   7        0.81        6.91      9.65 o 
 -13  11   7        0.84        6.32      6.08 o 
 -12  11   7        0.38        5.55      5.98 o 
 -11  11   7       10.57        5.16      5.52 o 
 -10  11   7        1.28        1.92      5.62 o 
  -9  11   7        6.76        6.26      5.11 o 
  -8  11   7        0.10       -0.92      4.60 o 
  -7  11   7       16.97        9.90      5.34 o 
  -6  11   7        0.13       -0.68      4.46 o 
  -5  11   7        2.05        0.56      5.10 o 
  -4  11   7        8.28        4.08      6.08 o 
  -3  11   7       13.78       11.02      7.68 o 
  -2  11   7        6.40        6.80     10.67 o 
  -1  11   7        0.01       -4.36      9.41 o 
   0  11   7        2.45        1.07      7.53 o 
   1  11   7        2.35        5.94      7.78 o 
   2  11   7        1.53        0.30      6.24 o 
   3  11   7        0.33        1.04      5.25 o 
   4  11   7        3.06       -3.47      4.19 o 
   5  11   7        0.01        0.45      5.08 o 
   6  11   7        1.16        2.57      5.70 o 
   7  11   7        1.12        4.56      9.30 o 
   8  11   7        2.37        1.98      6.50 o 
 -12  12   7        0.06        1.89      5.92 o 
 -11  12   7        0.06        1.47      5.57 o 
 -10  12   7        2.55        2.14      4.37 o 
  -9  12   7        1.19        5.92      6.16 o 
  -8  12   7        0.10        0.38      4.73 o 
  -7  12   7        0.01        2.10      5.24 o 
  -6  12   7        0.02       -3.19      5.11 o 
  -5  12   7        5.14        4.45      5.18 o 
  -4  12   7        6.29        0.05      5.43 o 
  -3  12   7        1.26       -6.62      6.77 o 
  -2  12   7        5.36       17.78     17.28 o 
  -1  12   7        3.92        8.40      9.70 o 
   0  12   7        0.21       12.20     19.28 o 
   1  12   7        0.67        3.29      6.81 o 
   2  12   7        0.76       -5.47      5.99 o 
   3  12   7        5.06        3.50      7.85 o 
   4  12   7        0.00        0.27      5.94 o 
   5  12   7        0.03        3.83      6.63 o 
   6  12   7        1.46       -1.95      5.78 o 
   7  12   7        1.47        5.36      7.42 o 
 -10  13   7        0.09       -0.97      5.22 o 
  -9  13   7        4.42       -2.13      4.97 o 
  -8  13   7        0.10       -3.63      5.06 o 
  -7  13   7        1.17       -1.72      4.55 o 
  -6  13   7        3.56        0.16      5.18 o 
  -5  13   7        0.65        4.35      5.89 o 
  -4  13   7        0.60        4.81      7.00 o 
  -3  13   7        6.41        6.58      9.94 o 
  -2  13   7        1.46       -6.01     16.55 o 
  -1  13   7       18.71       45.67     21.11 o 
   0  13   7        0.95        0.92      5.69 o 
   1  13   7        0.03        0.93      7.62 o 
   2  13   7        2.83       -4.76      4.76 o 
   3  13   7        0.17       -0.36      6.11 o 
   4  13   7        0.14        1.23      6.23 o 
   5  13   7        0.04       -5.36      5.36 o 
   6  13   7        0.82        1.71     14.06 o 
  -8  14   7        3.31        2.43      6.26 o 
  -7  14   7        0.10        5.04      5.79 o 
  -6  14   7        0.35        0.54      5.77 o 
  -5  14   7        0.02        0.63      6.09 o 
  -4  14   7        1.36        1.34      8.02 o 
  -3  14   7        0.00       -0.98      7.21 o 
  -2  14   7        7.38       21.71     19.14 o 
  -1  14   7        0.05        1.74     18.89 o 
   0  14   7       13.60       11.26     10.30 o 
   1  14   7        0.03        5.66      7.35 o 
   2  14   7        0.08        7.09      8.24 o 
   3  14   7        0.67        7.93      7.25 o 
   4  14   7        0.00        7.59     11.49 o 
  -5  15   7        0.01       -4.98      6.02 o 
  -4  15   7        0.88       22.43     23.53 o 
  -3  15   7        1.33       19.97     18.01 o 
  -2  15   7        0.29       25.25     21.17 o 
  -1  15   7        4.96       33.75     22.21 o 
   0  15   7        0.70        9.23     24.17 o 
 -16   0   8       11.57       11.40     11.32 o 
 -15   0   8        6.27        7.87     11.90 o 
 -14   0   8        7.66        4.45      9.28 o 
 -13   0   8        3.38       -3.22      6.74 o 
 -12   0   8        2.85        2.97      8.43 o 
 -11   0   8        9.45        7.52     10.56 o 
 -10   0   8        5.79        4.93      9.43 o 
  -9   0   8        0.87        7.57      8.58 o 
  -8   0   8        0.45       10.09      9.08 o 
  -7   0   8        0.80        8.11      9.67 o 
  -6   0   8        2.36       -1.19      8.20 o 
  -5   0   8       12.71        5.23     13.06 o 
  -4   0   8       16.92       13.96     12.30 o 
  -3   0   8      183.31      236.84     30.58 o 
  -2   0   8       42.99       70.18     21.08 o 
  -1   0   8        1.18       14.18     15.69 o 
   0   0   8        5.37       14.76     14.76 o 
   1   0   8        1.63        7.19     13.78 o 
   2   0   8       12.47        0.38     13.48 o 
   3   0   8       21.76       19.65     16.23 o 
   4   0   8       11.42      -11.32     16.13 o 
   5   0   8       47.33       28.18     11.46 o 
   6   0   8        0.35        3.77     10.79 o 
   7   0   8        0.77       -2.09      7.54 o 
   8   0   8        0.13        1.58      6.44 o 
   9   0   8        6.36       -3.62      6.87 o 
  10   0   8        1.30       -0.03      4.95 o 
  11   0   8        0.29        1.08      6.39 o 
 -16   1   8        0.12        2.92      7.11 o 
 -15   1   8        0.36       16.41      7.68 o 
 -14   1   8        1.00       -1.77      6.55 o 
 -13   1   8        0.63        4.84      6.92 o 
 -12   1   8        1.00       -0.49      6.23 o 
 -11   1   8        2.74       10.98      7.00 o 
 -10   1   8        1.39        4.81      6.22 o 
  -9   1   8        1.46        5.98      5.80 o 
  -8   1   8        0.08       -4.15      5.67 o 
  -7   1   8       26.66       32.73      7.47 o 
  -6   1   8        2.20        8.33      6.23 o 
  -5   1   8       13.17       21.94     11.76 o 
  -4   1   8       22.36       30.70     11.52 o 
  -3   1   8       10.99       29.89     15.97 o 
  -2   1   8       38.24       83.72     14.79 o 
  -1   1   8       15.50       10.08      9.65 o 
   0   1   8        0.24       -3.67      8.37 o 
   1   1   8        6.34       11.22      9.49 o 
   2   1   8        0.39       -1.34      9.40 o 
   3   1   8        1.96       -4.43     14.89 o 
   4   1   8       16.28       23.36     10.59 o 
   5   1   8        9.47        2.55      6.28 o 
   6   1   8        5.66       -2.00      4.91 o 
   7   1   8        3.61       -2.03      4.84 o 
   8   1   8        3.27        0.34      4.22 o 
   9   1   8        1.46        2.53      4.77 o 
  10   1   8        1.40       -0.02      3.48 o 
  11   1   8        0.17        3.93      4.52 o 
 -16   2   8        3.05        7.80      7.73 o 
 -15   2   8        1.58        8.32     12.86 o 
 -14   2   8        7.70        7.69      6.54 o 
 -13   2   8        7.54        9.95      7.22 o 
 -12   2   8        0.55       -6.05      6.05 o 
 -11   2   8        0.06        0.94      5.20 o 
 -10   2   8        3.21       -2.68      5.46 o 
  -9   2   8       11.09       23.82      7.19 o 
  -8   2   8        0.62        5.69      6.17 o 
  -7   2   8       37.46       43.66      8.05 o 
  -6   2   8        2.65       15.72      6.42 o 
  -5   2   8        2.25       -5.71      8.55 o 
  -4   2   8        1.89        3.73      9.54 o 
  -3   2   8        0.63       -1.67      8.57 o 
  -2   2   8       26.16       28.28     11.48 o 
  -1   2   8        4.92        0.69      8.53 o 
   0   2   8       28.44       36.62     16.70 o 
   1   2   8        1.54       14.54     12.80 o 
   2   2   8        8.94       -0.43     14.87 o 
   3   2   8        0.69       -0.39      7.27 o 
   4   2   8        9.27        5.50      6.82 o 
   5   2   8        0.07       -1.01      5.51 o 
   6   2   8       12.37       10.89      6.73 o 
   7   2   8        5.54        7.78      6.19 o 
   8   2   8        0.18       -2.04      3.99 o 
   9   2   8        4.35        3.38      4.76 o 
  10   2   8        0.04        2.40      4.68 o 
  11   2   8        0.84        2.09      4.16 o 
 -16   3   8       12.57       16.07      8.80 o 
 -15   3   8        7.94        5.39      8.14 o 
 -14   3   8        8.04       -8.69      9.12 o 
 -13   3   8        0.36        4.25      7.01 o 
 -12   3   8        9.33        6.11      6.68 o 
 -11   3   8        5.39       12.32      5.99 o 
 -10   3   8        3.25        2.62      5.83 o 
  -9   3   8        1.04        4.91      6.91 o 
  -8   3   8        0.33       -5.17      6.84 o 
  -7   3   8       16.67       24.61      7.69 o 
  -6   3   8        6.79       13.86      7.54 o 
  -5   3   8       12.05       10.60      9.58 o 
  -4   3   8        8.82       16.64     13.99 o 
  -3   3   8        8.34       14.25     10.11 o 
  -2   3   8        2.11       11.77     17.15 o 
  -1   3   8        0.19        1.53      9.03 o 
   0   3   8        5.06        5.51     12.75 o 
   1   3   8        4.86        5.86      8.34 o 
   2   3   8        0.60       -6.35      6.35 o 
   3   3   8        8.70       14.08      7.20 o 
   4   3   8        2.18        6.26      7.15 o 
   5   3   8        0.01       -1.12      6.24 o 
   6   3   8        0.61       -2.59      5.20 o 
   7   3   8        1.04       -0.53      5.35 o 
   8   3   8        0.64       -0.69      4.57 o 
   9   3   8        2.47        0.95      4.01 o 
  10   3   8        0.39        4.24      5.49 o 
 -15   4   8        1.54        3.64      7.34 o 
 -14   4   8       21.07       15.54      9.15 o 
 -13   4   8        3.72        5.47      6.98 o 
 -12   4   8        2.83        0.78      6.00 o 
 -11   4   8        0.02       -0.33      5.32 o 
 -10   4   8        0.50        7.84      5.87 o 
  -9   4   8       11.16        6.44      6.44 o 
  -8   4   8        1.15        5.92      7.19 o 
  -7   4   8        7.86       16.71      7.85 o 
  -6   4   8       32.94       46.09      8.60 o 
  -5   4   8       21.34        9.26     13.79 o 
  -4   4   8        1.02        0.10      8.54 o 
  -3   4   8        0.73       -5.83      9.96 o 
  -2   4   8       23.37       22.02     14.33 o 
  -1   4   8        2.31       -3.47      8.28 o 
   0   4   8        4.36       12.04      9.14 o 
   1   4   8        3.08       10.24      7.72 o 
   2   4   8        1.54       -5.87      7.04 o 
   3   4   8        0.16        1.10      7.52 o 
   4   4   8        3.75        2.11      7.39 o 
   5   4   8        0.41        5.64      6.46 o 
   6   4   8        3.53       -4.85      5.11 o 
   7   4   8        6.33       -2.46      4.13 o 
   8   4   8        0.89        5.69      6.35 o 
   9   4   8        2.88        3.61      8.07 o 
  10   4   8        2.80        2.16      5.94 o 
 -15   5   8        6.13       -1.43      8.16 o 
 -14   5   8        1.55        0.87      7.69 o 
 -13   5   8       13.71        6.73      5.72 o 
 -12   5   8        0.14       -2.96      5.18 o 
 -11   5   8        6.51       11.61      5.82 o 
 -10   5   8        6.40        6.83      5.48 o 
  -9   5   8        5.88        5.24      9.40 o 
  -8   5   8        2.29        2.98      7.82 o 
  -7   5   8       18.76       39.21     24.52 o 
  -6   5   8       37.16       62.29      9.23 o 
  -5   5   8        3.63        8.92     10.04 o 
  -4   5   8        1.51       -1.23      8.86 o 
  -3   5   8        0.02        0.68     12.50 o 
  -2   5   8        2.74        4.71      8.17 o 
  -1   5   8       26.64       20.59      9.96 o 
   0   5   8       12.37       11.36      8.67 o 
   1   5   8        2.53        4.59      7.51 o 
   2   5   8        0.01        8.03      7.51 o 
   3   5   8        0.85       -5.95      5.95 o 
   4   5   8        3.71       -0.83      6.28 o 
   5   5   8        0.00       -1.06      5.07 o 
   6   5   8        0.01       -3.46      5.34 o 
   7   5   8       14.03       11.68      7.99 o 
   8   5   8        0.92       -1.67      4.61 o 
   9   5   8        0.03       -0.48      4.68 o 
  10   5   8        0.33       -0.89      4.98 o 
 -15   6   8        2.30       -0.04      8.42 o 
 -14   6   8        1.16        3.69      7.69 o 
 -13   6   8        1.97        3.46      5.68 o 
 -12   6   8        0.02       -0.83      4.97 o 
 -11   6   8        9.08        5.57      5.10 o 
 -10   6   8        0.11        3.53      4.55 o 
  -9   6   8        0.00        4.34      5.29 o 
  -8   6   8        1.30       -2.07      4.74 o 
  -7   6   8        4.21        3.71      7.26 o 
  -6   6   8       20.16       21.52     11.57 o 
  -5   6   8        0.02        2.22      9.55 o 
  -4   6   8       39.06       33.60     11.61 o 
  -3   6   8        4.85        8.70      9.39 o 
  -2   6   8       12.39       16.98      8.89 o 
  -1   6   8        1.98       12.01      8.26 o 
   0   6   8        9.64       30.09     12.62 o 
   1   6   8        2.31        6.21      7.09 o 
   2   6   8        3.16        4.79      6.38 o 
   3   6   8        2.19        2.66      5.96 o 
   4   6   8        2.37       10.09      7.07 o 
   5   6   8        0.05        2.82      5.27 o 
   6   6   8        0.65       -4.66      4.66 o 
   7   6   8        1.98       -1.84      5.40 o 
   8   6   8        2.02        4.64      5.20 o 
   9   6   8        6.50        3.17      7.13 o 
 -14   7   8        3.41        0.69      5.10 o 
 -13   7   8        2.05        2.08      6.26 o 
 -12   7   8        1.42        2.97      5.40 o 
 -11   7   8        0.44        4.20      5.25 o 
 -10   7   8        0.49        4.66      5.93 o 
  -9   7   8        2.93        4.65      4.96 o 
  -8   7   8        0.28        1.11      5.41 o 
  -7   7   8        4.69        2.82      5.01 o 
  -6   7   8        0.21       -3.92      8.55 o 
  -5   7   8       13.33       23.20     15.85 o 
  -4   7   8       13.71       -1.21      9.03 o 
  -3   7   8       19.09       20.90      8.81 o 
  -2   7   8        0.25       -1.31      6.79 o 
  -1   7   8        3.04        9.07      7.54 o 
   0   7   8        4.26        2.08      6.29 o 
   1   7   8        5.94        8.01      6.85 o 
   2   7   8        0.08        0.41      7.11 o 
   3   7   8        0.05        2.77      6.36 o 
   4   7   8        1.22        0.30      5.53 o 
   5   7   8        1.94       -0.50      5.33 o 
   6   7   8        0.21        2.00      7.00 o 
   8   7   8        2.43        7.47      6.91 o 
   9   7   8        0.28       -2.43      6.32 o 
 -13   8   8        8.03        9.71      7.00 o 
 -12   8   8        0.02        2.42      4.94 o 
 -11   8   8        0.15        3.57      5.21 o 
 -10   8   8        4.61        3.42      5.39 o 
  -9   8   8        0.12        3.84      4.81 o 
  -8   8   8        3.26        3.53      5.16 o 
  -7   8   8        3.86        2.92      5.25 o 
  -6   8   8        0.91        1.48      6.45 o 
  -5   8   8       15.87       10.42     13.91 o 
  -4   8   8        4.06       10.39      9.46 o 
  -3   8   8        3.09        7.17      7.71 o 
  -2   8   8        2.82        1.81     10.08 o 
  -1   8   8        3.66       -1.61      7.34 o 
   0   8   8       16.10       10.96      9.43 o 
   1   8   8        0.69        8.94      7.18 o 
   2   8   8        2.68        2.96      6.59 o 
   3   8   8        1.21       12.35     11.46 o 
   4   8   8        0.65        5.17      6.46 o 
   5   8   8        3.00       -4.80      4.80 o 
   7   8   8        0.67       -6.87      6.87 o 
   8   8   8        2.39        3.64      5.58 o 
 -13   9   8        0.58        5.61     10.16 o 
 -12   9   8       17.31       16.37      8.12 o 
 -11   9   8        8.67        9.00      5.56 o 
 -10   9   8        0.39        1.07      5.01 o 
  -9   9   8        1.68       -1.38      5.21 o 
  -8   9   8        1.97       -2.96      5.20 o 
  -7   9   8        0.47        2.60      5.47 o 
  -6   9   8        2.79       -3.54      4.85 o 
  -5   9   8        1.36        1.11      9.10 o 
  -4   9   8       25.18       63.37     20.33 o 
  -3   9   8       16.00       14.97      7.54 o 
  -2   9   8        0.12        1.08      7.73 o 
  -1   9   8        0.00        0.09      7.19 o 
   0   9   8        1.73        4.77      6.57 o 
   1   9   8        0.08        2.99      6.34 o 
   2   9   8        2.64       -2.33      5.74 o 
   3   9   8        1.11        8.43     14.01 o 
   4   9   8        9.73       11.48     16.15 o 
   5   9   8        0.00        7.83      7.80 o 
   6   9   8        3.43        5.07      5.12 o 
   7   9   8        0.14        3.20      6.23 o 
 -11  10   8        0.35       -2.61      5.41 o 
 -10  10   8        6.75        0.91      5.31 o 
  -9  10   8        1.83        2.23      7.33 o 
  -8  10   8        0.31        5.24      5.56 o 
  -7  10   8        0.69        1.84      5.03 o 
  -6  10   8        3.54        2.88      6.19 o 
  -5  10   8        5.01        5.36     10.16 o 
  -4  10   8        3.29        5.56      8.90 o 
  -3  10   8        6.10        4.21      7.83 o 
  -2  10   8        6.08        7.99      8.09 o 
  -1  10   8        0.04        0.81      7.16 o 
   0  10   8        4.56       -3.26      7.05 o 
   1  10   8        0.83        1.52      6.48 o 
   2  10   8        0.75       -3.75      5.63 o 
   3  10   8        0.05       -2.59      4.95 o 
   4  10   8        0.32        0.66      6.67 o 
   5  10   8        0.47       -0.05      6.28 o 
   6  10   8        0.16        1.74      9.08 o 
 -10  11   8        0.01       -1.87      5.26 o 
  -9  11   8        2.11        1.88      4.61 o 
  -8  11   8        2.19        1.47      4.90 o 
  -7  11   8        8.65        5.74      6.09 o 
  -6  11   8        0.71        1.11      5.85 o 
  -5  11   8        1.56        6.26     11.02 o 
  -4  11   8        5.15       12.55     14.64 o 
  -3  11   8       24.74       11.25     12.08 o 
  -2  11   8        8.87       21.53     13.71 o 
  -1  11   8        2.37       15.94      8.44 o 
   0  11   8        0.00        1.68      7.00 o 
   1  11   8        2.38       -1.19      7.91 o 
   2  11   8        0.09       -4.53      6.54 o 
   3  11   8        0.16        2.80      9.34 o 
   4  11   8        0.03       -0.42      6.00 o 
   5  11   8        1.03       -9.52     16.06 o 
  -8  12   8        0.02       -0.74      6.25 o 
  -7  12   8        1.19        1.11      5.91 o 
  -6  12   8        0.31        2.46      6.70 o 
  -5  12   8        2.61        1.11      9.28 o 
  -4  12   8        1.78       10.61     11.24 o 
  -3  12   8        0.83       12.47     12.93 o 
  -2  12   8       20.58        6.09      9.99 o 
  -1  12   8        0.00       -3.95      8.28 o 
   0  12   8        0.00        4.05      7.55 o 
   1  12   8        4.99       -0.66      7.13 o 
   2  12   8        0.34        3.11      7.94 o 
   3  12   8        5.40        2.03      6.86 o 
  -5  13   8        3.26        6.11     12.02 o 
  -4  13   8        2.05        3.32     11.95 o 
  -3  13   8        2.22       20.60     15.06 o 
  -2  13   8        1.26        6.76      9.05 o 
  -1  13   8       10.55        4.52      9.32 o 
 -14   1   9        0.04        9.81      8.53 o 
 -13   1   9        5.22       -0.09      7.83 o 
 -12   1   9        0.61       -3.78      6.24 o 
 -11   1   9        0.72        8.00      8.68 o 
 -10   1   9        0.02       10.45      9.45 o 
  -9   1   9       11.60       13.26      8.54 o 
  -8   1   9        3.23       12.20      9.84 o 
  -7   1   9        2.58       20.49     11.17 o 
  -6   1   9        0.06        3.45      9.96 o 
  -5   1   9        0.01       -6.11      8.79 o 
  -4   1   9        1.95       -2.05     10.27 o 
  -3   1   9        0.04        0.15     10.39 o 
  -2   1   9       22.12       24.31     11.98 o 
  -1   1   9        1.04       -9.21      9.21 o 
   0   1   9       14.13        4.85      9.90 o 
   1   1   9        0.13       -3.69     10.01 o 
   2   1   9        0.50       20.88     16.95 o 
   3   1   9        1.67       -1.47     10.70 o 
   4   1   9        0.01        0.30     15.81 o 
   5   1   9        0.00       -2.61     14.54 o 
   6   1   9        2.15        2.74     15.16 o 
   7   1   9        0.21       29.23     17.73 o 
 -13   2   9        0.30        9.05      9.13 o 
 -12   2   9        4.24       10.18      9.28 o 
 -11   2   9       11.57        8.91      8.49 o 
 -10   2   9        6.23       18.16      7.47 o 
  -9   2   9        1.85        2.36      9.06 o 
  -8   2   9        4.99       14.41     15.22 o 
  -7   2   9        3.38        1.39      9.16 o 
  -6   2   9        0.45       -1.44      8.68 o 
  -5   2   9        0.15       -5.95      9.08 o 
  -4   2   9        1.81       -0.60      8.80 o 
  -3   2   9        0.35       -5.16      9.35 o 
  -2   2   9        0.00        1.25     10.64 o 
  -1   2   9       17.36       22.43     11.95 o 
   0   2   9        0.71      -12.40     12.40 o 
   1   2   9        5.14       35.01     12.24 o 
   2   2   9        1.29       33.09     14.01 o 
   3   2   9        5.69        6.69     12.18 o 
   4   2   9        2.68      -11.44     16.95 o 
   5   2   9        3.35       -5.23     17.43 o 
   6   2   9        0.07        9.98     19.54 o 
   7   2   9        6.61       11.43     18.35 o 
 -13   3   9        1.01        3.03     12.20 o 
 -12   3   9        4.64        3.13      7.46 o 
 -11   3   9        7.89        0.41      5.96 o 
 -10   3   9       45.64       37.53      8.27 o 
  -9   3   9        6.38       -2.66      7.31 o 
  -8   3   9        2.56       18.61     16.05 o 
  -7   3   9        0.77       26.86     14.08 o 
  -6   3   9        7.11       25.62     26.54 o 
  -5   3   9        0.19        8.74     10.17 o 
  -4   3   9        0.67        0.26      9.04 o 
  -3   3   9        2.57       10.15     10.63 o 
  -2   3   9        5.12       11.45     10.01 o 
  -1   3   9        4.18        3.68      9.96 o 
   0   3   9        5.75       11.52     10.00 o 
   1   3   9        0.12      -10.91     10.91 o 
   2   3   9        0.85       16.22     15.94 o 
   3   3   9        1.65        8.17     18.41 o 
   4   3   9        0.08       13.63     30.55 o 
   5   3   9        0.06       -4.60      9.62 o 
   6   3   9        0.33        1.86      5.96 o 
   7   3   9        0.01        1.75      6.04 o 
 -13   4   9        2.17        1.80      7.94 o 
 -12   4   9        2.83       12.09      8.51 o 
 -11   4   9        1.69        4.12      5.96 o 
 -10   4   9        2.77        4.73      5.78 o 
  -9   4   9        0.01       -3.86      6.09 o 
  -8   4   9        4.32       -3.29     12.83 o 
  -7   4   9        0.41       37.24     16.60 o 
  -6   4   9        1.00       -8.54      8.54 o 
  -5   4   9        4.60        7.68     10.56 o 
  -4   4   9        0.97        5.19      9.40 o 
  -3   4   9        0.81       10.66      9.84 o 
  -2   4   9        0.20       -2.88      9.96 o 
  -1   4   9        1.92        2.32      9.89 o 
   0   4   9        1.12       20.25     12.74 o 
   1   4   9        0.03        1.38     14.38 o 
   2   4   9        2.92       -4.18      6.64 o 
   3   4   9        0.23       -1.76      9.98 o 
   4   4   9        0.01        7.68      8.14 o 
   5   4   9        0.56        9.14      5.27 o 
   6   4   9        0.27        3.25      6.19 o 
   7   4   9        0.26        1.78      6.64 o 
 -12   5   9        3.25        4.80      6.22 o 
 -11   5   9        0.99        3.44      5.42 o 
 -10   5   9        0.56       -3.16      5.39 o 
  -9   5   9        0.74        2.90      5.75 o 
  -8   5   9        0.13        1.66     12.10 o 
  -7   5   9        0.15        3.34     16.17 o 
  -6   5   9        5.02       23.49     17.56 o 
  -5   5   9        0.66        7.81     10.87 o 
  -4   5   9        5.66       12.15     11.28 o 
  -3   5   9        0.15        2.96      9.54 o 
  -2   5   9        0.41       -1.69     13.15 o 
  -1   5   9        0.41        7.09     12.42 o 
   0   5   9        1.25       19.09     15.74 o 
   1   5   9        0.04       -3.94      6.49 o 
   2   5   9        0.06        8.04      9.77 o 
   3   5   9        0.10       -0.79     11.22 o 
   4   5   9        2.16        2.34      5.17 o 
   5   5   9        1.58        6.15      6.21 o 
   6   5   9        0.46       -1.35      5.91 o 
 -12   6   9        0.38        5.01      6.16 o 
 -11   6   9        0.02       -1.15      4.91 o 
 -10   6   9        0.00        2.62      5.52 o 
  -9   6   9        0.00        3.75      6.00 o 
  -7   6   9        7.96        3.90     14.06 o 
  -6   6   9        3.32       -0.20     14.21 o 
  -5   6   9        3.37       12.85     16.12 o 
  -4   6   9        2.20        9.96     14.61 o 
  -3   6   9        2.25        5.58     11.29 o 
  -2   6   9        0.90        0.83     12.95 o 
  -1   6   9        0.57        2.52      9.27 o 
   0   6   9        8.74        3.16      8.47 o 
   1   6   9        0.62        7.47      9.76 o 
   2   6   9        1.17        6.75     13.13 o 
   3   6   9        0.14        1.97      5.67 o 
   4   6   9        0.94       -0.48      4.80 o 
   5   6   9        0.03       -5.97      5.97 o 
   6   6   9        0.63       -0.33      9.11 o 
 -11   7   9        1.37        6.11      6.23 o 
 -10   7   9        7.01       12.14      6.05 o 
  -9   7   9        0.33        2.60      7.29 o 
  -8   7   9        0.12       -0.10     10.59 o 
  -7   7   9        0.20       19.92     16.15 o 
  -6   7   9        0.00       -0.50     15.54 o 
  -5   7   9        0.03       -3.24     13.50 o 
  -4   7   9        1.11       11.64     12.65 o 
  -3   7   9        8.48       -1.91     14.89 o 
  -2   7   9        0.17       10.67     10.94 o 
  -1   7   9        1.41       -2.40     12.13 o 
   0   7   9        0.17        9.14     11.19 o 
   1   7   9        0.04        8.12      9.39 o 
   2   7   9        0.10       -0.46      6.82 o 
   3   7   9        0.11        3.13      6.15 o 
   4   7   9        0.03        4.18      6.70 o 
   5   7   9        0.03       -1.47      5.35 o 
 -10   8   9        2.12        2.20      5.83 o 
  -9   8   9        6.13        3.20      6.76 o 
  -8   8   9        2.80        2.59      8.50 o 
  -7   8   9        1.66        5.91      8.58 o 
  -6   8   9        0.00        1.21      9.73 o 
  -5   8   9        8.08       37.88     18.74 o 
  -4   8   9        3.56       33.25     18.46 o 
  -3   8   9        1.77        7.03     20.32 o 
  -2   8   9        3.57      -13.13     14.65 o 
  -1   8   9        0.11       -3.11     13.49 o 
   0   8   9        0.30        4.02      8.64 o 
   1   8   9        1.07        0.81      5.93 o 
   2   8   9        0.54        7.75      6.74 o 
   3   8   9        1.64        0.82      7.82 o 
   4   8   9        0.02        2.74     21.75 o 
  -8   9   9        1.32      124.96     25.30 o 
  -7   9   9        2.43       -1.79      8.98 o 
  -6   9   9        3.08        0.28      8.95 o 
  -5   9   9        0.00       -2.84      7.39 o 
  -4   9   9        2.84        8.83     17.33 o 
  -3   9   9        0.38       24.24     19.26 o 
  -2   9   9        0.19      -11.41     11.41 o 
  -1   9   9        0.03       11.32     11.50 o 
   0   9   9        0.55        2.30      9.08 o 
   1   9   9        1.03        9.29      8.17 o 
   2   9   9        0.19        7.89      7.49 o 
  -6  10   9        6.78        8.22     10.84 o 
  -5  10   9        1.22        6.56     14.79 o 
  -4  10   9        1.31       16.02     10.34 o 
  -3  10   9        1.35       19.54     18.74 o 
  -2  10   9        0.14       20.19     21.07 o 
  -1  10   9        0.41       -0.38      7.65 o 
   0  10   9        0.60       19.66     25.02 o 
  -8   0  10        9.17       63.66     20.95 o 
  -7   0  10       14.75       22.87     17.86 o 
  -6   0  10        0.45       -9.61     15.89 o 
  -5   0  10        8.98        6.49     16.68 o 
  -4   0  10       15.77       28.48     17.06 o 
  -3   0  10        0.19       -6.14     15.11 o 
  -2   0  10       24.90       21.74     20.36 o 
  -1   0  10        0.04       43.03     23.19 o 
   0   0  10        0.00        3.39     17.98 o 
   1   0  10        0.08       -2.06     21.30 o 
   2   0  10        0.99       16.17     24.72 o 
   3   0  10        0.76       -0.53     22.21 o 
  -9   1  10        1.74       16.90     16.98 o 
  -8   1  10        4.10       51.36     17.50 o 
  -7   1  10        6.55       17.06     11.17 o 
  -6   1  10        0.97       -1.40     11.62 o 
  -5   1  10        5.37       10.95     11.27 o 
  -4   1  10        1.53       -1.85     11.15 o 
  -3   1  10       11.79       10.54     12.53 o 
  -2   1  10        9.46       15.24     13.26 o 
  -1   1  10        0.01      -11.36     15.25 o 
   0   1  10        0.79       20.41     15.18 o 
   1   1  10        0.01       -9.79     13.07 o 
   2   1  10        0.04       -8.06     14.00 o 
  -9   2  10        1.57        0.40     16.95 o 
  -8   2  10        0.91        9.10     16.30 o 
  -7   2  10        0.52        0.48     10.55 o 
  -6   2  10       10.31       17.72     13.37 o 
  -5   2  10        0.42       -3.87     11.18 o 
  -4   2  10        0.00       -4.24     11.26 o 
  -3   2  10        4.17        1.79     12.02 o 
  -2   2  10        0.12      -12.22     12.22 o 
  -1   2  10        3.37        1.97     12.77 o 
   0   2  10        1.98        9.03     14.05 o 
   1   2  10        0.04       -3.31     13.11 o 
   2   2  10        0.02       -7.80     13.00 o 
  -9   3  10        0.73      -14.28     14.94 o 
  -8   3  10        3.40       14.36     18.36 o 
  -7   3  10        1.67       -9.33     15.57 o 
  -6   3  10        3.25       13.65     24.52 o 
  -5   3  10        6.54        8.24     11.99 o 
  -4   3  10        8.95       10.16     12.62 o 
  -3   3  10        2.74       -3.80     11.83 o 
  -2   3  10        1.33       13.70     12.75 o 
  -1   3  10        0.40       -4.13     12.10 o 
   0   3  10        0.90       -0.40     13.47 o 
   1   3  10        2.17       27.52     16.38 o 
   2   3  10        1.12        6.04     14.40 o 
  -8   4  10        1.94       -4.07     16.17 o 
  -7   4  10        0.54       30.10     20.32 o 
  -6   4  10        0.86       -3.12     16.17 o 
  -5   4  10        6.63       27.83     13.52 o 
  -4   4  10        0.77        9.75     21.92 o 
  -3   4  10        1.78       11.74     12.40 o 
  -2   4  10        0.83       -2.07     12.35 o 
  -1   4  10        1.04        2.13     13.71 o 
   0   4  10        0.21        7.57     14.34 o 
   1   4  10        0.16       24.37     26.46 o 
  -7   5  10        0.97       31.74     23.64 o 
  -6   5  10        0.02       61.59     22.63 o 
  -5   5  10        0.56       41.42     23.66 o 
  -4   5  10        3.01       12.67     18.08 o 
  -3   5  10        1.03        4.55     12.69 o 
  -2   5  10        1.64       -1.87     12.11 o 
  -1   5  10        2.03        1.09     14.35 o 
   0   5  10        3.36       14.23     15.72 o 
  -4   6  10        2.74      -12.66     12.66 o 
  -3   6  10        1.36       -4.49     13.43 o 
                                                 
