# Supplementary material for: Crystal structures of two 2,3-diaryl-2,3-di­hydro-4H-1,3-benzo­thia­zin-4-ones
Source: Acta Crystallogr E Crystallogr Commun. 2018 Feb 20;74(Pt 3):363–6. doi: 10.1107/S2056989018002049 (PMC5947804; doi:10.1107/S2056989018002049)
Supplement: Supplementary file 3 [file e-74-00363-1sup4.mol]

  ACD/Labs01031807532D

 25 28  0  0  0  0  0  0  0  0  1 V2000
    9.9589  -15.6779    0.0000 C   0  0  0  0  0  0  0  0  0  0  0  0
    9.9589  -18.4512    0.0000 C   0  0  0  0  0  0  0  0  0  0  0  0
    7.5570  -14.2913    0.0000 C   0  0  0  0  0  0  0  0  0  0  0  0
    7.5570  -19.8378    0.0000 C   0  0  0  0  0  0  0  0  0  0  0  0
    5.1554  -15.6779    0.0000 C   0  0  0  0  0  0  0  0  0  0  0  0
    5.1554  -18.4512    0.0000 C   0  0  0  0  0  0  0  0  0  0  0  0
   14.7624  -15.6779    0.0000 N   0  0  0  0  0  0  0  0  0  0  0  0
   14.7624  -18.4512    0.0000 C   0  0  0  0  0  0  0  0  0  0  0  0
   12.3605  -14.2913    0.0000 C   0  0  0  0  0  0  0  0  0  0  0  0
   12.3605  -19.8378    0.0000 S   0  0  0  0  0  0  0  0  0  0  0  0
   17.1641  -14.2913    0.0000 C   0  0  0  0  0  0  0  0  0  0  0  0
   17.1641  -11.5181    0.0000 C   0  0  0  0  0  0  0  0  0  0  0  0
   19.5659  -15.6779    0.0000 C   0  0  0  0  0  0  0  0  0  0  0  0
   19.5659  -10.1315    0.0000 C   0  0  0  0  0  0  0  0  0  0  0  0
   21.9675  -14.2913    0.0000 C   0  0  0  0  0  0  0  0  0  0  0  0
   21.9675  -11.5181    0.0000 C   0  0  0  0  0  0  0  0  0  0  0  0
   17.1641  -19.8378    0.0000 C   0  0  0  0  0  0  0  0  0  0  0  0
   19.5658  -18.4513    0.0000 C   0  0  0  0  0  0  0  0  0  0  0  0
   17.1641  -22.6111    0.0000 C   0  0  0  0  0  0  0  0  0  0  0  0
   21.9675  -19.8381    0.0000 C   0  0  0  0  0  0  0  0  0  0  0  0
   19.5656  -23.9977    0.0000 C   0  0  0  0  0  0  0  0  0  0  0  0
   21.9673  -22.6112    0.0000 C   0  0  0  0  0  0  0  0  0  0  0  0
   12.3605  -11.5180    0.0000 O   0  0  0  0  0  0  0  0  0  0  0  0
   24.3692  -10.1315    0.0000 C   0  0  0  0  0  0  0  0  0  0  0  0
   24.3690  -23.9979    0.0000 C   0  0  0  0  0  0  0  0  0  0  0  0
  3  1  2  0  0  0  0
  4  2  2  0  0  0  0
  5  3  1  0  0  0  0
  6  4  1  0  0  0  0
  6  5  2  0  0  0  0
  8  7  1  0  0  0  0
  9  7  1  0  0  0  0
 10  8  1  0  0  0  0
  1  9  1  0  0  0  0
  2 10  1  0  0  0  0
  2  1  1  0  0  0  0
 12 11  1  0  0  0  0
 13 11  2  0  0  0  0
 14 12  2  0  0  0  0
 15 13  1  0  0  0  0
 16 14  1  0  0  0  0
 16 15  2  0  0  0  0
  7 11  1  0  0  0  0
 18 17  1  0  0  0  0
 19 17  2  0  0  0  0
 20 18  2  0  0  0  0
 21 19  1  0  0  0  0
 22 20  1  0  0  0  0
 22 21  2  0  0  0  0
  8 17  1  0  0  0  0
  9 23  2  0  0  0  0
 16 24  1  0  0  0  0
 22 25  1  0  0  0  0
M  END
