# Supplementary material for: Crystal structures of two 2,3-diaryl-2,3-di­hydro-4H-1,3-benzo­thia­zin-4-ones
Source: Acta Crystallogr E Crystallogr Commun. 2018 Feb 20;74(Pt 3):363–6. doi: 10.1107/S2056989018002049 (PMC5947804; doi:10.1107/S2056989018002049)
Supplement: Supplementary file 4 [file e-74-00363-2sup3.hkl]

# 
# h,k,l, Fc-squared, Fo-squared, sigma(Fo-squared) and status flag 
# 
data_2
_shelx_title ' ljs33s in C2/c #  15' 
_shelx_refln_list_code          4 
_shelx_F_calc_maximum      736.16 
_exptl_crystal_F_000      2912.00 
_reflns_d_resolution_high  0.7488 
 
loop_ 
 _symmetry_equiv_pos_as_xyz 
 'x, y, z' 
 '-x, y, -z+1/2' 
 'x+1/2, y+1/2, z' 
 '-x+1/2, y+1/2, -z+1/2' 
 '-x, -y, -z' 
 'x, -y, z-1/2' 
 '-x+1/2, -y+1/2, -z' 
 'x+1/2, -y+1/2, z-1/2' 
 
_cell_length_a    24.8210 
_cell_length_b    12.1508 
_cell_length_c    26.2190 
_cell_angle_alpha  90.000 
_cell_angle_beta  112.470 
_cell_angle_gamma  90.000 
 
_shelx_F_squared_multiplier     1.000 
 
loop_ 
 _refln_index_h 
 _refln_index_k 
 _refln_index_l 
 _refln_F_squared_calc 
 _refln_F_squared_meas 
 _refln_F_squared_sigma 
 _refln_observed_status 
   4   0   0     6425.51     6107.29    184.61 o 
   6   0   0     6633.27     6787.26    170.74 o 
   8   0   0     2985.53     2903.05     79.49 o 
  10   0   0      119.25       91.96     12.39 o 
  12   0   0     1969.72     2055.15     64.20 o 
  14   0   0     2236.91     2026.17     65.04 o 
  16   0   0     1189.60     1113.15    111.16 o 
  18   0   0     6285.31     6364.20    174.62 o 
  20   0   0     2190.87     2197.58     76.70 o 
  22   0   0       47.83      100.66     53.98 o 
  24   0   0       56.48       98.23     59.33 o 
  26   0   0        0.03       19.45     58.35 o 
  28   0   0        3.12       -7.78     50.09 o 
  30   0   0      241.40      123.03     61.76 o 
   1   1   0    22378.69    22292.39    544.16 o 
   3   1   0     6965.99     6284.59    156.29 o 
   5   1   0     3926.68     3714.41     73.80 o 
   7   1   0     1348.33     1129.16     40.88 o 
   9   1   0        2.80        8.69      5.28 o 
  11   1   0    23010.45    21967.70    417.76 o 
  13   1   0    10065.77     9940.39    180.65 o 
  15   1   0     1207.88     1159.73     32.00 o 
  17   1   0       15.90       11.01     10.73 o 
  19   1   0     2145.06     2110.28     57.93 o 
  21   1   0     3247.61     3141.05     98.60 o 
  23   1   0        7.84      -15.38     34.83 o 
  25   1   0       18.47        7.67     40.19 o 
  27   1   0        6.00      -17.16     40.27 o 
  29   1   0      198.17      165.86     47.05 o 
   0   2   0   129962.25   140000.56   4283.88 o 
   2   2   0    22543.62    21289.60    655.02 o 
   6   2   0     1457.04     1558.03     76.35 o 
   8   2   0      294.11      362.75     12.80 o 
  10   2   0      555.48      552.74     18.91 o 
  12   2   0       73.19       69.15      9.54 o 
  14   2   0     1996.32     1811.72     46.42 o 
  16   2   0        3.27       -8.85      9.56 o 
  18   2   0      101.62      110.37     19.97 o 
  20   2   0        0.14       -7.91     18.16 o 
  22   2   0      129.22      130.45     25.59 o 
  24   2   0      212.15      241.25     55.26 o 
  26   2   0      464.51      303.44     68.57 o 
  28   2   0        4.06      -27.09     39.93 o 
  30   2   0       21.26        1.95     59.81 o 
   1   3   0      249.52      272.32     13.52 o 
   3   3   0    11529.36    12150.14    268.21 o 
   5   3   0    60708.11    61646.25   1306.76 o 
   7   3   0     3558.06     3314.59     95.07 o 
   9   3   0      930.08     1033.73     37.50 o 
  11   3   0      238.89      176.64     19.39 o 
  13   3   0      111.02      113.78     12.10 o 
  15   3   0      115.97      103.56     16.14 o 
  17   3   0        9.68       14.29     15.07 o 
  19   3   0      671.12      664.57     43.66 o 
  21   3   0        9.83       26.37     20.54 o 
  23   3   0       12.82       40.60     23.69 o 
  25   3   0        6.50       17.74     30.38 o 
  27   3   0      101.09      129.47     46.73 o 
  29   3   0        0.89      -27.23     53.00 o 
   0   4   0     5990.16     6098.51    198.38 o 
   2   4   0    26339.30    27081.38   1107.25 o 
   4   4   0       66.94       95.44      9.78 o 
   6   4   0      632.25      576.37     19.77 o 
   8   4   0     6558.39     5327.65    257.24 o 
  10   4   0    11604.18    11788.48    260.41 o 
  12   4   0       13.11       25.51      7.98 o 
  14   4   0       20.77       56.01     12.53 o 
  16   4   0        0.26       -2.26     13.86 o 
  18   4   0     1516.45     1511.91     65.75 o 
  20   4   0        1.80        1.90     20.02 o 
  22   4   0       23.86       61.90     23.60 o 
  24   4   0       15.88       29.65     25.44 o 
  26   4   0      619.34      605.66    212.67 o 
  28   4   0       43.95      138.10     76.35 o 
   1   5   0     1022.32     1058.13     33.22 o 
   3   5   0      859.98      775.61     28.16 o 
   5   5   0    14060.12    18040.79    408.21 o 
   7   5   0    11554.48    11997.94    311.67 o 
   9   5   0     4794.83     4185.95    103.32 o 
  11   5   0     4052.05     3047.08     93.62 o 
  13   5   0      282.06      343.17     30.86 o 
  15   5   0      265.41      301.24     26.24 o 
  17   5   0       59.31       92.40     20.30 o 
  19   5   0     2362.32     2518.21     85.77 o 
  21   5   0      532.97      495.39     47.88 o 
  23   5   0        6.57        6.38     24.77 o 
  25   5   0       33.73       94.12     45.57 o 
  27   5   0       72.17       64.84     47.05 o 
   0   6   0    18003.02    18085.95    683.95 o 
   2   6   0    21694.62    24420.47    536.88 o 
   4   6   0     2247.85     2445.61     66.74 o 
   6   6   0     3579.73     3959.51    117.06 o 
   8   6   0     3742.83     3464.72    131.58 o 
  10   6   0     3611.38     3488.32    107.49 o 
  12   6   0      476.54      569.80     31.78 o 
  14   6   0     1879.59     1604.48     65.33 o 
  16   6   0       54.04       74.48     21.20 o 
  18   6   0     1332.99     1394.72     53.70 o 
  20   6   0      116.92      110.44     26.74 o 
  22   6   0      323.65      397.18     46.29 o 
  24   6   0       49.46       57.14     32.83 o 
  26   6   0       36.69       83.30     38.23 o 
  28   6   0        4.03       -1.49     41.54 o 
   1   7   0     1359.49     1322.05     43.90 o 
   3   7   0      295.91      265.17     19.82 o 
   5   7   0      371.17      461.88     32.43 o 
   7   7   0      286.74      361.08     23.39 o 
   9   7   0      320.47      305.67     28.28 o 
  11   7   0     3228.68     3153.68    177.01 o 
  13   7   0     3446.02     2979.66    127.05 o 
  15   7   0      139.30      130.63     27.92 o 
  17   7   0      444.93      545.49     38.92 o 
  19   7   0       79.47      104.03     25.65 o 
  21   7   0        2.44      -16.68     22.88 o 
  23   7   0       49.05       40.29     30.39 o 
  25   7   0       78.97      103.66     39.41 o 
  27   7   0       66.79      110.12     40.38 o 
   0   8   0     4490.89     3709.22    224.90 o 
   2   8   0     1275.68     1394.51     48.08 o 
   4   8   0       68.56       94.88     17.37 o 
   6   8   0     1266.94     1328.04     56.56 o 
   8   8   0     1253.27     1195.52     53.11 o 
  10   8   0      212.90      231.16     37.06 o 
  12   8   0       60.41       48.63     27.85 o 
  14   8   0     1226.00     1011.88     68.94 o 
  16   8   0        5.19       12.28     31.35 o 
  18   8   0       36.22       56.95     27.74 o 
  20   8   0      269.74      328.27     53.79 o 
  22   8   0       43.54       32.42     31.17 o 
  24   8   0       26.44       70.94     34.25 o 
  26   8   0       77.51      114.04     49.43 o 
   1   9   0     1929.59     1795.89     95.65 o 
   3   9   0      146.34      133.36     21.53 o 
   5   9   0       45.28      110.17     26.11 o 
   7   9   0       84.08      125.97     26.57 o 
   9   9   0      253.86      311.55     43.07 o 
  11   9   0      387.44      518.34     55.31 o 
  13   9   0      442.31      474.93     67.35 o 
  15   9   0       16.15        5.31     29.09 o 
  17   9   0       71.68       72.82     39.92 o 
  19   9   0      243.26      292.68     53.00 o 
  21   9   0      576.19      640.00    111.84 o 
  23   9   0        8.41      -19.54     35.57 o 
  25   9   0       20.48       -3.66     38.16 o 
   0  10   0     3941.64     3676.99    145.30 o 
   2  10   0      527.84      462.97     39.65 o 
   4  10   0      469.73      412.40     58.56 o 
   6  10   0     4741.18     4594.53    144.47 o 
   8  10   0     2788.43     3077.52    136.32 o 
  10  10   0     1586.23     1659.91     91.25 o 
  12  10   0       68.42       29.18     32.92 o 
  14  10   0        0.35      -27.33     27.33 o 
  16  10   0      174.88      228.48     49.30 o 
  18  10   0        3.36       57.19     39.88 o 
  20  10   0        1.27       -1.32     37.65 o 
  22  10   0      234.10      244.57     66.13 o 
  24  10   0       58.02      152.56    150.99 o 
   1  11   0      586.58      542.55     36.27 o 
   3  11   0      527.42      594.01     82.00 o 
   5  11   0      572.37      573.02     58.87 o 
   7  11   0     6729.53     6400.98    241.55 o 
   9  11   0       79.31      115.50     39.69 o 
  11  11   0        6.21      -18.02     24.64 o 
  13  11   0       26.63       31.48     31.46 o 
  15  11   0        0.54       -9.86     36.47 o 
  17  11   0        0.87       16.43     35.53 o 
  19  11   0      337.32      493.04     67.70 o 
  21  11   0      284.35      375.43     65.42 o 
   0  12   0      210.33      183.81     61.76 o 
   2  12   0       63.95       71.51     30.55 o 
   4  12   0      311.48      349.21     42.39 o 
   6  12   0       80.22      119.01     41.88 o 
   8  12   0      272.57      335.62     57.07 o 
  10  12   0       71.34       75.64     37.25 o 
  12  12   0      447.83      325.98     55.70 o 
  14  12   0      147.51      142.29     46.76 o 
  16  12   0      193.10      205.54     56.41 o 
  18  12   0        3.40       15.75     39.87 o 
  20  12   0       72.19       69.37     45.71 o 
   1  13   0        0.91      -12.17     35.29 o 
   3  13   0        6.33       10.15     29.53 o 
   5  13   0        5.59       22.40     35.36 o 
   7  13   0        1.12      -34.72     34.72 o 
   9  13   0        2.09       -1.85     33.65 o 
  11  13   0       12.03      -16.66     37.48 o 
  13  13   0       30.90       74.74     46.94 o 
  15  13   0        9.93       31.00     38.12 o 
  17  13   0       37.43       70.21     42.93 o 
   0  14   0       84.82      126.92     65.16 o 
   2  14   0        1.49      -20.24     35.28 o 
   4  14   0       11.39      112.33     63.22 o 
   6  14   0       27.61       45.08     35.93 o 
   8  14   0      132.04      208.04     70.02 o 
  10  14   0       52.51      -31.56     37.50 o 
  12  14   0       99.16       86.98     42.63 o 
  14  14   0       23.77       31.11     42.22 o 
   1  15   0       25.03       70.51     63.70 o 
   3  15   0      462.60      528.58    100.17 o 
   5  15   0       54.16       12.16     61.27 o 
   7  15   0      377.94      462.78    145.15 o 
   9  15   0       16.36       24.30     38.14 o 
  11  15   0       32.65       58.63     45.69 o 
   2  16   0        6.75       11.18     72.46 o 
 -29   1   1       37.98      -16.51     42.53 o 
 -27   1   1        3.38        6.14     39.84 o 
 -25   1   1      489.45      375.33     52.61 o 
 -23   1   1       45.65       44.70     39.78 o 
 -21   1   1        1.32       13.37     19.09 o 
 -19   1   1       96.74      109.72     20.21 o 
 -17   1   1     1620.18     1585.50     41.16 o 
 -15   1   1      340.98      321.10     29.47 o 
 -13   1   1        5.22       -5.96      6.30 o 
 -11   1   1     1870.20     1978.76     42.40 o 
  -9   1   1     3051.34     3273.33     68.53 o 
  -7   1   1     2931.87     2819.50     53.40 o 
  -5   1   1      381.32      513.50     20.35 o 
  -3   1   1     7116.11     7359.83    183.23 o 
  -1   1   1       82.74       99.20     11.18 o 
   1   1   1      140.30      124.83      8.75 o 
   3   1   1     8949.91     7636.73    383.19 o 
   5   1   1    23443.20    18901.44    475.11 o 
   7   1   1     6615.91     6535.99    117.70 o 
   9   1   1    15776.06    15552.59    272.61 o 
  11   1   1      491.89      443.66     17.48 o 
  13   1   1      244.04      240.37     15.00 o 
  15   1   1      639.96      546.89     22.16 o 
  17   1   1      540.30      566.45     25.51 o 
  19   1   1      133.22      196.07     21.49 o 
  21   1   1        5.97       31.85     19.99 o 
  23   1   1       66.35       90.04     41.09 o 
  25   1   1       46.56       25.74     37.94 o 
  27   1   1        1.78       -4.74     37.80 o 
  29   1   1        3.83      -13.47     37.78 o 
 -30   2   1       61.55      124.97     53.12 o 
 -28   2   1       21.40       85.24     45.00 o 
 -26   2   1       79.19      132.55     45.83 o 
 -24   2   1       74.63       38.53     29.19 o 
 -22   2   1       77.27      113.52     24.95 o 
 -20   2   1      660.10      696.43     36.51 o 
 -18   2   1      195.13      228.62     23.51 o 
 -16   2   1     7268.08     6649.92    138.18 o 
 -14   2   1      751.20      714.52     35.16 o 
 -12   2   1     2061.75     2100.00     55.62 o 
 -10   2   1     1491.88     1454.21     40.99 o 
  -8   2   1    16549.58    15251.67    294.88 o 
  -6   2   1    49884.45    50495.67   1072.32 o 
  -4   2   1     9712.12    10941.77    237.45 o 
  -2   2   1    48077.43    52026.74   1102.80 o 
   2   2   1   239787.83   222989.55   5576.12 o 
   4   2   1     1637.05     1289.03     29.67 o 
   6   2   1     2295.24     1863.17     75.37 o 
   8   2   1      415.63      268.36     12.50 o 
  10   2   1     1700.37     1794.38     63.90 o 
  12   2   1     9367.21     8279.20    260.74 o 
  14   2   1     4928.00     4970.67    106.00 o 
  16   2   1     5597.16     5166.80    161.70 o 
  18   2   1       43.88       51.01     18.46 o 
  20   2   1       50.94       42.28     20.62 o 
  22   2   1      804.66      872.24     43.01 o 
  24   2   1     1989.51     2335.48     94.58 o 
  26   2   1      752.75      473.41    157.31 o 
  28   2   1      123.93       88.99     60.30 o 
 -29   3   1      210.13      184.87     51.06 o 
 -27   3   1      308.31      166.49     99.20 o 
 -25   3   1      110.84      124.94     41.95 o 
 -23   3   1       49.01       91.30     25.45 o 
 -21   3   1      727.36      710.83     37.74 o 
 -19   3   1      769.36      820.68     38.71 o 
 -17   3   1     1136.60     1092.54     41.81 o 
 -15   3   1      369.92      332.54     24.28 o 
 -13   3   1      139.37      103.42     11.16 o 
 -11   3   1     9203.93     8868.85    271.58 o 
  -9   3   1     7199.44     7122.04    142.76 o 
  -7   3   1      128.26      133.70     14.30 o 
  -5   3   1    48361.44    50949.15   1083.68 o 
  -3   3   1    70673.13    76446.63   1649.17 o 
  -1   3   1      841.74      901.52     26.45 o 
   1   3   1       22.48       19.99      6.40 o 
   3   3   1    71628.79    76699.13   1914.22 o 
   5   3   1    48901.73    43649.37   1515.78 o 
   7   3   1      749.78      724.82     33.68 o 
   9   3   1     1757.81     1809.88     48.38 o 
  11   3   1        0.87       17.64      7.74 o 
  13   3   1     5262.60     4470.19    126.73 o 
  15   3   1     6018.51     5761.58    147.52 o 
  17   3   1      666.81      614.21     32.92 o 
  19   3   1      245.89      275.98     26.97 o 
  21   3   1     1114.41     1176.93     50.25 o 
  23   3   1        8.11       21.53     24.27 o 
  25   3   1      117.33       99.05     34.19 o 
  27   3   1        0.12      -16.53     53.00 o 
  29   3   1       20.17       20.42     60.78 o 
 -28   4   1       73.80       76.83     58.35 o 
 -26   4   1      183.52      195.41     40.92 o 
 -24   4   1      280.31      365.47     51.38 o 
 -22   4   1       86.23      102.57     34.89 o 
 -20   4   1      455.77      397.22     32.20 o 
 -18   4   1      341.48      308.79     43.52 o 
 -16   4   1     5709.21     5383.40    139.30 o 
 -14   4   1      614.08      695.97     32.59 o 
 -12   4   1     2070.84     1811.18     71.25 o 
 -10   4   1        3.44       -0.76     14.03 o 
  -8   4   1    15294.36    15726.34    343.40 o 
  -6   4   1     6927.67     6634.50    134.16 o 
  -4   4   1     1525.31     1585.25     43.24 o 
  -2   4   1     5695.77     5927.20    136.31 o 
   0   4   1     3043.60     2946.90    310.73 o 
   2   4   1     2168.47     1767.36     66.89 o 
   4   4   1      142.03      194.40     16.63 o 
   6   4   1      905.09      665.10     26.11 o 
   8   4   1     2010.02     1294.95     67.11 o 
  10   4   1     2429.79     2388.10     63.20 o 
  12   4   1     1836.76     2078.74     46.90 o 
  14   4   1     2438.18     2493.60     61.76 o 
  16   4   1     3736.05     3375.85     90.16 o 
  18   4   1        4.08        0.04     16.05 o 
  20   4   1      794.28      808.31     41.10 o 
  22   4   1      192.38      209.74     30.57 o 
  24   4   1      544.75      604.28    121.57 o 
  26   4   1      948.19     1174.45    133.97 o 
  28   4   1        0.82      -41.82     65.16 o 
 -29   5   1        8.53       76.83     68.57 o 
 -27   5   1       33.86       52.31     49.11 o 
 -25   5   1       10.74        6.24     25.83 o 
 -23   5   1       47.12       32.15     24.93 o 
 -21   5   1       32.20       15.30     24.12 o 
 -19   5   1       51.11       67.26     19.80 o 
 -17   5   1     2343.85     2329.85     74.01 o 
 -15   5   1       99.11      111.91     19.23 o 
 -13   5   1        0.16        9.33     12.58 o 
 -11   5   1     2051.96     1978.80     57.77 o 
  -9   5   1        0.08       21.60     11.04 o 
  -7   5   1      542.98      466.28     18.86 o 
  -5   5   1        2.27       -1.17      8.04 o 
  -3   5   1    11484.02    12671.60    325.64 o 
  -1   5   1       96.66       92.07     11.50 o 
   1   5   1      166.97      146.62     20.71 o 
   3   5   1      653.26      703.22     26.59 o 
   5   5   1      163.16      208.02     22.01 o 
   7   5   1     8793.06     9374.11    249.93 o 
   9   5   1        2.74        5.85      6.72 o 
  11   5   1       54.88       81.65     30.62 o 
  13   5   1        1.24       -5.85     11.31 o 
  15   5   1      492.76      486.33     31.86 o 
  17   5   1      277.40      230.15     25.65 o 
  19   5   1      326.18      310.56     31.41 o 
  21   5   1      381.74      435.21     42.84 o 
  23   5   1       25.77       36.78     24.51 o 
  25   5   1      101.99      137.09     36.87 o 
  27   5   1       50.16      140.19     55.24 o 
 -28   6   1       22.35       81.24     49.84 o 
 -26   6   1      100.46       95.20     37.53 o 
 -24   6   1      312.84      335.91     70.19 o 
 -22   6   1      170.94      157.82     30.34 o 
 -20   6   1      118.61      131.54     26.76 o 
 -18   6   1      513.63      592.53     40.71 o 
 -16   6   1      225.12      262.91     33.58 o 
 -14   6   1      614.90      600.50     40.49 o 
 -12   6   1      402.95      490.96     60.90 o 
 -10   6   1     2335.94     2641.82     72.68 o 
  -8   6   1       28.54        3.54      9.28 o 
  -6   6   1      140.77      116.14     17.76 o 
  -4   6   1        1.82       17.63      9.43 o 
  -2   6   1      161.10      142.42     15.19 o 
   0   6   1      121.27       85.76     14.77 o 
   2   6   1    18940.61    19678.99    502.25 o 
   4   6   1     3893.39     3916.26     98.72 o 
   6   6   1        0.36       -0.92     11.14 o 
   8   6   1     2076.44     1752.18    127.54 o 
  10   6   1      284.25      357.67     29.86 o 
  12   6   1        6.07       21.81     14.16 o 
  14   6   1      966.46      897.38     62.31 o 
  16   6   1     1328.01     1239.82     48.90 o 
  18   6   1      264.68      262.75     30.18 o 
  20   6   1      148.51      132.86     27.40 o 
  22   6   1        0.92       26.27     27.71 o 
  24   6   1       16.33       24.17     40.08 o 
  26   6   1       50.98       45.35     31.40 o 
  28   6   1       65.53       85.10     78.29 o 
 -27   7   1       59.04      107.31     38.89 o 
 -25   7   1      216.84      194.97     45.38 o 
 -23   7   1      345.68      303.85     72.08 o 
 -21   7   1        8.90      -20.60     20.60 o 
 -19   7   1      862.78      891.54     43.77 o 
 -17   7   1     1715.76     1520.20     68.20 o 
 -15   7   1       32.52       45.52     24.03 o 
 -13   7   1      345.11      294.60     30.75 o 
 -11   7   1      251.16      253.84     54.71 o 
  -9   7   1     1139.93     1033.66     74.12 o 
  -7   7   1      440.23      542.89     25.71 o 
  -5   7   1      274.26      273.34     31.71 o 
  -3   7   1        9.54       -6.41      9.73 o 
  -1   7   1      251.26      209.14     19.03 o 
   1   7   1      484.27      447.73     24.24 o 
   3   7   1     4816.23     5059.25    125.03 o 
   5   7   1    14590.34    14769.60    333.93 o 
   7   7   1     6641.04     7135.22    200.06 o 
   9   7   1     1546.57     1585.94     62.49 o 
  11   7   1     1672.33     1582.89     96.18 o 
  13   7   1     1513.51     1416.26     78.18 o 
  15   7   1      507.87      492.90     52.13 o 
  17   7   1       85.87       89.55     23.94 o 
  19   7   1      124.40      137.97     27.17 o 
  21   7   1        2.60       -2.83     25.98 o 
  23   7   1       28.81       61.24     32.34 o 
  25   7   1       46.97       35.25     33.92 o 
  27   7   1        6.65       -8.53     32.68 o 
 -26   8   1        1.15       12.61     33.94 o 
 -24   8   1      127.03      156.66     41.82 o 
 -22   8   1       95.85       59.43     30.43 o 
 -20   8   1        0.63      -13.82     22.96 o 
 -18   8   1      155.18      156.21     44.41 o 
 -16   8   1     2116.42     2071.27    104.68 o 
 -14   8   1       47.64       -9.13     42.55 o 
 -12   8   1       94.70       79.01     28.39 o 
 -10   8   1      268.86      315.55     40.72 o 
  -8   8   1     3571.76     3503.73    154.30 o 
  -6   8   1     7141.59     6804.30    194.05 o 
  -4   8   1        5.88       21.57     12.99 o 
  -2   8   1      171.91      155.93     19.56 o 
   0   8   1     2142.52     1808.92     90.12 o 
   2   8   1    10612.65    12342.45    309.04 o 
   4   8   1      147.57      228.58     21.76 o 
   6   8   1      657.30      710.05     40.52 o 
   8   8   1      116.88      101.34     23.08 o 
  10   8   1       19.03       10.62     18.63 o 
  12   8   1      246.94      254.10     42.46 o 
  14   8   1        4.75       12.95     28.14 o 
  16   8   1     2217.68     2113.45    106.08 o 
  18   8   1       16.83       37.47     31.74 o 
  20   8   1        3.06      -25.30     28.64 o 
  22   8   1      211.45      236.60     68.08 o 
  24   8   1      440.65      495.32    139.08 o 
  26   8   1      231.44      319.26     58.56 o 
 -25   9   1       38.52       99.97     79.75 o 
 -23   9   1        1.99      -15.90     57.87 o 
 -21   9   1      105.18      168.60     47.41 o 
 -19   9   1      437.15      480.34     59.88 o 
 -17   9   1     1989.28     1888.47    110.38 o 
 -15   9   1        0.43      -13.84     26.58 o 
 -13   9   1      357.35      293.41     44.60 o 
 -11   9   1      963.35      926.66     65.95 o 
  -9   9   1      703.95      714.79     64.19 o 
  -7   9   1     2847.44     2834.39    103.01 o 
  -5   9   1     5689.94     5772.18    171.14 o 
  -3   9   1     3847.55     3481.82     96.16 o 
  -1   9   1        7.66       34.98     18.28 o 
   1   9   1        6.50      -10.34     14.67 o 
   3   9   1     3147.01     3138.48     89.09 o 
   5   9   1     2215.28     2257.87     83.99 o 
   7   9   1      406.87      407.23     37.34 o 
   9   9   1     1779.39     1829.26     90.34 o 
  11   9   1       35.86       -6.78     26.63 o 
  13   9   1     1571.40     1530.70     86.64 o 
  15   9   1      865.63     1067.41    182.60 o 
  17   9   1       86.19      129.34     45.14 o 
  19   9   1        2.69      -15.05     35.34 o 
  21   9   1       15.53        3.34     37.15 o 
  23   9   1        9.07       27.66     39.82 o 
  25   9   1       12.33       25.79     40.34 o 
 -24  10   1       18.13        4.56     41.93 o 
 -22  10   1      123.68      205.27    100.17 o 
 -20  10   1       55.75       37.26     39.87 o 
 -18  10   1      746.84      678.73    199.62 o 
 -16  10   1      854.13      632.38    161.20 o 
 -14  10   1       64.24      103.72     38.85 o 
 -12  10   1        1.33       18.75     31.11 o 
 -10  10   1      835.91      904.96    106.01 o 
  -8  10   1       18.15      -16.77     26.81 o 
  -6  10   1     1688.52     1949.25     97.26 o 
  -4  10   1       14.03       12.25     23.83 o 
  -2  10   1        2.84      -22.53     22.53 o 
   0  10   1     3382.99     3298.69    152.94 o 
   2  10   1    17063.02    17045.42    452.36 o 
   4  10   1      204.76      199.14     32.12 o 
   6  10   1      146.17      227.57     33.79 o 
   8  10   1      102.38      155.24     30.54 o 
  10  10   1        3.38       19.80     28.97 o 
  12  10   1       88.09       80.76     38.40 o 
  14  10   1       82.11       78.81     38.22 o 
  16  10   1      414.77      428.41     59.66 o 
  18  10   1       24.41       -9.46     33.49 o 
  20  10   1       99.03       71.33     41.91 o 
  22  10   1       28.77       38.54     44.70 o 
 -21  11   1        4.02       -2.04     36.09 o 
 -19  11   1       39.33       53.93     38.05 o 
 -17  11   1       94.58      113.14     51.79 o 
 -15  11   1       70.46       39.22     37.58 o 
 -13  11   1      281.58      388.63     56.31 o 
 -11  11   1      121.15       94.66     39.02 o 
  -9  11   1       32.50       23.37     35.74 o 
  -7  11   1      300.29      354.26     89.96 o 
  -5  11   1      204.27      150.84     31.73 o 
  -3  11   1      162.73      221.40     36.87 o 
  -1  11   1       44.54       43.27     21.07 o 
   1  11   1       91.03       93.30     24.09 o 
   3  11   1      787.09      726.86     50.06 o 
   5  11   1      218.32      293.87     36.99 o 
   7  11   1       21.23        2.52     58.35 o 
   9  11   1      140.28      132.86     41.65 o 
  11  11   1       84.30       49.56     37.04 o 
  13  11   1      337.82      355.06     55.20 o 
  15  11   1        0.43      -20.85     29.36 o 
  17  11   1        0.43        7.62     34.20 o 
  19  11   1      134.88      178.40     50.09 o 
  21  11   1       44.77      141.16     47.85 o 
 -20  12   1       58.14       94.77     48.80 o 
 -18  12   1       63.46       57.62     40.24 o 
 -16  12   1      567.50      460.25     90.93 o 
 -14  12   1        9.60       43.41     38.16 o 
 -12  12   1      835.42      722.55     71.31 o 
 -10  12   1      199.12      132.93     44.36 o 
  -8  12   1     1537.30     1556.74     94.39 o 
  -6  12   1      283.70      316.04     52.26 o 
  -4  12   1     1405.74     1294.19     66.41 o 
  -2  12   1      273.22      264.43     39.11 o 
   0  12   1      528.45      567.75     61.71 o 
   2  12   1     1969.55     1829.48    146.91 o 
   4  12   1     1298.80     1444.07    105.52 o 
   6  12   1        0.07        1.46     45.22 o 
   8  12   1      930.28      907.19     71.30 o 
  10  12   1      198.73      160.02     44.21 o 
  12  12   1      551.48      578.65    232.93 o 
  14  12   1      160.17      213.55     51.49 o 
  16  12   1      252.70      245.29     55.02 o 
  18  12   1       36.43       17.56     36.74 o 
  20  12   1        0.13       95.23     63.22 o 
 -17  13   1      204.04      224.51     54.48 o 
 -15  13   1        0.70      -18.35     37.31 o 
 -13  13   1      161.37      215.50     54.09 o 
 -11  13   1       16.57      -30.06     34.75 o 
  -9  13   1      101.53      127.02     50.30 o 
  -7  13   1      301.21      276.67     53.45 o 
  -5  13   1      804.38      857.77     74.96 o 
  -3  13   1      866.80      995.53    100.49 o 
  -1  13   1       40.17       29.85     37.85 o 
   1  13   1        3.26       22.22     37.99 o 
   3  13   1      752.37      775.72     59.08 o 
   5  13   1      285.10      352.57     57.42 o 
   7  13   1      205.22      147.60     40.70 o 
   9  13   1       28.78       -4.79     35.90 o 
  11  13   1       45.55       61.16     56.16 o 
  13  13   1      501.88      529.07     72.15 o 
  15  13   1      174.57      210.07     83.64 o 
  17  13   1       39.07      123.94     46.92 o 
 -14  14   1        5.91      -39.20     39.20 o 
 -12  14   1      163.24      367.02     61.95 o 
 -10  14   1      393.88      295.80     92.39 o 
  -8  14   1      767.09      752.90     81.33 o 
  -6  14   1      189.14      195.18     51.92 o 
  -4  14   1        5.32      110.87     65.16 o 
  -2  14   1       49.48      110.16     50.82 o 
   0  14   1      154.97      212.50     72.46 o 
   2  14   1      218.49      248.63     52.02 o 
   4  14   1      219.61      253.35     78.78 o 
   6  14   1       47.79       37.26     35.79 o 
   8  14   1       87.33       67.05     40.89 o 
  10  14   1       14.08       16.42     42.57 o 
  12  14   1      238.26      263.31     77.56 o 
  14  14   1       44.02       52.61     38.79 o 
 -11  15   1        3.76        5.22     42.57 o 
  -9  15   1       61.47       46.95     41.00 o 
  -7  15   1       53.72       44.08     41.01 o 
  -5  15   1        2.19      -17.99     66.62 o 
  -3  15   1      191.29      304.41     84.13 o 
  -1  15   1        6.32      -59.81     59.81 o 
   1  15   1       46.94      101.15     63.22 o 
   3  15   1       12.34        0.00     52.03 o 
   5  15   1       24.21       17.99     48.14 o 
   7  15   1        1.99       19.34     37.97 o 
   9  15   1        1.22        0.66     40.16 o 
  11  15   1        2.62       47.66     68.08 o 
  -4  16   1      131.29       54.46     77.32 o 
  -2  16   1       21.78       13.62     76.83 o 
   2  16   1        1.37       -8.75     46.68 o 
 -30   0   2      231.34      126.43     67.59 o 
 -28   0   2       30.07      -23.83     58.84 o 
 -26   0   2       36.28       45.22     65.65 o 
 -22   0   2       45.10      107.47     52.52 o 
 -20   0   2      649.10      786.76     50.32 o 
 -18   0   2      659.68      655.75     36.21 o 
 -16   0   2    13579.58    14269.12    420.37 o 
 -14   0   2    21163.18    20214.04    503.21 o 
 -12   0   2     4138.93     3641.35    100.74 o 
 -10   0   2      145.35      181.04     14.11 o 
  -8   0   2     2285.19     2366.78     65.77 o 
  -6   0   2    26661.48    25534.85   1037.71 o 
  -4   0   2    50343.59    52577.84   1910.82 o 
   0   0   2   104005.67   105081.94   4542.80 o 
   2   0   2    19756.67    20749.42    524.03 o 
   4   0   2   158674.64   143602.09   4720.42 o 
   6   0   2    10430.29     9767.21    243.83 o 
   8   0   2     1450.28     1171.10     41.41 o 
  10   0   2    21024.72    20224.59    500.10 o 
  12   0   2      484.19      556.88     32.42 o 
  14   0   2     8177.51     8462.57    222.59 o 
  16   0   2     2888.48     2806.12     87.30 o 
  18   0   2     6284.52     5952.16    341.24 o 
  20   0   2     1525.33     1529.27     62.93 o 
  22   0   2      142.50      190.62     55.44 o 
  24   0   2        9.26       12.64     49.60 o 
  26   0   2       15.19      -41.33     43.28 o 
  28   0   2      154.34       99.20     65.65 o 
 -31   1   2        0.09        8.75     45.19 o 
 -29   1   2      265.38      136.19     44.66 o 
 -27   1   2      145.35      149.42     45.90 o 
 -25   1   2     2973.40     3370.87    194.02 o 
 -23   1   2      499.56      376.12    148.56 o 
 -21   1   2        1.46       12.21     18.32 o 
 -19   1   2      148.43      168.35     20.87 o 
 -17   1   2      457.34      455.96     21.42 o 
 -15   1   2      295.36      298.55     16.48 o 
 -13   1   2    12424.00    13069.36    233.25 o 
 -11   1   2    12412.88    12269.24    217.52 o 
  -9   1   2      285.67      252.50     12.32 o 
  -7   1   2     3114.68     2890.10     68.01 o 
  -5   1   2    38322.71    40362.10    983.27 o 
  -3   1   2    18394.46    20027.16    591.41 o 
  -1   1   2    51558.89    57591.08   1762.72 o 
   1   1   2      644.76      673.52     19.79 o 
   3   1   2     6788.48     6320.71    121.39 o 
   5   1   2    60347.62    50258.63   2180.46 o 
   7   1   2    20743.73    19708.01    373.78 o 
   9   1   2     3765.82     4069.59     77.95 o 
  11   1   2    19721.14    21475.54    442.86 o 
  13   1   2       22.46       48.29     10.03 o 
  15   1   2     5608.92     6173.92    119.42 o 
  17   1   2     1298.31     1304.62     37.51 o 
  19   1   2       90.52      110.51     18.93 o 
  21   1   2     1089.23     1125.42     56.50 o 
  23   1   2      618.22      398.94    105.52 o 
  25   1   2        8.65      -30.15     36.35 o 
  27   1   2       44.66       23.70     37.97 o 
  29   1   2      294.79      199.37     67.11 o 
 -30   2   2        8.12       29.07     51.75 o 
 -28   2   2       20.12       20.43     40.35 o 
 -26   2   2      309.04      157.55     65.16 o 
 -24   2   2      435.25      387.08    105.22 o 
 -22   2   2       78.26      114.99     23.83 o 
 -20   2   2      264.61      340.86     28.99 o 
 -18   2   2      215.48      261.47     23.72 o 
 -16   2   2      567.42      512.60     26.89 o 
 -14   2   2      730.16      658.89     21.30 o 
 -12   2   2      990.69      808.16     25.00 o 
 -10   2   2     9305.61     9143.73    178.90 o 
  -8   2   2       26.27       15.75      4.98 o 
  -6   2   2     6054.26     6204.23    192.71 o 
  -4   2   2     8705.00     9091.81    227.88 o 
  -2   2   2     3764.35     3592.73    113.56 o 
   0   2   2    29375.40    27936.21    605.28 o 
   4   2   2    29001.00    25285.27    889.96 o 
   6   2   2     4248.73     3925.46    132.04 o 
   8   2   2     3810.41     3867.50     90.07 o 
  10   2   2      919.72     1115.49     28.52 o 
  12   2   2     8836.15     8345.94    153.62 o 
  14   2   2      943.62      875.02     29.94 o 
  16   2   2      761.47      799.08     28.13 o 
  18   2   2     2351.47     2442.05     64.97 o 
  20   2   2       26.74       51.32     20.80 o 
  22   2   2        6.22       20.00     22.14 o 
  24   2   2       85.60       83.18     32.38 o 
  26   2   2        7.86        7.66     39.18 o 
  28   2   2       16.56       18.48     59.81 o 
 -29   3   2       17.48       18.04     43.76 o 
 -27   3   2        0.02       -3.19     37.16 o 
 -25   3   2       27.62       64.00     32.32 o 
 -23   3   2      145.86      178.00     28.25 o 
 -21   3   2      279.39      338.29     31.79 o 
 -19   3   2     2307.11     2198.65     66.87 o 
 -17   3   2        5.23       -7.41     13.47 o 
 -15   3   2       11.70       23.42     10.86 o 
 -13   3   2      176.68      244.72     16.29 o 
 -11   3   2     6043.93     5852.37    120.10 o 
  -9   3   2     2984.18     2975.29    121.89 o 
  -7   3   2     6375.11     5462.47    177.93 o 
  -5   3   2     2655.14     2512.22     61.54 o 
  -3   3   2     4841.60     4892.30     98.60 o 
  -1   3   2      347.09      337.65     21.06 o 
   1   3   2     6324.02     6163.16    139.97 o 
   5   3   2     4161.65     3526.70     88.01 o 
   7   3   2     5286.91     5146.81    106.04 o 
   9   3   2     6597.25     5844.10    186.36 o 
  11   3   2     3306.89     2972.26     67.15 o 
  13   3   2      342.40      422.42     24.91 o 
  15   3   2      832.79      730.75     29.81 o 
  17   3   2      273.05      276.99     33.55 o 
  19   3   2     1096.30     1104.05     45.19 o 
  21   3   2      776.68      829.89     42.76 o 
  23   3   2      571.21      395.41     51.66 o 
  25   3   2      237.27      218.81     45.14 o 
  27   3   2        0.36      -14.10     57.87 o 
  29   3   2        2.06      -13.13     66.62 o 
 -30   4   2       30.33       94.34     65.65 o 
 -28   4   2       19.86       62.50     46.38 o 
 -26   4   2      206.50      306.06     58.62 o 
 -24   4   2      126.06      184.56     30.54 o 
 -22   4   2     1467.66     1510.23     77.02 o 
 -20   4   2       55.83       39.16     21.32 o 
 -18   4   2      713.81      728.72     35.84 o 
 -16   4   2      103.86      150.15     19.68 o 
 -14   4   2       86.15       75.68     15.21 o 
 -12   4   2      232.91      186.28     21.43 o 
 -10   4   2     1862.10     1843.71     51.63 o 
  -8   4   2     8758.70     9985.62    222.49 o 
  -6   4   2     7862.29     8541.47    254.78 o 
  -4   4   2     3854.91     3548.14     84.87 o 
  -2   4   2     2894.47     2927.87    142.48 o 
   0   4   2    33855.82    33556.20    841.29 o 
   2   4   2    66487.52    69839.94   1508.14 o 
   4   4   2     1848.29     1891.43     51.87 o 
   6   4   2     5172.85     3839.15    191.11 o 
   8   4   2     4676.59     3365.03    157.07 o 
  10   4   2      620.42      549.64     21.37 o 
  12   4   2     1679.50     1860.15     67.11 o 
  14   4   2        3.90       12.08     11.70 o 
  16   4   2     2653.16     2480.89     72.36 o 
  18   4   2      658.16      661.71     38.36 o 
  20   4   2      300.60      343.73     33.29 o 
  22   4   2        1.16      -20.17     21.69 o 
  24   4   2      356.68      311.92     53.46 o 
  26   4   2      322.57      379.44     59.54 o 
  28   4   2       59.96      186.24     65.16 o 
 -29   5   2        7.34       39.87     74.40 o 
 -27   5   2       51.21       47.18     36.19 o 
 -25   5   2      411.58      434.93     47.94 o 
 -23   5   2      956.43      942.42     51.59 o 
 -21   5   2     2225.81     2192.41     89.58 o 
 -19   5   2      268.62      290.39     29.21 o 
 -17   5   2      823.56      804.51     37.56 o 
 -15   5   2        1.28       -7.48     15.61 o 
 -13   5   2     1873.09     1843.13     66.52 o 
 -11   5   2    16815.50    17100.14    376.22 o 
  -9   5   2    17972.47    19345.08    421.94 o 
  -7   5   2     9595.48    11009.70    245.85 o 
  -5   5   2    11416.29    13416.64    298.85 o 
  -3   5   2    12964.70    14123.78    314.45 o 
  -1   5   2       88.59      136.22     12.96 o 
   1   5   2      101.28      129.97     13.11 o 
   3   5   2     1487.66     1235.82     49.15 o 
   5   5   2     1210.70     1046.65     50.47 o 
   7   5   2      134.68      135.45     16.21 o 
   9   5   2     4130.12     2930.79    141.02 o 
  11   5   2       36.04       36.37     13.18 o 
  13   5   2      164.20      119.56     23.10 o 
  15   5   2     2124.16     2047.56     63.41 o 
  17   5   2      718.55      588.78     62.19 o 
  19   5   2       21.85       45.67     23.44 o 
  21   5   2      668.60      820.46     44.94 o 
  23   5   2       46.21       24.66     30.00 o 
  25   5   2       20.56        5.78     29.60 o 
  27   5   2       54.33       86.48     48.94 o 
 -28   6   2       74.40      112.74     53.17 o 
 -26   6   2       91.07      118.33     37.20 o 
 -24   6   2       85.42      117.45     29.41 o 
 -22   6   2      234.93      257.65     40.08 o 
 -20   6   2       36.20       15.41     21.53 o 
 -18   6   2       27.72       33.68     21.30 o 
 -16   6   2     4217.01     4224.62    114.14 o 
 -14   6   2     1190.61     1069.25     49.97 o 
 -12   6   2     4636.51     4502.87    140.30 o 
 -10   6   2     1239.51     1355.21     71.42 o 
  -8   6   2      245.68      316.37     24.82 o 
  -6   6   2     2834.13     2553.52     91.03 o 
  -4   6   2      241.45      214.16     15.94 o 
  -2   6   2     2692.08     3440.89     87.78 o 
   0   6   2    19195.49    20278.17    516.84 o 
   2   6   2     1777.75     2361.44     65.45 o 
   4   6   2    10620.73    11260.35    256.33 o 
   6   6   2     1357.24     1334.27     78.54 o 
   8   6   2     5400.42     4908.55    143.37 o 
  10   6   2     9391.05     8654.80    238.32 o 
  12   6   2      119.66      105.77     30.60 o 
  14   6   2      272.71      288.11     49.00 o 
  16   6   2     4829.97     4771.43    138.59 o 
  18   6   2     1143.96     1171.93     49.11 o 
  20   6   2      119.25      128.18     29.09 o 
  22   6   2        4.86      -10.50     25.53 o 
  24   6   2        0.68      -26.93     26.93 o 
  26   6   2       37.42       17.10     31.48 o 
 -27   7   2      107.99      222.89     95.97 o 
 -25   7   2        9.92       35.19     33.51 o 
 -23   7   2      288.39      294.00     36.91 o 
 -21   7   2       21.54       25.30     24.05 o 
 -19   7   2     1082.89     1029.33     45.58 o 
 -17   7   2      993.87      968.17     53.92 o 
 -15   7   2      525.00      669.54    115.40 o 
 -13   7   2      240.27      287.99     31.81 o 
 -11   7   2     1637.39     1467.62     75.45 o 
  -9   7   2      313.22      403.42     34.89 o 
  -7   7   2     1925.81     1974.68     57.89 o 
  -5   7   2      929.05      828.13     32.18 o 
  -3   7   2    12884.45    14621.15    329.83 o 
  -1   7   2     9250.59    10028.94    261.04 o 
   1   7   2      360.85      297.87     36.08 o 
   3   7   2      942.28      908.25     36.04 o 
   5   7   2      527.87      585.15     29.98 o 
   7   7   2        2.77       12.41     13.48 o 
   9   7   2     1202.17     1198.32    105.99 o 
  11   7   2      573.16      489.04     41.18 o 
  13   7   2       20.38       25.62     28.19 o 
  15   7   2     1177.32     1141.34     71.08 o 
  17   7   2      831.19      750.67     58.72 o 
  19   7   2        4.37        9.90     24.09 o 
  21   7   2      216.74      254.43     36.08 o 
  23   7   2       32.32       18.77     30.34 o 
  25   7   2       10.42        4.69     31.90 o 
 -26   8   2       32.19       62.28     36.52 o 
 -24   8   2       35.89       -1.93     33.10 o 
 -22   8   2       63.04       99.35     31.29 o 
 -20   8   2       54.78      104.55     27.95 o 
 -18   8   2      160.77      234.18     37.99 o 
 -16   8   2      174.83      129.49     37.87 o 
 -14   8   2       55.37       50.26     28.29 o 
 -12   8   2        3.91        2.48     23.46 o 
 -10   8   2      544.91      630.30     49.23 o 
  -8   8   2     2680.87     2857.41    179.50 o 
  -6   8   2      163.72      191.53     26.51 o 
  -4   8   2     3299.22     3444.47     91.27 o 
  -2   8   2      641.04      667.53     46.11 o 
   0   8   2     1208.46     1330.19     47.39 o 
   2   8   2     3158.14     3311.19     90.75 o 
   4   8   2        2.04       30.01     20.59 o 
   6   8   2      418.37      434.16     35.39 o 
   8   8   2      184.42      248.11     29.95 o 
  10   8   2     3153.04     3288.52    148.05 o 
  12   8   2       91.08       60.91     32.12 o 
  14   8   2      175.36      268.00     42.98 o 
  16   8   2       41.16        9.02     30.39 o 
  18   8   2      529.02      386.39    103.82 o 
  20   8   2       76.16       95.06     39.58 o 
  22   8   2       37.89       11.18     36.21 o 
  24   8   2        1.00       28.29     39.48 o 
 -25   9   2       91.37      191.16    108.44 o 
 -23   9   2       12.67       -5.84     38.66 o 
 -21   9   2      217.55      299.19     58.38 o 
 -19   9   2       71.99       99.65     40.54 o 
 -17   9   2       81.83      101.06     41.15 o 
 -15   9   2      184.61      165.95     41.93 o 
 -13   9   2      313.95      334.37     48.35 o 
 -11   9   2      581.68      583.19     56.56 o 
  -9   9   2      817.37      651.63     56.72 o 
  -7   9   2      776.40      790.91     74.67 o 
  -5   9   2      868.16      808.88     51.51 o 
  -3   9   2     2544.29     2415.43    101.69 o 
  -1   9   2     4235.75     4055.07    108.44 o 
   1   9   2      300.99      330.20     30.39 o 
   3   9   2      132.06      148.00     22.77 o 
   5   9   2     5546.50     5570.08    166.01 o 
   7   9   2     3796.52     3966.73    129.04 o 
   9   9   2      310.70      313.61     43.84 o 
  11   9   2       82.09       60.80     31.53 o 
  13   9   2      187.24      208.96     43.31 o 
  15   9   2        5.72       22.40     31.66 o 
  17   9   2      239.62      318.58     51.99 o 
  19   9   2       10.24       17.47     37.93 o 
  21   9   2       23.29       -2.94     37.70 o 
  23   9   2       87.22      111.32     42.81 o 
 -24  10   2      448.10      404.93     97.50 o 
 -22  10   2      259.08      428.14     79.02 o 
 -20  10   2      314.02      328.19     87.29 o 
 -18  10   2        6.89       13.40     38.20 o 
 -16  10   2        0.70       -0.68     27.83 o 
 -14  10   2      617.80      743.21    162.66 o 
 -12  10   2      342.28      344.80     50.19 o 
 -10  10   2        5.47       -4.69     45.95 o 
  -8  10   2       78.86       74.76     33.30 o 
  -6  10   2        3.22       -0.22     21.42 o 
  -4  10   2     6837.22     6327.43    187.52 o 
  -2  10   2     4676.65     4640.62    123.93 o 
   0  10   2      345.38      426.33     50.61 o 
   2  10   2      129.45      125.05     27.63 o 
   4  10   2     3790.28     3534.45    119.01 o 
   6  10   2     2663.77     2746.06    100.83 o 
   8  10   2     1105.79     1072.77     55.53 o 
  10  10   2      587.42      579.29     57.96 o 
  12  10   2        1.24       16.88     30.80 o 
  14  10   2       50.89       58.51     36.25 o 
  16  10   2      169.98       89.28     40.23 o 
  18  10   2      170.95      241.87     53.79 o 
  20  10   2      178.92      200.53     50.30 o 
  22  10   2       15.59       42.51     38.43 o 
 -23  11   2       63.72      115.74     49.43 o 
 -21  11   2       23.95       12.64     60.30 o 
 -19  11   2       15.90      -13.40     33.87 o 
 -17  11   2      128.27      133.91     45.86 o 
 -15  11   2      155.85      173.03     45.42 o 
 -13  11   2       51.41       41.53     33.69 o 
 -11  11   2     1760.77     1638.49     96.41 o 
  -9  11   2     4563.45     4228.25    241.44 o 
  -7  11   2      631.02      657.12     67.88 o 
  -5  11   2        1.12      -16.51     21.51 o 
  -3  11   2      389.92      460.47     62.93 o 
  -1  11   2     1465.61     1501.46     61.11 o 
   1  11   2       29.54        1.73     20.28 o 
   3  11   2       71.10       86.78     27.04 o 
   5  11   2     1384.48     1496.23     72.11 o 
   7  11   2     1604.40     1772.34     89.37 o 
   9  11   2     2039.71     1855.18    100.58 o 
  11  11   2      338.56      433.81     58.44 o 
  13  11   2       52.17       32.55     43.04 o 
  15  11   2       31.76       38.64     35.24 o 
  17  11   2        5.48      -17.94     32.27 o 
  19  11   2      100.21      159.80     46.75 o 
  21  11   2       79.42       92.03     46.07 o 
 -20  12   2       48.90       93.22     76.59 o 
 -18  12   2       91.76      131.80     47.01 o 
 -16  12   2       80.95      120.40     46.36 o 
 -14  12   2      299.08      317.49     58.35 o 
 -12  12   2      228.41      240.53     50.67 o 
 -10  12   2       65.64       23.66     35.40 o 
  -8  12   2       20.58       31.56     34.04 o 
  -6  12   2       35.11       67.79     36.42 o 
  -4  12   2       96.44      102.06     30.61 o 
  -2  12   2       55.63       31.24     28.17 o 
   0  12   2       17.55       14.85     34.75 o 
   2  12   2       19.84       35.72     28.07 o 
   4  12   2      301.84      266.86     51.30 o 
   6  12   2      119.01      140.23     39.36 o 
   8  12   2      695.16      695.68    191.59 o 
  10  12   2      115.58      161.38     46.89 o 
  12  12   2       30.27       13.84     38.35 o 
  14  12   2        1.11       12.06     36.43 o 
  16  12   2      171.00      191.73     53.18 o 
  18  12   2       93.80      141.49     45.72 o 
 -17  13   2      176.57      172.00     49.27 o 
 -15  13   2       19.03      -10.84     41.09 o 
 -13  13   2       23.41       52.94     40.01 o 
 -11  13   2        0.78       -6.62     35.31 o 
  -9  13   2       12.17       14.67     40.19 o 
  -7  13   2        6.27       19.01     37.31 o 
  -5  13   2       24.81        7.16     30.96 o 
  -3  13   2      248.11      261.66     41.54 o 
  -1  13   2       44.02       70.59     39.54 o 
   1  13   2       45.21       45.27     41.58 o 
   3  13   2        0.18       -6.61     26.72 o 
   5  13   2        0.09        1.60     29.09 o 
   7  13   2        2.87      -31.11     31.11 o 
   9  13   2       42.02       34.10     37.90 o 
  11  13   2      107.45      134.29     46.73 o 
  13  13   2       18.69       40.70     39.18 o 
  15  13   2       22.90        2.68     36.35 o 
  17  13   2       25.13      140.20    166.31 o 
 -14  14   2       40.25       73.52     46.58 o 
 -12  14   2       59.86      108.50     43.14 o 
 -10  14   2       85.57       87.12     48.80 o 
  -8  14   2       75.25       53.23     43.87 o 
  -6  14   2        0.63       18.60     38.56 o 
  -4  14   2      216.45      206.18     72.94 o 
  -2  14   2      287.71      329.21     83.64 o 
   0  14   2      100.34       86.20     44.21 o 
   2  14   2       64.47      133.47     45.54 o 
   4  14   2        0.67        3.40     36.47 o 
   6  14   2       35.24        5.11     34.54 o 
   8  14   2       66.03       52.10     37.95 o 
  10  14   2       77.20      102.77     50.15 o 
  12  14   2        0.52       -4.05     43.43 o 
  14  14   2        1.36       -8.90     35.14 o 
 -11  15   2       63.31      100.35     48.87 o 
  -9  15   2       26.17       96.55     45.33 o 
  -7  15   2       78.14       56.10     44.17 o 
  -5  15   2      295.22      290.79     85.10 o 
  -3  15   2      363.09      425.01     97.74 o 
  -1  15   2      120.31      121.08     78.29 o 
   1  15   2       42.58       25.97     43.04 o 
   3  15   2       48.15        4.38     46.68 o 
   5  15   2       64.22       32.58     54.46 o 
   7  15   2      243.83      209.77    100.17 o 
   9  15   2      207.21      214.31     60.77 o 
  -4  16   2      497.64      517.40    110.87 o 
  -2  16   2      276.80      321.43     96.77 o 
   2  16   2       80.53       40.85     53.49 o 
 -31   1   3        2.30      -15.98     41.59 o 
 -29   1   3        0.02       27.74     44.17 o 
 -27   1   3       76.40      108.24     44.45 o 
 -25   1   3        1.09       55.90     42.12 o 
 -23   1   3        0.48       16.74     35.21 o 
 -21   1   3      729.66      769.02     43.60 o 
 -19   1   3       66.73       71.34     16.97 o 
 -17   1   3      287.84      347.37     19.14 o 
 -15   1   3     1226.35     1206.22     31.79 o 
 -13   1   3     1006.79     1052.36     27.30 o 
 -11   1   3      394.12      345.19     19.52 o 
  -9   1   3     3711.19     3460.10     72.74 o 
  -7   1   3    51979.37    56781.43   1201.89 o 
  -5   1   3    11997.58    12555.67    269.98 o 
  -3   1   3      618.83      689.04     29.20 o 
  -1   1   3     9028.91     9383.47    206.42 o 
   3   1   3     1330.01     1127.05     32.01 o 
   5   1   3   121740.95   115715.05   2163.52 o 
   7   1   3    20509.60    21574.43    375.34 o 
   9   1   3       88.56      116.66      9.98 o 
  11   1   3     1817.12     1940.04     52.92 o 
  13   1   3      146.37      181.51     14.12 o 
  15   1   3       28.88       33.05     11.85 o 
  17   1   3      287.32      332.61     21.74 o 
  19   1   3      147.37      205.11     21.61 o 
  21   1   3     1191.85     1202.16     47.59 o 
  23   1   3      130.06      207.14     42.98 o 
  25   1   3      177.49      408.33    166.55 o 
  27   1   3       75.83       68.57     59.33 o 
 -30   2   3       65.79       85.97     48.31 o 
 -28   2   3      306.97      229.72     51.55 o 
 -26   2   3      560.78      371.72     83.64 o 
 -24   2   3      260.32      287.17     37.41 o 
 -22   2   3     3258.72     3384.60     95.60 o 
 -20   2   3     3367.62     3206.68     88.06 o 
 -18   2   3     2149.90     2073.38     61.92 o 
 -16   2   3     2494.61     2476.18     92.64 o 
 -14   2   3     1104.43     1306.95     36.02 o 
 -12   2   3     1626.15     1546.95     35.16 o 
 -10   2   3     6745.03     6564.97    132.17 o 
  -8   2   3     1494.87     1493.19     47.20 o 
  -6   2   3     2247.16     2453.28     69.00 o 
  -2   2   3    20095.20    20893.79    400.29 o 
   0   2   3    14823.27    14260.94    361.25 o 
   2   2   3    95441.13    91228.29   2268.39 o 
   4   2   3      418.02      304.18     16.70 o 
   6   2   3      480.64      446.23     20.34 o 
   8   2   3        0.10       39.29      7.76 o 
  10   2   3    25660.34    24021.39    419.72 o 
  12   2   3     7966.73     7199.35    218.15 o 
  14   2   3     3608.77     3613.54     92.44 o 
  16   2   3      207.37      206.44     17.89 o 
  18   2   3      277.17      296.80     29.40 o 
  20   2   3        7.93        2.94     17.86 o 
  22   2   3       89.76       66.89     24.71 o 
  24   2   3      130.80      139.27     33.19 o 
  26   2   3      205.81      201.80     69.05 o 
  28   2   3       31.47       57.38     57.87 o 
 -29   3   3       30.66      -16.61     41.13 o 
 -27   3   3       28.99       53.59     40.69 o 
 -25   3   3        3.67       29.31     28.53 o 
 -23   3   3      121.16      168.92     28.74 o 
 -21   3   3      394.37      346.31     30.24 o 
 -19   3   3     2407.14     2394.51     71.23 o 
 -17   3   3     6318.83     6109.84    145.65 o 
 -15   3   3        8.90       37.52     13.02 o 
 -13   3   3      647.09      681.52     20.43 o 
 -11   3   3     8413.44     8345.76    187.77 o 
  -9   3   3     5288.70     5179.85    181.23 o 
  -7   3   3     1196.92     1585.93     46.11 o 
  -5   3   3     2560.50     2967.80     91.45 o 
  -3   3   3     2101.88     2105.50     45.97 o 
  -1   3   3    96279.94   104218.52   2245.19 o 
   1   3   3    65004.23    66884.26   1563.65 o 
   3   3   3       12.76        6.46      7.10 o 
   5   3   3     1757.50     1517.38     41.19 o 
   7   3   3     1701.07     1774.05     68.97 o 
   9   3   3    10806.57     9786.80    411.88 o 
  11   3   3     3195.30     2847.33     77.83 o 
  13   3   3     9354.93     8742.12    225.18 o 
  15   3   3     3718.87     3326.64     78.87 o 
  17   3   3      136.24      156.53     23.55 o 
  19   3   3      248.41      201.03     27.24 o 
  21   3   3       67.71       67.59     23.06 o 
  23   3   3      484.09      491.10    112.77 o 
  25   3   3      179.57      128.50     41.75 o 
  27   3   3        0.37       15.07     59.33 o 
 -30   4   3       59.78       68.67     50.87 o 
 -28   4   3      111.00       86.36     46.17 o 
 -26   4   3       30.91       30.01     31.10 o 
 -24   4   3        4.13       64.56     41.10 o 
 -22   4   3     2297.70     2266.02     72.72 o 
 -20   4   3     1621.24     1587.12     56.50 o 
 -18   4   3       10.99       15.06     17.49 o 
 -16   4   3      188.24      233.12     23.51 o 
 -14   4   3      119.24      183.22     22.24 o 
 -12   4   3     8665.98     8396.55    191.07 o 
 -10   4   3     2245.59     2092.53     67.70 o 
  -8   4   3    10779.93    11785.25    260.15 o 
  -6   4   3     9713.84    10322.13    280.94 o 
  -4   4   3      170.17      216.72     12.78 o 
  -2   4   3      125.20      100.85     10.09 o 
   0   4   3     2718.26     2219.25     57.40 o 
   2   4   3        3.46       13.88      7.29 o 
   4   4   3      208.27      286.08     16.77 o 
   8   4   3      910.80      982.00     45.49 o 
  10   4   3     4758.05     4427.58     86.53 o 
  12   4   3     5336.43     5512.93    107.07 o 
  14   4   3      574.75      573.37     26.55 o 
  16   4   3      203.85      266.36     26.26 o 
  18   4   3     3130.16     3008.84     85.65 o 
  20   4   3      135.26      193.99     27.09 o 
  22   4   3       50.84       20.16     26.70 o 
  24   4   3       67.74       25.83     28.18 o 
  26   4   3        0.89       62.72     41.41 o 
  28   4   3       48.79       35.98     69.05 o 
 -29   5   3        0.73      -11.20     46.63 o 
 -27   5   3       14.65       24.39     33.04 o 
 -25   5   3        1.53       17.57     25.06 o 
 -23   5   3      338.10      348.52     35.97 o 
 -21   5   3      489.32      458.40     38.46 o 
 -19   5   3     2246.70     2294.79     72.60 o 
 -17   5   3      145.02      192.34     24.49 o 
 -15   5   3      345.43      349.42     30.50 o 
 -13   5   3      104.35       95.21     20.66 o 
 -11   5   3      961.01      934.73     35.61 o 
  -9   5   3     1928.73     2228.42     90.89 o 
  -7   5   3     6835.60     7139.14    190.29 o 
  -5   5   3     2641.02     3349.08    121.85 o 
  -3   5   3        0.50       -5.31      8.26 o 
  -1   5   3     5838.06     6776.92    157.35 o 
   1   5   3     1470.09     1723.96     49.17 o 
   3   5   3       41.57       51.81     12.92 o 
   5   5   3     8240.85     8609.75    198.13 o 
   7   5   3     2607.89     2437.00     65.75 o 
   9   5   3      183.74       97.64     44.99 o 
  11   5   3     1494.42     1374.25     65.42 o 
  13   5   3      120.28      128.63     15.85 o 
  15   5   3      212.57      239.88     24.45 o 
  17   5   3      100.35      118.20     22.87 o 
  19   5   3      514.79      627.84    104.86 o 
  21   5   3        8.24        1.07     23.96 o 
  23   5   3        6.07      -12.23     25.32 o 
  25   5   3      104.09       85.89     34.90 o 
  27   5   3       47.00       15.55     34.15 o 
 -28   6   3      244.45      287.45     52.60 o 
 -26   6   3      226.54      150.56     33.48 o 
 -24   6   3        9.15        0.43     24.59 o 
 -22   6   3       12.09        0.68     22.60 o 
 -20   6   3      431.10      566.32     40.45 o 
 -18   6   3      175.36      131.94     25.83 o 
 -16   6   3      169.89      151.35     26.02 o 
 -14   6   3       77.98       72.25     21.45 o 
 -12   6   3        6.61       26.47     16.89 o 
 -10   6   3     4088.59     4033.95    101.47 o 
  -8   6   3      336.04      543.39     32.56 o 
  -6   6   3     1832.04     2465.36    103.67 o 
  -4   6   3      170.72      207.84     16.14 o 
  -2   6   3     1469.01     1319.83     42.17 o 
   0   6   3     6450.96     6451.36    153.35 o 
   2   6   3     6087.62     6450.94    153.44 o 
   4   6   3    11349.87    11976.57    272.47 o 
   6   6   3      440.28      480.14     25.21 o 
   8   6   3      871.59      799.45     47.16 o 
  10   6   3      141.05      167.06     23.16 o 
  14   6   3      445.99      390.53     46.06 o 
  16   6   3      276.13      300.67     31.51 o 
  18   6   3        0.75       -3.43     21.22 o 
  20   6   3        3.56      -11.85     22.43 o 
  22   6   3        9.02      -13.75     20.40 o 
  24   6   3       31.57       68.78     29.80 o 
  26   6   3      218.89      223.77     55.45 o 
 -27   7   3      171.07      247.39     43.43 o 
 -25   7   3       21.57       35.67     28.59 o 
 -23   7   3       91.22      140.74     30.81 o 
 -21   7   3        1.75       -5.44     22.38 o 
 -19   7   3       63.00       99.63     26.22 o 
 -17   7   3       12.13       24.50     22.85 o 
 -15   7   3      248.49      300.83     47.52 o 
 -13   7   3      369.43      358.66     34.35 o 
 -11   7   3      439.21      397.74     43.32 o 
  -9   7   3     3316.54     3391.14    104.97 o 
  -7   7   3      599.43      334.37     21.16 o 
  -5   7   3     2354.45     2688.71    104.21 o 
  -3   7   3       21.14       29.12     13.36 o 
  -1   7   3     1315.51     1219.15     42.31 o 
   1   7   3     6952.29     7440.17    256.68 o 
   3   7   3       88.51      128.92     17.33 o 
   5   7   3    10767.19    10793.60    249.96 o 
   7   7   3     3571.16     3776.20     99.95 o 
   9   7   3       28.03       29.20     20.05 o 
  11   7   3       22.35       46.77     21.79 o 
  13   7   3     3904.73     3477.85    142.65 o 
  15   7   3      750.67      721.32     43.20 o 
  17   7   3       22.09       -6.54     37.44 o 
  19   7   3       83.19       38.34     30.19 o 
  21   7   3      293.17      273.01     60.30 o 
  23   7   3      229.88      234.70     50.67 o 
  25   7   3      626.37      800.06     82.52 o 
 -26   8   3       14.58       45.75     35.71 o 
 -24   8   3       62.39       46.72     33.54 o 
 -22   8   3        3.73      -12.91     25.08 o 
 -20   8   3     1512.27     1425.53     58.78 o 
 -18   8   3       86.19       44.17     28.63 o 
 -16   8   3       17.61        0.38     22.91 o 
 -14   8   3        1.80       21.36     25.48 o 
 -12   8   3      400.40      375.01     69.05 o 
 -10   8   3       47.66       26.96     24.18 o 
  -8   8   3      140.17      138.90     23.91 o 
  -6   8   3     9336.51     8981.04    418.20 o 
  -4   8   3      144.57      162.68     19.40 o 
  -2   8   3       73.90       68.98     15.97 o 
   0   8   3    10138.70    11297.42    302.81 o 
   2   8   3      756.83      757.42     34.55 o 
   4   8   3     3982.72     3788.53    101.22 o 
   6   8   3        5.82       12.83     17.74 o 
   8   8   3        2.68       27.21     21.08 o 
  10   8   3      685.24      699.05     81.54 o 
  12   8   3     2246.21     2081.18    155.61 o 
  14   8   3      130.54      128.97     36.96 o 
  16   8   3      341.63      304.90     46.57 o 
  18   8   3        0.02       -9.45     29.01 o 
  20   8   3      395.97      348.25     52.68 o 
  22   8   3       36.22       27.82     38.97 o 
  24   8   3       19.87       69.54     54.46 o 
 -25   9   3        7.11      -12.68     91.66 o 
 -23   9   3      481.97      547.85     71.93 o 
 -21   9   3       43.99       23.70     32.41 o 
 -19   9   3     1121.01     1190.85     80.88 o 
 -17   9   3      301.35      329.62     52.07 o 
 -15   9   3      298.86      315.69     47.42 o 
 -13   9   3       68.29       26.85     27.46 o 
 -11   9   3     1720.12     1808.25     93.62 o 
  -9   9   3     1493.47     1443.65     81.57 o 
  -7   9   3       51.89       66.40     25.28 o 
  -5   9   3     2259.32     2011.37    151.44 o 
  -3   9   3      224.26      192.26     22.78 o 
  -1   9   3     7492.02     6926.63    194.84 o 
   1   9   3     3728.11     3522.74     98.23 o 
   3   9   3      187.33      216.20     24.73 o 
   5   9   3     1782.21     1637.02     69.64 o 
   7   9   3     5171.63     5171.19    158.50 o 
   9   9   3     3630.47     3649.97    149.11 o 
  11   9   3      772.81      746.97     63.51 o 
  13   9   3     3801.49     3403.39    146.80 o 
  15   9   3     1058.87      992.10     90.69 o 
  17   9   3       99.64      101.41     37.30 o 
  19   9   3       25.21       -9.52     35.74 o 
  21   9   3      179.75      103.84     44.52 o 
  23   9   3      138.67      174.34     52.74 o 
 -24  10   3        1.24        3.32     45.15 o 
 -22  10   3       44.61       50.40     53.73 o 
 -20  10   3        2.13       11.00     37.09 o 
 -18  10   3      194.73      220.07     51.56 o 
 -16  10   3        9.83       41.20     33.30 o 
 -14  10   3      638.75      796.32    175.30 o 
 -12  10   3       27.62       -8.26     26.64 o 
 -10  10   3        5.19        1.22     29.57 o 
  -8  10   3       26.67       27.41     31.28 o 
  -6  10   3      889.21      905.94     66.59 o 
  -4  10   3        4.93      -16.38     21.14 o 
  -2  10   3       62.85       65.64     22.61 o 
   0  10   3     5623.63     5333.00    140.24 o 
   2  10   3     2790.96     2854.59     86.80 o 
   4  10   3        0.18       11.17     24.13 o 
   6  10   3      335.05      370.75     37.69 o 
   8  10   3      525.13      614.84     49.80 o 
  10  10   3        0.25        7.65     53.25 o 
  12  10   3       89.41      127.99     41.33 o 
  14  10   3       76.74       62.24     36.45 o 
  16  10   3      174.95      164.60     43.40 o 
  18  10   3      102.40       56.40     37.50 o 
  20  10   3       39.25      -13.48     38.51 o 
  22  10   3        2.71      -15.27     32.83 o 
 -23  11   3      119.98       80.30     45.07 o 
 -21  11   3        0.24       38.97     40.12 o 
 -19  11   3       20.12       87.02     40.96 o 
 -17  11   3      400.21      375.28     58.31 o 
 -15  11   3       41.83       13.19     30.39 o 
 -13  11   3      586.57      502.12     60.68 o 
 -11  11   3      108.68       96.36     45.22 o 
  -9  11   3       75.79       34.64     37.25 o 
  -7  11   3      202.46      211.26     46.67 o 
  -5  11   3     1437.38     1352.09     64.44 o 
  -3  11   3        1.89       -0.38     33.72 o 
  -1  11   3      115.24      129.62     27.30 o 
   1  11   3      207.47      208.33     28.35 o 
   3  11   3      113.11      140.85     32.57 o 
   5  11   3      620.79      681.89     50.51 o 
   7  11   3      186.67      171.43     36.39 o 
   9  11   3        5.94       53.04     53.25 o 
  11  11   3       86.99       88.71     41.47 o 
  13  11   3       17.13       29.11     35.58 o 
  15  11   3       23.98       41.01     35.92 o 
  17  11   3      118.72      151.34     46.85 o 
  19  11   3       14.61      -34.04     34.04 o 
  21  11   3       31.30       22.43     38.54 o 
 -20  12   3        9.86        6.53     37.40 o 
 -18  12   3       46.03       26.34     41.12 o 
 -16  12   3       24.59       54.55     42.49 o 
 -14  12   3      223.74      163.02     46.46 o 
 -12  12   3      268.12      323.54     57.08 o 
 -10  12   3       25.26       53.38     37.50 o 
  -8  12   3       66.19       83.19     49.11 o 
  -6  12   3      700.00      746.12     72.37 o 
  -4  12   3      154.75      131.92     32.01 o 
  -2  12   3      469.14      409.26     42.17 o 
   0  12   3     2578.02     2429.22    120.07 o 
   2  12   3      388.06      597.68     49.90 o 
   4  12   3     1623.54     1872.15    101.32 o 
   6  12   3      463.94      460.71     56.86 o 
   8  12   3     1569.43     1687.38    140.05 o 
  10  12   3      239.02      253.53     87.29 o 
  12  12   3      458.33      581.09     71.71 o 
  14  12   3       29.16       41.40     48.63 o 
  16  12   3      191.46      263.39     53.28 o 
  18  12   3       73.48      121.94     41.68 o 
 -19  13   3      188.65      208.45     58.31 o 
 -17  13   3      415.26      346.00    142.24 o 
 -15  13   3       27.36      -11.73     35.50 o 
 -13  13   3      140.16      100.89     62.97 o 
 -11  13   3      212.70      210.79     51.34 o 
  -9  13   3     1294.31     1430.15     94.44 o 
  -7  13   3     1002.33     1022.16     76.16 o 
  -5  13   3       32.64       41.03     38.49 o 
  -3  13   3       52.17       43.01     30.46 o 
  -1  13   3     1618.42     1683.03     97.88 o 
   1  13   3      635.54      619.71     64.37 o 
   3  13   3       26.72        0.21     27.10 o 
   5  13   3       24.81      -14.65     53.98 o 
   7  13   3      308.48      270.36     51.48 o 
   9  13   3      545.87      484.26    120.35 o 
  11  13   3       20.41       57.80     40.09 o 
  13  13   3      391.33      447.94     65.15 o 
  15  13   3      165.91      362.92     63.77 o 
 -16  14   3        3.80        1.91     40.14 o 
 -14  14   3      164.77      215.52     57.40 o 
 -12  14   3       52.20       28.83     42.14 o 
 -10  14   3       68.49       98.89     49.42 o 
  -8  14   3      128.93      136.45     52.27 o 
  -6  14   3       57.40       57.60     43.23 o 
  -4  14   3        2.74       -3.89     57.38 o 
  -2  14   3        5.09       -4.86     58.35 o 
   0  14   3      119.54      109.31     45.47 o 
   2  14   3      562.30      512.92     83.15 o 
   4  14   3      956.92      912.74    103.58 o 
   6  14   3      230.32      136.84     46.04 o 
   8  14   3        0.01      -46.68     52.52 o 
  10  14   3       52.77       82.42     49.84 o 
  12  14   3      519.15      526.14     75.80 o 
  14  14   3        1.39       -6.32     66.13 o 
 -11  15   3        5.13       18.00     39.28 o 
  -9  15   3      256.84      327.84     62.25 o 
  -7  15   3      272.48      288.87     70.02 o 
  -5  15   3       34.91       53.00     69.54 o 
  -3  15   3       12.57      -13.62     62.24 o 
  -1  15   3      114.99      170.20     80.24 o 
   1  15   3       10.75        5.10     38.54 o 
   3  15   3        0.00       24.31     57.87 o 
   5  15   3        1.93      -11.67     57.87 o 
   7  15   3        5.22       21.37     42.46 o 
   9  15   3        1.72        1.20     46.93 o 
  -2  16   3      143.66      240.71     94.82 o 
 -30   0   4      273.62      230.01     75.86 o 
 -28   0   4      479.42      386.10     85.58 o 
 -26   0   4      193.12      190.13     65.65 o 
 -24   0   4      197.69      193.54     67.59 o 
 -22   0   4      247.11      196.46     59.81 o 
 -20   0   4     1559.51     1447.00     96.53 o 
 -18   0   4      242.08      232.58     31.08 o 
 -16   0   4     8128.16     8587.83    224.59 o 
 -14   0   4      133.33      165.62     16.69 o 
 -12   0   4      764.33      666.13     28.13 o 
 -10   0   4     2198.80     2339.98     67.05 o 
  -8   0   4     3272.64     3804.90    125.11 o 
  -6   0   4    30599.81    33414.97    812.53 o 
  -4   0   4    88668.83    94961.66   3806.08 o 
  -2   0   4    43886.70    47843.92   1461.16 o 
   0   0   4     4246.18     4720.74    151.98 o 
   2   0   4   370704.31   333621.88  10995.47 o 
   4   0   4   541932.69   467900.47  16412.79 o 
   6   0   4      162.02      180.61     24.14 o 
   8   0   4     7246.88     7240.61    283.01 o 
  10   0   4     6689.23     6474.87    170.55 o 
  12   0   4     2914.45     2968.25    112.21 o 
  14   0   4      992.23      821.27     67.06 o 
  16   0   4      120.98      113.41     22.00 o 
  18   0   4      203.04      192.47     26.13 o 
  20   0   4      199.56      266.15     31.81 o 
  22   0   4      227.60      221.74     54.46 o 
  24   0   4        3.94      -43.76     43.76 o 
 -31   1   4        5.23      -45.37     45.37 o 
 -29   1   4      103.19      121.47     46.63 o 
 -27   1   4      353.95      258.90     50.86 o 
 -25   1   4     2168.81     2101.20    140.53 o 
 -23   1   4      257.01      276.14     46.91 o 
 -21   1   4        0.20       -1.97     18.42 o 
 -19   1   4     1387.68     1500.35     50.29 o 
 -17   1   4    11723.84    12192.97    221.37 o 
 -15   1   4      332.51      294.46     24.28 o 
 -13   1   4     2888.28     3086.60     62.30 o 
 -11   1   4      218.96      272.32     12.55 o 
  -9   1   4     6148.12     6148.80    115.77 o 
  -7   1   4    48796.06    51537.68   1798.49 o 
  -5   1   4    27109.44    28411.84    694.50 o 
  -3   1   4     4219.60     4637.34    103.12 o 
  -1   1   4    24161.60    24392.70    529.25 o 
   1   1   4    19082.64    19057.16    480.83 o 
   3   1   4    19824.61    18760.65    325.36 o 
   5   1   4    30643.09    30108.62    521.59 o 
   7   1   4    14675.83    13041.25    230.14 o 
   9   1   4     3648.22     4583.57     95.65 o 
  11   1   4     1400.47     1404.19     35.04 o 
  13   1   4     1588.12     1570.98     39.76 o 
  15   1   4     4740.97     4607.20    102.72 o 
  17   1   4     2265.55     2275.64     55.33 o 
  19   1   4      127.29      156.02     20.53 o 
  21   1   4       72.87       92.45     23.76 o 
  23   1   4      191.66      184.90     66.86 o 
  25   1   4      545.13      340.88     68.57 o 
  27   1   4        8.65      -23.83     58.84 o 
 -30   2   4       12.20      -19.11     44.85 o 
 -28   2   4       31.85       53.88     44.48 o 
 -26   2   4      734.51      402.30    107.22 o 
 -24   2   4      179.84      233.05     35.42 o 
 -22   2   4       33.90       68.55     27.04 o 
 -20   2   4        0.22       -5.73     16.76 o 
 -18   2   4       63.31       72.50     15.39 o 
 -16   2   4      208.14      252.97     17.37 o 
 -14   2   4        9.41       10.67      6.98 o 
 -12   2   4     3179.33     3429.99     67.60 o 
 -10   2   4     3642.11     3597.34    100.73 o 
  -8   2   4     1855.10     1610.43     41.94 o 
  -4   2   4      432.32      522.78     32.50 o 
  -2   2   4    11099.80    10950.46    249.24 o 
   6   2   4      837.78      952.96     29.41 o 
   8   2   4     9566.39     9648.29    192.26 o 
  10   2   4       98.35       99.61     10.94 o 
  12   2   4     1956.22     1843.29     69.06 o 
  14   2   4      703.31      608.92     32.82 o 
  16   2   4       21.95       28.17     12.53 o 
  18   2   4      274.17      311.89     25.96 o 
  20   2   4      137.59      127.19     24.48 o 
  22   2   4      315.93      347.34     55.05 o 
  24   2   4       50.25       57.38     51.55 o 
  26   2   4       59.27       63.22     51.06 o 
  28   2   4      142.83       99.69     75.86 o 
 -31   3   4       30.97      119.95     52.29 o 
 -29   3   4       20.31       30.88     45.88 o 
 -27   3   4      214.33      184.86     48.63 o 
 -25   3   4       21.38        7.94     26.72 o 
 -23   3   4     1418.61     1502.56     57.34 o 
 -21   3   4        2.11       -7.12     18.56 o 
 -19   3   4      894.32      810.37     36.82 o 
 -17   3   4     4838.27     4638.94    115.46 o 
 -15   3   4      479.98      553.91     28.34 o 
 -13   3   4      115.69      161.78     12.21 o 
 -11   3   4       53.42       86.21     15.34 o 
  -9   3   4     2263.84     2018.37     63.06 o 
  -7   3   4     2823.43     2854.84    148.41 o 
  -5   3   4       24.59       23.89      4.79 o 
  -3   3   4    11546.59    11417.82    249.81 o 
  -1   3   4     2221.27     2341.91     63.38 o 
   3   3   4      112.25       81.95     11.44 o 
   5   3   4     3935.55     3621.30     87.18 o 
   7   3   4    11286.98     8740.44    709.23 o 
   9   3   4      371.92      552.59     29.49 o 
  11   3   4     4354.14     4021.57    137.90 o 
  13   3   4      173.77      198.32     16.76 o 
  15   3   4        1.05        2.44     13.92 o 
  17   3   4      331.43      270.02     26.86 o 
  19   3   4      656.94      741.43     43.66 o 
  21   3   4      111.83      105.47     30.19 o 
  23   3   4        0.01      -13.88     24.55 o 
  25   3   4       31.93      -15.44     33.46 o 
  27   3   4       46.74       52.52     60.30 o 
 -30   4   4       64.03      103.39     84.61 o 
 -28   4   4        2.79      -17.99     42.29 o 
 -26   4   4       55.63       30.62     29.99 o 
 -24   4   4      766.39      910.30     88.37 o 
 -22   4   4     1265.05     1382.92     62.83 o 
 -20   4   4       89.45       95.35     22.61 o 
 -18   4   4     1142.54     1314.45     52.22 o 
 -16   4   4     1051.74      935.36     45.62 o 
 -14   4   4      103.66       96.74     18.69 o 
 -12   4   4     8291.57     8818.60    232.06 o 
 -10   4   4       84.17       96.86     11.30 o 
  -8   4   4     3005.80     2905.68     85.98 o 
  -6   4   4    31888.95    33867.37    722.19 o 
  -4   4   4    24586.48    25228.98    485.50 o 
  -2   4   4     1984.22     2122.84     55.40 o 
   0   4   4     2958.16     3341.33     81.85 o 
   2   4   4     1781.79     1622.37     45.25 o 
   4   4   4      235.26      238.02     33.07 o 
   6   4   4    17215.36    15605.04    399.64 o 
   8   4   4        0.37       -0.98      7.51 o 
  10   4   4      251.45      235.03     14.42 o 
  12   4   4     1660.18     1626.96     40.90 o 
  14   4   4        0.23        5.15     12.21 o 
  16   4   4      680.66      677.62     56.05 o 
  18   4   4       21.50        4.90     19.48 o 
  20   4   4      334.30      391.76     51.89 o 
  22   4   4      143.53      170.66     54.55 o 
  24   4   4       41.48       22.84     29.19 o 
  26   4   4       56.64       60.20     39.04 o 
 -29   5   4       28.35        9.03     42.63 o 
 -27   5   4       70.33       65.16     33.67 o 
 -25   5   4     1067.54     1145.18     62.91 o 
 -23   5   4     1007.19     1118.18     59.65 o 
 -21   5   4       17.90       20.30     21.49 o 
 -19   5   4     1262.68     1152.21     46.87 o 
 -17   5   4     2221.71     1964.51     63.23 o 
 -15   5   4     1678.50     1310.11     55.64 o 
 -13   5   4     1541.92     1332.14     52.51 o 
 -11   5   4     1955.08     2060.12     57.39 o 
  -9   5   4        2.86       11.30      9.89 o 
  -7   5   4    13823.18    13069.47    330.60 o 
  -5   5   4     1139.94      918.23     30.76 o 
  -3   5   4    16749.97    18838.68    416.22 o 
  -1   5   4     1345.90     1239.11     49.20 o 
   1   5   4     4093.02     4125.84    136.31 o 
   3   5   4        3.12        9.47      9.05 o 
   5   5   4      335.52      409.90     22.19 o 
   9   5   4      853.77      493.33     50.82 o 
  11   5   4     1050.88      923.96     64.29 o 
  13   5   4        5.04       -6.86     11.80 o 
  15   5   4     2995.23     3046.67    115.24 o 
  17   5   4      590.26      615.55     58.47 o 
  19   5   4       82.61       62.05     26.44 o 
  21   5   4      290.96      226.15     56.74 o 
  23   5   4      164.40      111.03     57.69 o 
  25   5   4      439.49      274.87    118.31 o 
  27   5   4        1.57        4.70     33.49 o 
 -28   6   4      203.73      226.63     39.94 o 
 -26   6   4      368.51      349.15     86.33 o 
 -24   6   4       37.93       49.21     29.88 o 
 -22   6   4      310.12      352.04     36.28 o 
 -20   6   4       14.54       27.39     22.68 o 
 -18   6   4      247.48      238.49     35.68 o 
 -16   6   4      224.57      252.39     31.16 o 
 -14   6   4     1141.98     1152.52     51.91 o 
 -12   6   4     1844.13     1924.70     69.56 o 
 -10   6   4       41.26       50.29     12.90 o 
  -8   6   4      955.85      953.69     67.59 o 
  -6   6   4     5701.45     6581.76    155.50 o 
  -4   6   4        8.24       21.31     10.19 o 
  -2   6   4      101.57      138.60     15.37 o 
   0   6   4     3274.05     3820.78     96.56 o 
   2   6   4     8374.62     8881.77    239.62 o 
   4   6   4    20073.21    17361.99    449.48 o 
   6   6   4     6997.31     6701.54    186.50 o 
   8   6   4      119.86      124.14     14.59 o 
  10   6   4     2976.72     2604.33    112.09 o 
  14   6   4       50.47       49.33     21.40 o 
  16   6   4       28.21       11.39     22.45 o 
  18   6   4      189.66      173.47     32.13 o 
  20   6   4      245.67      174.89     43.48 o 
  22   6   4       17.84      -12.87     25.48 o 
  24   6   4       10.34       20.75     28.59 o 
  26   6   4       25.58       45.59     33.27 o 
 -27   7   4       87.48       91.29     32.24 o 
 -25   7   4        2.21      -16.26     26.93 o 
 -23   7   4       18.33       41.52     34.16 o 
 -21   7   4        0.32        4.32     22.83 o 
 -19   7   4       14.63       20.21     24.14 o 
 -17   7   4      154.90      166.18     30.25 o 
 -15   7   4      308.29      339.13     34.91 o 
 -13   7   4       37.49       59.77     21.27 o 
 -11   7   4      287.40      325.76     32.00 o 
  -9   7   4     4618.86     4332.98    128.98 o 
  -7   7   4     2374.16     2469.63     68.27 o 
  -5   7   4     4667.74     5663.39    262.78 o 
  -3   7   4     7156.35     7632.67    180.41 o 
  -1   7   4       47.26      118.76     16.41 o 
   1   7   4      103.54       82.46     16.46 o 
   3   7   4      327.71      311.72     22.19 o 
   5   7   4      160.72      183.96     20.12 o 
   7   7   4        0.27        2.88     14.45 o 
   9   7   4     3270.90     3175.70    104.04 o 
  11   7   4      599.80      626.10     41.06 o 
  13   7   4     4940.75     4637.43    180.17 o 
  15   7   4     2135.82     1967.68    101.51 o 
  17   7   4       28.31       38.22     30.14 o 
  19   7   4       34.34        5.35     29.97 o 
  21   7   4       77.73       50.18     40.36 o 
  23   7   4        6.24       14.53     37.16 o 
  25   7   4       43.48      111.42     62.24 o 
 -26   8   4      215.48      196.50     38.14 o 
 -24   8   4      890.61      841.53     78.47 o 
 -22   8   4      124.65      183.01     32.82 o 
 -20   8   4      117.91      135.79     34.32 o 
 -18   8   4        0.20      -10.37     22.74 o 
 -16   8   4       98.64       99.38     28.17 o 
 -14   8   4      340.95      341.48     46.40 o 
 -12   8   4        9.01        7.73     33.07 o 
 -10   8   4      166.80      122.27     33.18 o 
  -8   8   4      322.68      247.36     26.18 o 
  -6   8   4     1990.21     2299.24     81.31 o 
  -4   8   4     4136.10     4420.20    114.10 o 
  -2   8   4      434.76      476.55     28.42 o 
   0   8   4     1271.37     1347.19     48.19 o 
   2   8   4      352.53      367.64     26.94 o 
   4   8   4     1110.51     1072.32     42.81 o 
   6   8   4      115.50      142.43     20.38 o 
   8   8   4       87.10       93.54     25.23 o 
  10   8   4     1390.89     1301.93     64.45 o 
  12   8   4       15.49       39.07     37.93 o 
  14   8   4      220.02      179.92     40.50 o 
  16   8   4       84.38       57.91     33.51 o 
  18   8   4        1.45      -28.13     28.80 o 
  20   8   4       54.76      111.18     41.61 o 
  22   8   4       30.79       78.53     40.57 o 
  24   8   4       80.62      120.24     46.93 o 
 -25   9   4      235.02      324.57     49.31 o 
 -23   9   4      113.01      136.48     33.91 o 
 -21   9   4      112.09       47.49     40.30 o 
 -19   9   4      189.73      163.02     50.33 o 
 -17   9   4      657.84      490.43     55.73 o 
 -15   9   4      859.20      893.80     66.48 o 
 -13   9   4       93.41       64.55     33.65 o 
 -11   9   4       17.23       15.66     27.50 o 
  -9   9   4        0.28      -12.74     24.64 o 
  -7   9   4     2524.16     2488.96    104.48 o 
  -5   9   4      954.33      905.31     47.62 o 
  -3   9   4      350.53      390.49     28.80 o 
  -1   9   4       48.71       43.22     18.98 o 
   1   9   4      497.89      534.06     34.38 o 
   3   9   4      735.37      766.84     38.81 o 
   5   9   4     1699.21     1617.63     68.82 o 
   7   9   4       26.43       74.44     28.31 o 
   9   9   4       29.44      118.97     30.43 o 
  11   9   4     1499.66     1521.77     86.12 o 
  13   9   4     1037.57     1022.93     70.95 o 
  15   9   4        4.31       -6.30     28.88 o 
  17   9   4      345.12      258.55     49.16 o 
  19   9   4       81.03       77.07     37.82 o 
  21   9   4       60.20      113.40     49.60 o 
  23   9   4       13.74       17.67     40.91 o 
 -24  10   4       51.27       15.33     41.42 o 
 -22  10   4       18.26       -7.64     38.68 o 
 -20  10   4       18.18        8.54     38.68 o 
 -18  10   4      546.77      432.13    124.97 o 
 -16  10   4      139.80      119.09     38.21 o 
 -14  10   4      220.82      285.13     48.31 o 
 -12  10   4     2637.27     2620.13    125.30 o 
 -10  10   4     2230.23     2039.94    105.93 o 
  -8  10   4      877.34      828.42     63.06 o 
  -6  10   4     1169.44     1307.74     60.99 o 
  -4  10   4     4797.22     4846.52    150.75 o 
  -2  10   4     3686.80     3648.95    102.12 o 
   0  10   4     1000.26      824.13     42.15 o 
   2  10   4     5160.73     4571.40    168.28 o 
   4  10   4     2838.07     2794.14    100.12 o 
   6  10   4     2774.01     2665.15     99.37 o 
   8  10   4      844.68      778.11     52.91 o 
  10  10   4      210.59      262.73     45.57 o 
  12  10   4      366.16      420.52     75.86 o 
  14  10   4      107.95      219.00     46.75 o 
  16  10   4       44.35       53.83     47.17 o 
  18  10   4      189.33      141.18     43.14 o 
  20  10   4      205.29      248.03     51.95 o 
  22  10   4        2.78       40.75     82.42 o 
 -23  11   4       65.73       76.21     50.33 o 
 -21  11   4        0.71      -30.66     40.01 o 
 -19  11   4        0.08       -2.92     37.73 o 
 -17  11   4      589.10      462.34     62.70 o 
 -15  11   4      271.80      300.38     53.77 o 
 -13  11   4      356.16      355.18     58.10 o 
 -11  11   4      180.84      195.28     44.95 o 
  -9  11   4      321.79      332.12     51.06 o 
  -7  11   4     2956.89     2717.06    229.04 o 
  -5  11   4      826.33      736.78     56.87 o 
  -3  11   4        0.84       -2.61     22.24 o 
  -1  11   4      826.17      901.18     44.09 o 
   1  11   4      383.60      401.05     34.29 o 
   3  11   4      239.59      269.74     34.87 o 
   5  11   4     1159.71     1373.72     68.59 o 
   7  11   4     1934.47     2068.88     87.46 o 
   9  11   4     2399.42     2323.80    119.87 o 
  11  11   4      281.03      411.56     59.30 o 
  13  11   4       21.56       43.19     35.57 o 
  15  11   4       64.54       95.47     41.40 o 
  17  11   4      161.69      171.08     47.42 o 
  19  11   4       88.23      107.51     45.52 o 
 -20  12   4       53.89       88.25     43.66 o 
 -18  12   4        8.55       22.21     37.64 o 
 -16  12   4      111.14       26.52     40.28 o 
 -14  12   4        0.37       -5.84     33.24 o 
 -12  12   4      101.10       83.08     40.42 o 
 -10  12   4        4.06      -30.80     30.80 o 
  -8  12   4      584.66      527.77     63.43 o 
  -6  12   4      314.80      322.12     51.91 o 
  -4  12   4      251.99      261.08     36.27 o 
  -2  12   4      707.34      586.95     59.14 o 
   0  12   4      316.61      332.21     50.67 o 
   2  12   4      615.02      584.23     72.39 o 
   4  12   4       59.13      129.12     35.26 o 
   6  12   4      323.16      305.12     88.54 o 
   8  12   4      113.32      106.88     42.46 o 
  10  12   4        9.43      -29.47     34.06 o 
  12  12   4       18.76      -10.97     35.51 o 
  14  12   4        6.73       -0.86     36.90 o 
  16  12   4       27.15       -3.06     35.96 o 
  18  12   4        7.08       25.87     41.38 o 
 -19  13   4      161.82      209.02    103.58 o 
 -17  13   4       48.81       68.87     44.79 o 
 -15  13   4       34.33       64.20     42.74 o 
 -13  13   4       32.51      -18.08     38.93 o 
 -11  13   4        5.68       16.61     35.92 o 
  -9  13   4      105.70      131.00     44.31 o 
  -7  13   4        0.16       14.96     36.06 o 
  -5  13   4      353.99      320.01     56.67 o 
  -3  13   4      104.56      100.64     43.18 o 
  -1  13   4      134.65      186.34     45.61 o 
   1  13   4       63.33       91.60     40.83 o 
   3  13   4        4.03       23.09     28.37 o 
   5  13   4       22.09       16.61     34.06 o 
   7  13   4       32.90       25.92     37.98 o 
   9  13   4       67.54       94.63     48.11 o 
  11  13   4       50.09       31.80     47.17 o 
  13  13   4       51.77       63.13     76.10 o 
  15  13   4      127.70      210.33     54.17 o 
 -16  14   4        0.19       73.88     46.36 o 
 -14  14   4       81.52      113.61     53.28 o 
 -12  14   4      586.16      635.32     80.72 o 
 -10  14   4      231.22      301.99     59.98 o 
  -8  14   4       21.49        5.74     41.61 o 
  -6  14   4       67.91       52.38     41.69 o 
  -4  14   4      246.53      278.15     79.26 o 
  -2  14   4       14.05      -12.16     53.49 o 
   0  14   4      233.90      175.86     42.58 o 
   2  14   4        4.00        8.59     35.87 o 
   4  14   4       22.42       28.69     53.98 o 
   6  14   4      212.50      146.82     48.49 o 
   8  14   4       64.29       81.12     48.36 o 
  10  14   4        9.58      -37.69     37.69 o 
  12  14   4        9.21        7.89     42.09 o 
 -11  15   4        0.14      -31.27     38.08 o 
  -9  15   4       12.38      129.60     56.89 o 
  -7  15   4       23.73       26.54     44.73 o 
  -5  15   4        2.07      -11.67     78.78 o 
  -3  15   4      275.99      297.12     91.91 o 
  -1  15   4      422.72      511.56    108.93 o 
   1  15   4       36.28       -9.99     43.78 o 
   3  15   4       32.41       35.01     55.44 o 
   5  15   4       42.08        0.97     61.27 o 
   7  15   4      532.24      599.39    110.14 o 
   9  15   4      181.01      208.81     61.29 o 
  -2  16   4      137.90      282.53     92.88 o 
 -31   1   5       13.64       19.24     47.61 o 
 -29   1   5       39.86       13.78     44.85 o 
 -27   1   5      128.88      177.08     47.05 o 
 -25   1   5       72.85      178.37     90.45 o 
 -23   1   5      286.58      332.47     50.37 o 
 -21   1   5       71.89       55.87     23.61 o 
 -19   1   5      250.52      325.20     25.52 o 
 -17   1   5       10.57       13.44     11.10 o 
 -15   1   5     1467.88     1347.38     33.75 o 
 -13   1   5     5067.24     4924.71     93.78 o 
 -11   1   5     1531.71     1338.85     30.73 o 
  -9   1   5     7215.87     7715.88    138.59 o 
  -7   1   5      242.65      336.30     15.02 o 
  -5   1   5      760.00      891.52     26.83 o 
  -3   1   5    15304.17    16860.57    324.71 o 
  -1   1   5       82.90       67.90      7.92 o 
   1   1   5    37749.14    39452.79    986.36 o 
   3   1   5    88999.97    88066.91   1672.51 o 
   5   1   5     4018.50     3490.10     79.59 o 
   7   1   5      373.71      342.72     31.81 o 
   9   1   5     3467.90     3162.19     63.72 o 
  11   1   5      106.22      111.83     11.76 o 
  13   1   5     1562.89     1604.27     43.49 o 
  15   1   5       11.47       29.71     11.47 o 
  17   1   5      674.33      693.39     31.61 o 
  19   1   5        7.87       13.73     15.91 o 
  21   1   5       21.28       59.49     24.26 o 
  23   1   5       11.15       -8.27     46.68 o 
  25   1   5        6.76      -26.26     52.03 o 
 -30   2   5       37.83      -10.17     39.22 o 
 -28   2   5        0.15       41.18     39.70 o 
 -26   2   5        0.03        7.54     37.59 o 
 -24   2   5      561.56      657.91     74.39 o 
 -22   2   5      565.01      567.81     43.50 o 
 -20   2   5     4316.20     4458.72    114.97 o 
 -18   2   5      892.16      845.97     35.05 o 
 -16   2   5      130.69       85.37     12.67 o 
 -14   2   5      475.82      493.61     20.43 o 
 -12   2   5    15142.95    15407.33    297.62 o 
 -10   2   5    10753.63    10675.00    234.96 o 
  -8   2   5     3050.80     2775.14     66.92 o 
  -6   2   5    36672.68    41057.06    872.46 o 
  -4   2   5    71464.28    77001.96   1462.56 o 
  -2   2   5     4315.82     4268.41     99.03 o 
   0   2   5      298.58      274.31     17.90 o 
   2   2   5      120.75      114.30     10.74 o 
   4   2   5    39763.09    31049.36    957.24 o 
   6   2   5      160.46      212.51     25.34 o 
   8   2   5    12656.63    11368.37    239.98 o 
  10   2   5     3496.83     3089.29     64.11 o 
  12   2   5     4113.90     3401.10    120.61 o 
  14   2   5      673.47      693.60     25.91 o 
  16   2   5       56.46       75.76     14.94 o 
  18   2   5        3.70       15.94     15.17 o 
  20   2   5      770.71      883.45     41.33 o 
  22   2   5       93.39      107.23     28.75 o 
  24   2   5       46.94       41.30     34.80 o 
  26   2   5       31.39      -23.34     56.41 o 
 -31   3   5      150.56      136.80    101.15 o 
 -29   3   5      334.52      174.95    108.44 o 
 -27   3   5      234.16      209.56     48.05 o 
 -25   3   5      215.13      268.12     38.58 o 
 -23   3   5       86.44      143.05     31.06 o 
 -21   3   5      302.10      279.73     32.85 o 
 -19   3   5       25.61       30.85     17.11 o 
 -17   3   5       49.10       40.04     16.06 o 
 -15   3   5      158.37      134.77     17.18 o 
 -13   3   5     7792.69     7792.21    221.37 o 
 -11   3   5       22.28        3.92     11.14 o 
  -9   3   5      410.04      497.33     26.10 o 
  -7   3   5     7970.34     9068.83    200.08 o 
  -5   3   5      174.96      245.06     22.32 o 
  -3   3   5     2208.84     2374.08     72.83 o 
  -1   3   5    61123.48    60318.16   1302.94 o 
   3   3   5     1930.32     1633.89     89.47 o 
   5   3   5      268.04      263.24     15.39 o 
   7   3   5      452.96      435.69     16.33 o 
   9   3   5     1748.44     1306.63     50.23 o 
  11   3   5      828.05      599.28     41.56 o 
  13   3   5     1652.68     1486.08     55.24 o 
  15   3   5     1528.36     1612.34     75.18 o 
  17   3   5     1632.24     1777.05     74.48 o 
  19   3   5      328.07      393.57     37.95 o 
  21   3   5      293.25      302.49     37.87 o 
  23   3   5       11.39       21.11     26.13 o 
  25   3   5        1.01       16.56     27.96 o 
  27   3   5        7.21      -46.20     71.00 o 
 -30   4   5        4.52       20.18     47.52 o 
 -28   4   5        1.19       25.53     42.64 o 
 -26   4   5      301.80      298.08     48.37 o 
 -24   4   5      361.19      354.48     34.78 o 
 -22   4   5      486.59      418.54     34.54 o 
 -20   4   5      477.22      429.69     32.60 o 
 -18   4   5      146.39      216.03     24.58 o 
 -16   4   5      235.80      253.55     23.12 o 
 -14   4   5     1504.80     1428.78     55.04 o 
 -12   4   5    16143.03    17078.74    432.37 o 
 -10   4   5       50.53       38.76     13.76 o 
  -8   4   5    16736.84    19660.06    426.95 o 
  -6   4   5     3824.83     3746.25    101.09 o 
  -4   4   5       57.41       98.89     11.97 o 
  -2   4   5    10120.98     9572.22    192.73 o 
   0   4   5      396.09      356.25     17.48 o 
   2   4   5      204.61      208.78     15.04 o 
   4   4   5     3110.46     2273.30    266.24 o 
   6   4   5     2527.37     2801.22    146.86 o 
   8   4   5      758.38      845.70     39.75 o 
  10   4   5      134.84      124.97     11.91 o 
  12   4   5      130.70      161.03     14.24 o 
  14   4   5      473.72      496.25     38.04 o 
  16   4   5     1463.35     1332.67     48.01 o 
  18   4   5       47.94       32.67     23.22 o 
  20   4   5       20.77       11.33     22.74 o 
  22   4   5      189.58      169.25     35.19 o 
  24   4   5        0.04        7.97     26.10 o 
  26   4   5        5.46       -1.62     25.60 o 
 -29   5   5        2.80      122.54     49.86 o 
 -27   5   5       19.55       35.64     34.32 o 
 -25   5   5      314.48      333.43     44.85 o 
 -23   5   5       72.82       45.30     25.17 o 
 -21   5   5       26.44       27.27     21.63 o 
 -19   5   5      290.30      315.45     31.94 o 
 -17   5   5       38.69       20.62     18.80 o 
 -15   5   5      194.05      187.36     25.92 o 
 -13   5   5      520.43      558.26     35.17 o 
 -11   5   5      267.97      283.86     25.95 o 
  -9   5   5      506.63      687.69     30.77 o 
  -7   5   5     1850.81     1965.60     47.59 o 
  -5   5   5      421.41      464.33     21.76 o 
  -3   5   5     6014.59     6486.01    151.89 o 
  -1   5   5      128.64      142.96     14.70 o 
   1   5   5      144.76      195.29     16.25 o 
   3   5   5     3722.62     3661.60     92.26 o 
   5   5   5      605.84      479.67     29.19 o 
   7   5   5       43.53       29.15     10.66 o 
   9   5   5      983.63      825.21     67.59 o 
  11   5   5      425.23      414.51     28.13 o 
  13   5   5      266.70      297.32     24.14 o 
  15   5   5      301.66      239.79     26.54 o 
  17   5   5      484.42      408.81     68.35 o 
  19   5   5       34.57       25.57     29.09 o 
  21   5   5      175.24      114.42     28.25 o 
  23   5   5       23.23       18.38     23.85 o 
  25   5   5       33.89       40.62     29.60 o 
  27   5   5        0.12        0.97     56.41 o 
 -28   6   5       28.90       34.55     34.18 o 
 -26   6   5       27.80       77.84     30.67 o 
 -24   6   5      868.65      675.03     55.08 o 
 -22   6   5      241.06      225.93     31.60 o 
 -20   6   5      126.48      129.49     27.06 o 
 -18   6   5     4193.58     4024.97    128.15 o 
 -16   6   5      429.85      439.38     61.51 o 
 -14   6   5     1393.20     1189.97     53.61 o 
 -12   6   5     1776.78     1815.55     95.29 o 
 -10   6   5        9.58        1.69      9.43 o 
  -8   6   5      288.15      350.62     19.01 o 
  -6   6   5     2680.85     2984.93     77.85 o 
  -4   6   5     3820.66     4547.43    111.30 o 
  -2   6   5       95.90       53.36     12.23 o 
   0   6   5     1050.80     1330.42     42.92 o 
   2   6   5     2855.63     3462.94     89.75 o 
   4   6   5    13551.38    13275.72    389.61 o 
   6   6   5    15825.69    14460.97    327.98 o 
   8   6   5     2260.43     2167.37     62.57 o 
  10   6   5       12.58        1.31     15.31 o 
  12   6   5     4823.74     4173.32    160.92 o 
  14   6   5      315.90      309.70     74.40 o 
  16   6   5      154.42      115.65     34.89 o 
  18   6   5      206.29      201.85     40.91 o 
  20   6   5      145.76      125.97     30.61 o 
  22   6   5      185.81      152.69     34.56 o 
  24   6   5        0.03       -0.24     25.83 o 
  26   6   5        4.68       17.95     39.53 o 
 -29   7   5       15.89      -11.35     42.10 o 
 -27   7   5        4.72       29.09     29.83 o 
 -25   7   5       12.19       49.01     30.16 o 
 -23   7   5      450.74      645.55     55.00 o 
 -21   7   5      323.21      350.98     40.36 o 
 -19   7   5      471.44      409.58     41.75 o 
 -17   7   5      701.05      624.53     46.47 o 
 -15   7   5        8.52       -0.13     19.18 o 
 -13   7   5     2196.33     1971.30     74.15 o 
 -11   7   5      254.57      273.61     29.86 o 
  -9   7   5     1430.83     1283.93     52.76 o 
  -7   7   5       30.31       37.47     11.78 o 
  -5   7   5      219.00      239.74     18.88 o 
  -3   7   5     4234.88     4628.83    115.77 o 
  -1   7   5     1206.17     1261.46     43.51 o 
   1   7   5    18581.27    18282.71    410.09 o 
   3   7   5     4839.31     4711.14    120.27 o 
   5   7   5      155.47      161.28     18.89 o 
   7   7   5     2101.91     1928.93     86.80 o 
   9   7   5    16096.59    14780.62    447.29 o 
  11   7   5      210.19      225.71     28.30 o 
  13   7   5       29.18       43.72     27.67 o 
  15   7   5      918.75      779.04     76.59 o 
  17   7   5      337.30      280.60     45.98 o 
  19   7   5      326.69      346.67     84.37 o 
  21   7   5       59.64       98.61     46.93 o 
  23   7   5      150.97      206.71    149.53 o 
  25   7   5        3.34       33.58     40.03 o 
 -28   8   5      149.76      145.40     77.32 o 
 -26   8   5        5.48        6.09     29.42 o 
 -24   8   5      681.22      564.61     47.62 o 
 -22   8   5      250.96      232.52     34.34 o 
 -20   8   5      763.32      668.10     86.20 o 
 -18   8   5      156.99      151.53     30.48 o 
 -16   8   5        0.07       -7.45     22.64 o 
 -14   8   5       32.07       37.74     21.86 o 
 -12   8   5     5109.32     5034.64    216.15 o 
  -8   8   5       82.34      105.21     20.74 o 
  -6   8   5       19.76        3.20     15.84 o 
  -4   8   5     2727.97     2380.10     74.33 o 
  -2   8   5     7753.66     7634.14    184.00 o 
   0   8   5     1048.84     1025.47     40.95 o 
   2   8   5      228.90      248.11     23.04 o 
   4   8   5      117.56      120.13     20.83 o 
   6   8   5      313.64      361.87     47.24 o 
   8   8   5      706.14      655.67     77.07 o 
  10   8   5     1355.78     1241.10     59.61 o 
  12   8   5      916.27      831.77     82.67 o 
  14   8   5     1952.93     1661.91     92.31 o 
  16   8   5      384.30      343.77     50.02 o 
  18   8   5       37.37       79.43     35.38 o 
  20   8   5      797.30      742.13    217.85 o 
  22   8   5      396.26      544.71    141.99 o 
  24   8   5       42.25       89.90     73.43 o 
 -25   9   5      101.69      111.53     35.36 o 
 -23   9   5      436.35      466.93     52.22 o 
 -21   9   5        0.70      -17.12     28.20 o 
 -19   9   5        0.02       -3.20     32.66 o 
 -17   9   5      557.75      454.06     55.78 o 
 -15   9   5       84.60       64.85     33.05 o 
 -13   9   5       12.78       27.51     35.50 o 
 -11   9   5     1086.88      878.11    106.25 o 
  -9   9   5      392.64      399.21     47.79 o 
  -7   9   5     1289.13     1196.14     55.55 o 
  -5   9   5        9.41      -17.80     17.80 o 
  -3   9   5     2992.99     2595.73     77.03 o 
  -1   9   5     3935.89     3954.48    107.37 o 
   1   9   5      378.00      418.42     32.36 o 
   3   9   5     1162.19     1143.06     46.53 o 
   5   9   5        0.03       -6.68     21.34 o 
   7   9   5     6831.28     6957.08    207.55 o 
   9   9   5     5130.63     4618.35    241.91 o 
  11   9   5     1622.02     1446.80     85.58 o 
  13   9   5       95.10      117.77     39.71 o 
  15   9   5       11.04       21.55     44.74 o 
  17   9   5       14.52       12.50     31.45 o 
  19   9   5       75.39       59.80     40.36 o 
  21   9   5       11.48       13.42     37.36 o 
  23   9   5        0.02       35.66     42.23 o 
 -24  10   5       18.52       -3.99     36.12 o 
 -22  10   5      168.35      139.37     46.23 o 
 -20  10   5       24.56       -8.27     36.79 o 
 -18  10   5       72.12       60.85     36.71 o 
 -16  10   5       60.96       17.49     34.96 o 
 -14  10   5      551.62      498.42     92.39 o 
 -12  10   5      719.86      740.29     70.29 o 
 -10  10   5      125.07       91.49     39.58 o 
  -8  10   5      957.67      931.00    133.97 o 
  -6  10   5      153.30      158.28     32.84 o 
  -4  10   5      448.88      484.02     53.80 o 
  -2  10   5     1871.66     1799.54     62.39 o 
   0  10   5      400.87      398.80     33.10 o 
   2  10   5     1254.86     1316.94     53.33 o 
   4  10   5      307.58      349.67     40.55 o 
   6  10   5      381.21      377.23     43.03 o 
   8  10   5      405.95      445.22     45.15 o 
  10  10   5       55.31       54.77     43.76 o 
  12  10   5        3.14      -21.25     31.08 o 
  14  10   5      109.42       76.06     34.11 o 
  16  10   5       46.07       50.22     39.00 o 
  18  10   5        0.01       -9.55     31.64 o 
  20  10   5      106.08      129.65     46.63 o 
 -23  11   5       44.30       67.25     46.36 o 
 -21  11   5       69.49       52.77     42.46 o 
 -19  11   5      351.14      327.73    106.98 o 
 -17  11   5      364.80      362.57     58.95 o 
 -15  11   5        0.65       37.51     38.66 o 
 -13  11   5       81.29       66.17     38.65 o 
 -11  11   5      181.21      221.21     48.89 o 
  -9  11   5     1037.65     1040.07     78.02 o 
  -7  11   5       67.26       35.43     38.84 o 
  -5  11   5      141.91      164.25     32.44 o 
  -3  11   5      700.42      774.67     69.79 o 
  -1  11   5       25.85       31.64     20.53 o 
   1  11   5      707.19      744.78     42.55 o 
   3  11   5      537.99      653.06     67.85 o 
   5  11   5      504.09      565.06     65.45 o 
   7  11   5      645.31      682.39     55.89 o 
   9  11   5       16.36       19.80     43.04 o 
  11  11   5       11.93       38.68     37.85 o 
  13  11   5       26.54      -25.89     34.06 o 
  15  11   5       47.93       42.75     32.33 o 
  17  11   5      204.66      151.23     46.60 o 
  19  11   5       46.09       94.11     39.78 o 
 -20  12   5      458.03      399.90    119.38 o 
 -18  12   5      344.68      321.32     70.02 o 
 -16  12   5       34.11       41.79     40.91 o 
 -14  12   5       81.17       30.66     37.42 o 
 -12  12   5      514.47      631.52     72.49 o 
 -10  12   5      801.86      743.20     72.35 o 
  -8  12   5      393.24      352.85     56.34 o 
  -6  12   5       50.56       65.45     35.10 o 
  -4  12   5       71.87       78.07     36.96 o 
  -2  12   5        9.32       49.84     34.96 o 
   0  12   5      489.44      467.94     86.31 o 
   2  12   5      457.65      550.86     76.59 o 
   4  12   5       56.44       45.52     29.99 o 
   6  12   5     2422.62     2454.01    134.94 o 
   8  12   5      985.51     1112.15     80.98 o 
  10  12   5      285.52      378.69     59.68 o 
  12  12   5      376.53      491.28     65.95 o 
  14  12   5       25.62      -16.65     37.13 o 
  16  12   5       49.70        9.16     38.56 o 
  18  12   5      135.57      143.64     47.77 o 
 -19  13   5       26.79       53.82     45.74 o 
 -17  13   5        9.81       37.03     45.22 o 
 -15  13   5       20.58       28.37     42.04 o 
 -13  13   5      131.57      223.66     54.63 o 
 -11  13   5        6.95       -0.92     35.84 o 
  -9  13   5      912.53      965.17     81.94 o 
  -7  13   5       45.94       15.28     42.31 o 
  -5  13   5       59.35      -25.27     37.28 o 
  -3  13   5        2.62       -4.01     34.79 o 
  -1  13   5      640.89      655.01    103.58 o 
   1  13   5       90.89      141.22     54.22 o 
   3  13   5        3.73      -21.44     25.92 o 
   5  13   5        9.31       27.92     36.75 o 
   7  13   5       67.80       64.78     40.40 o 
   9  13   5      757.74      926.25     82.87 o 
  11  13   5      226.15      408.78     66.81 o 
  13  13   5      124.67      217.37     76.35 o 
  15  13   5        1.34       25.13     36.06 o 
 -16  14   5       31.41      241.83    147.58 o 
 -14  14   5       40.76       74.05     46.82 o 
 -12  14   5      307.41      430.41     72.94 o 
 -10  14   5      633.76      597.85     87.29 o 
  -8  14   5      162.00      156.67     50.20 o 
  -6  14   5       21.76       50.47     44.05 o 
  -4  14   5      179.84      240.71     78.78 o 
  -2  14   5      206.82      240.71     70.51 o 
   0  14   5        1.83       24.17     35.79 o 
   2  14   5      405.39      410.01    153.42 o 
   4  14   5       48.90       61.76     62.24 o 
   6  14   5       25.59       27.14     39.87 o 
   8  14   5      352.42      501.35     73.58 o 
  10  14   5        2.47      -39.72     39.72 o 
  12  14   5      159.71      252.67     59.38 o 
 -11  15   5       25.60      -34.56     42.15 o 
  -9  15   5        2.13      -11.87     40.89 o 
  -7  15   5        4.55      -27.74     42.72 o 
  -5  15   5        0.02      -61.76     61.76 o 
  -3  15   5      133.28      160.47     92.88 o 
  -1  15   5        0.01      -22.37     65.16 o 
   1  15   5       56.78       38.12     44.50 o 
   3  15   5        6.85      -50.57     56.41 o 
   5  15   5       21.10       44.74     75.86 o 
   7  15   5       10.36        3.62     42.40 o 
 -32   0   6        0.19      -24.80     68.08 o 
 -30   0   6       22.87       15.07     71.97 o 
 -28   0   6      577.74      365.19     81.21 o 
 -26   0   6      105.48       87.53     61.76 o 
 -24   0   6     1255.74     1358.17    110.38 o 
 -22   0   6      928.19      837.37     82.67 o 
 -20   0   6      192.16      216.75     33.05 o 
 -18   0   6       74.56       82.61     17.08 o 
 -16   0   6     6474.64     6758.61    206.27 o 
 -14   0   6    22990.29    25822.65    638.15 o 
 -12   0   6    25567.74    29111.60    715.52 o 
 -10   0   6    61133.92    69479.96   1689.23 o 
  -8   0   6    69599.18    79471.94   1928.26 o 
  -6   0   6   344903.13   334798.28   8124.34 o 
  -4   0   6    62563.99    68358.36   2090.56 o 
  -2   0   6    20330.72    24506.46    757.15 o 
   0   0   6    29754.28    30251.43   1106.28 o 
   2   0   6     3096.43     3109.86    108.82 o 
   4   0   6      661.12      621.77     25.27 o 
   6   0   6    27474.67    30322.21    982.05 o 
   8   0   6    25818.76    28476.53    738.86 o 
  10   0   6     3035.29     2852.16     85.12 o 
  12   0   6     7783.05     8039.41    212.26 o 
  14   0   6     4572.13     4207.53    124.65 o 
  16   0   6      455.74      274.10     76.10 o 
  18   0   6       19.40        5.05     18.68 o 
  20   0   6       12.75       53.69     21.96 o 
  22   0   6     1124.54     1114.55     85.10 o 
 -31   1   6       52.84       73.08     46.25 o 
 -29   1   6      374.19      343.58     57.42 o 
 -27   1   6       96.34       81.70     43.31 o 
 -25   1   6      192.08      157.04     49.11 o 
 -23   1   6      633.59      693.32     57.81 o 
 -21   1   6      579.11      724.88     46.64 o 
 -19   1   6       41.11       55.15     17.03 o 
 -17   1   6        1.01        1.04      9.77 o 
 -15   1   6      978.33      782.46     23.94 o 
 -13   1   6     2385.49     2674.76     55.34 o 
 -11   1   6     9016.54     9504.32    170.28 o 
  -9   1   6      228.15      216.79     11.11 o 
  -7   1   6     2264.38     2341.45     51.08 o 
  -5   1   6      549.48      464.59     13.32 o 
  -3   1   6    47550.16    51879.24    987.85 o 
  -1   1   6     4853.79     5203.92    120.22 o 
   1   1   6    23224.58    24176.41    527.78 o 
   3   1   6    56423.91    53614.77   1139.96 o 
   5   1   6       49.28       39.11      6.74 o 
   7   1   6    12257.74    13551.38    262.35 o 
   9   1   6     6648.94     6138.58    138.63 o 
  11   1   6     2435.99     2495.64     54.84 o 
  13   1   6      290.82      297.57     17.77 o 
  15   1   6        4.34       -3.48     10.92 o 
  17   1   6      193.96      186.78     18.51 o 
  19   1   6       34.98       20.33     16.37 o 
  21   1   6      166.88      165.93     31.81 o 
  23   1   6      123.73      202.78     40.00 o 
 -32   2   6       27.08        9.27     47.70 o 
 -30   2   6        1.24      -16.56     44.50 o 
 -28   2   6       63.93       57.68     43.53 o 
 -26   2   6      168.48      142.66     45.59 o 
 -24   2   6       94.22      142.59     32.60 o 
 -22   2   6     1470.27     1428.80     65.59 o 
 -20   2   6        0.61       27.50     36.79 o 
 -18   2   6       69.17       52.55     16.41 o 
 -16   2   6      152.21      164.82     14.60 o 
 -14   2   6     1097.01     1282.46     39.26 o 
 -12   2   6       36.14       45.19     28.98 o 
 -10   2   6     1575.24     1772.26     47.78 o 
  -8   2   6     2599.19     2692.58     66.19 o 
  -6   2   6     4018.49     4168.90     96.44 o 
  -4   2   6       38.74       45.57      6.01 o 
  -2   2   6     4454.11     4371.13     89.09 o 
   0   2   6      812.09      927.00     28.62 o 
   2   2   6     4983.42     5131.06    220.53 o 
   4   2   6     8679.75     8091.66    161.49 o 
   6   2   6      244.78      387.46     29.65 o 
   8   2   6     1119.70      924.02     26.03 o 
  10   2   6     4631.09     4853.83     99.93 o 
  12   2   6      880.39      885.34     33.73 o 
  14   2   6      690.78      639.13     25.64 o 
  16   2   6     3470.21     3540.08     99.86 o 
  18   2   6       37.72       54.16     16.99 o 
  20   2   6      670.00      594.29     86.20 o 
  22   2   6      383.20      408.45     42.02 o 
  24   2   6       78.08      113.48     39.48 o 
 -31   3   6       32.56       60.53     70.51 o 
 -29   3   6       29.43       50.32     45.59 o 
 -27   3   6        9.96       -7.63     45.95 o 
 -25   3   6      166.65      172.97     33.33 o 
 -23   3   6      163.09      217.53     36.47 o 
 -21   3   6     1867.53     1791.07     98.51 o 
 -19   3   6      393.29      504.56     47.66 o 
 -17   3   6     3076.93     2751.20     76.36 o 
 -15   3   6     2614.63     2638.07     72.08 o 
 -13   3   6       33.06       34.36      9.80 o 
 -11   3   6      286.11      302.74     24.05 o 
  -9   3   6        4.37        9.22      9.91 o 
  -7   3   6     5967.09     5875.64    193.86 o 
  -5   3   6     3039.00     3099.89     65.69 o 
  -3   3   6       46.04       50.83      6.53 o 
   1   3   6     1403.86     1114.84     58.52 o 
   3   3   6     3108.59     2739.04    104.06 o 
   5   3   6      338.28      330.38     14.88 o 
   7   3   6     4501.22     4335.67    146.18 o 
   9   3   6      957.82      901.21     33.42 o 
  11   3   6     1082.15     1054.60     36.01 o 
  13   3   6      507.59      448.48     50.83 o 
  15   3   6        1.44       -1.17     12.50 o 
  17   3   6      526.42      659.54     45.12 o 
  19   3   6       66.82      106.33     27.62 o 
  21   3   6       65.22       60.70     26.72 o 
  23   3   6        0.52       31.18     26.42 o 
  25   3   6       10.22      -25.25     25.25 o 
 -30   4   6        7.95       32.92     47.28 o 
 -28   4   6      123.23      133.13     48.38 o 
 -26   4   6      162.08      165.30     50.44 o 
 -24   4   6       86.93      110.81     31.79 o 
 -22   4   6     1387.31     1416.14     64.29 o 
 -20   4   6      457.63      456.95     34.38 o 
 -18   4   6     1424.02     1523.55     64.85 o 
 -16   4   6      528.40      587.77     35.43 o 
 -14   4   6     2020.43     1701.74     61.66 o 
 -12   4   6      367.07      423.58     57.30 o 
 -10   4   6     2039.67     2022.73     74.80 o 
  -8   4   6     4283.33     4323.32     90.33 o 
  -6   4   6      347.28      433.74     16.60 o 
  -4   4   6    17490.35    18151.66    352.07 o 
  -2   4   6      658.20      624.94     23.61 o 
   0   4   6      452.30      470.88     26.51 o 
   2   4   6     3434.61     2560.73    127.40 o 
   4   4   6    38250.28    34958.52    903.55 o 
   6   4   6    17829.43    15086.70    568.26 o 
   8   4   6      582.95      568.18     21.51 o 
  10   4   6        1.99        2.28      9.22 o 
  12   4   6      595.06      559.81     23.66 o 
  14   4   6       51.00       46.41     15.53 o 
  16   4   6       22.18       27.84     20.13 o 
  18   4   6      175.31      189.59     39.87 o 
  20   4   6      310.22      249.14     48.79 o 
  22   4   6      367.05      281.27    103.89 o 
  24   4   6      144.44      113.27     47.21 o 
  26   4   6        3.18        4.79     25.92 o 
 -29   5   6       81.19       11.66     44.33 o 
 -27   5   6      173.99      165.16     50.28 o 
 -25   5   6      523.57      420.07     82.39 o 
 -23   5   6      115.63      123.98     31.94 o 
 -21   5   6      243.96      289.32     32.39 o 
 -19   5   6       21.38       25.25     19.99 o 
 -17   5   6     3018.66     2908.00     97.17 o 
 -15   5   6     7455.50     7821.77    214.45 o 
 -13   5   6       93.48      144.10     22.27 o 
 -11   5   6      692.51      676.96     71.28 o 
  -9   5   6     3528.17     4396.30    106.17 o 
  -7   5   6    48657.08    53441.64   1021.46 o 
  -5   5   6    38171.39    41428.74    901.94 o 
  -3   5   6      884.48      993.46     33.95 o 
  -1   5   6    31975.45    36625.50    799.54 o 
   1   5   6     4965.72     4454.01    175.33 o 
   3   5   6      506.80      648.88     27.62 o 
   5   5   6      233.06      216.81     22.54 o 
   7   5   6       65.15       30.42     15.23 o 
   9   5   6        5.68        4.52      9.81 o 
  11   5   6      641.42      627.60     51.92 o 
  13   5   6     1098.48     1015.25     49.97 o 
  15   5   6      194.70      237.57     26.19 o 
  17   5   6      383.46      360.97     49.02 o 
  19   5   6       92.47      136.93     47.52 o 
  21   5   6       34.56       25.05     24.91 o 
  23   5   6      227.76      180.03     77.74 o 
  25   5   6      289.21      206.66     78.85 o 
 -30   6   6       60.51       65.03     44.84 o 
 -28   6   6      803.44      676.20    148.80 o 
 -26   6   6      191.54      142.38     33.27 o 
 -24   6   6        1.40      -21.72     21.72 o 
 -22   6   6      245.14      325.11     34.94 o 
 -20   6   6      108.17      140.75     27.13 o 
 -18   6   6       21.67       11.83     22.01 o 
 -16   6   6      962.44      985.81     51.05 o 
 -14   6   6       45.19       18.34     19.06 o 
 -12   6   6     2767.78     2755.59     90.20 o 
 -10   6   6     1858.72     1696.13     64.57 o 
  -8   6   6     1989.56     1875.87     47.12 o 
  -6   6   6     3658.69     3605.10     91.79 o 
  -4   6   6     4513.56     5087.72    124.04 o 
  -2   6   6        0.01        1.44      9.36 o 
   0   6   6     1466.39     1635.50     49.80 o 
   2   6   6      927.96      839.84     55.45 o 
   4   6   6     6940.50     6121.59    186.60 o 
   6   6   6     4357.53     4098.45    106.47 o 
   8   6   6     1925.19     1680.64     76.41 o 
  10   6   6      120.94       74.80     25.70 o 
  16   6   6       94.28      120.18     43.52 o 
  18   6   6       21.98       38.48     31.11 o 
  20   6   6       19.87       -6.38     30.60 o 
  22   6   6      113.76      133.95     47.90 o 
  24   6   6       77.51       42.99     37.78 o 
 -29   7   6        6.52        0.06     36.81 o 
 -27   7   6      215.79      277.88    103.66 o 
 -25   7   6     1102.89      908.60    145.39 o 
 -23   7   6       14.06       18.96     23.37 o 
 -21   7   6      104.74       99.79     27.13 o 
 -19   7   6      177.80      189.35     32.25 o 
 -17   7   6      137.84      149.97     31.54 o 
 -15   7   6      393.16      454.93     39.05 o 
 -13   7   6       11.06       -1.30     19.97 o 
 -11   7   6       29.65       34.55     18.95 o 
  -9   7   6      239.68      312.84     29.19 o 
  -7   7   6       49.59       31.92     11.06 o 
  -5   7   6      959.45     1224.72     41.66 o 
  -3   7   6      330.43      416.86     25.01 o 
  -1   7   6     1459.41     1411.57     47.13 o 
   1   7   6      110.57      127.10     17.78 o 
   3   7   6      483.59      449.92     27.75 o 
   5   7   6       14.66        1.56     13.35 o 
   7   7   6      166.79      158.66     21.35 o 
   9   7   6      611.01      715.39     43.66 o 
  11   7   6     2913.37     2503.83     90.08 o 
  13   7   6      711.16      547.54     45.61 o 
  15   7   6       20.82       63.59     28.51 o 
  17   7   6       97.18       49.87     32.47 o 
  19   7   6      170.93       94.66     57.38 o 
  21   7   6        0.04      -15.81     31.11 o 
  23   7   6       67.70       47.54     38.69 o 
 -28   8   6      143.48      132.73     39.38 o 
 -26   8   6       38.36       28.01     30.48 o 
 -24   8   6        0.06      -14.42     26.31 o 
 -22   8   6       43.79       12.23     25.28 o 
 -20   8   6      206.95      201.94     46.79 o 
 -18   8   6       60.12       34.89     25.82 o 
 -16   8   6      105.90       51.74     26.72 o 
 -14   8   6       18.11        9.91     22.38 o 
 -12   8   6       56.01       71.59     30.11 o 
 -10   8   6       40.14        6.63     25.70 o 
  -8   8   6       89.59      111.13     21.22 o 
  -6   8   6     2046.64     2086.13     62.92 o 
  -4   8   6     1645.49     1665.87     54.36 o 
  -2   8   6      469.99      580.21     31.21 o 
   0   8   6     2584.57     2490.50     73.30 o 
   2   8   6      638.74      685.39     33.86 o 
   4   8   6        1.79       -3.00     13.71 o 
   6   8   6      126.56      129.27     21.11 o 
   8   8   6     1776.68     1557.41    104.22 o 
  10   8   6      143.38       88.86     24.92 o 
  12   8   6      337.72      292.21     45.17 o 
  14   8   6      733.99      527.67     55.99 o 
  16   8   6        0.29        9.45     31.20 o 
  18   8   6       12.91       17.64     32.92 o 
  20   8   6       14.92       85.12     39.26 o 
  22   8   6      182.70      184.24     49.34 o 
 -27   9   6        0.22      -27.93     40.50 o 
 -25   9   6      130.38      178.21     37.01 o 
 -23   9   6      166.86      142.73     36.11 o 
 -21   9   6       84.91      118.49     47.18 o 
 -19   9   6       57.49       54.00     29.29 o 
 -17   9   6      500.90      447.60     58.65 o 
 -15   9   6       87.76       98.11     38.31 o 
 -13   9   6      301.52      275.29     44.86 o 
 -11   9   6      450.09      459.53     53.45 o 
  -9   9   6      131.78      100.49     31.46 o 
  -7   9   6     2605.34     2696.10     93.81 o 
  -5   9   6     1972.31     1768.26     70.00 o 
  -3   9   6      138.52      133.40     21.40 o 
  -1   9   6     2670.40     2409.92     75.17 o 
   1   9   6     1899.14     2085.08     67.94 o 
   3   9   6     1974.75     1951.33     65.36 o 
   5   9   6      359.61      387.52     38.59 o 
   7   9   6      109.74      198.02     40.71 o 
   9   9   6     2400.40     2323.31     90.46 o 
  11   9   6     1263.60     1102.19     75.37 o 
  13   9   6      957.47      508.79     54.67 o 
  15   9   6      150.20      143.38     41.40 o 
  17   9   6      289.63      267.28     48.30 o 
  19   9   6       36.16       26.23     38.74 o 
  21   9   6       91.04       96.14     43.90 o 
 -24  10   6        7.49       -1.69     35.02 o 
 -22  10   6       97.19       67.52     44.06 o 
 -20  10   6      621.62      531.12     66.44 o 
 -18  10   6     1369.14     1433.32     92.64 o 
 -16  10   6      222.44      247.50     48.85 o 
 -14  10   6      769.70      829.23     69.10 o 
 -12  10   6     2444.48     2362.99    120.52 o 
 -10  10   6     1630.87     1442.23     86.79 o 
  -8  10   6     1677.65     1544.09     87.14 o 
  -6  10   6      198.49      241.85     32.08 o 
  -4  10   6      392.19      471.17     92.03 o 
  -2  10   6      292.64      286.04     32.26 o 
   0  10   6     8934.13     8835.18    216.08 o 
   2  10   6     1708.19     1590.65     60.47 o 
   4  10   6     6728.65     6672.99    200.26 o 
   6  10   6     4247.38     4161.14    138.29 o 
   8  10   6     1389.83     1470.39    134.53 o 
  10  10   6      315.45      326.55     51.84 o 
  12  10   6      191.08      147.15     40.03 o 
  14  10   6      689.18      621.91     67.22 o 
  16  10   6       17.86       -1.77     31.79 o 
  18  10   6        0.10        0.55     34.46 o 
  20  10   6       95.84      158.79     48.01 o 
 -23  11   6        2.62       26.51     44.57 o 
 -21  11   6       96.34       37.87     43.60 o 
 -19  11   6      152.69      146.64     42.62 o 
 -17  11   6        0.05       34.64     41.35 o 
 -15  11   6       10.75       13.81     34.46 o 
 -13  11   6      875.70      897.47     75.59 o 
 -11  11   6      567.60      521.99    102.36 o 
  -9  11   6     1562.33     1549.22     93.27 o 
  -7  11   6     5806.46     4753.34    430.84 o 
  -5  11   6     3177.31     2997.98    134.15 o 
  -3  11   6      261.09      173.92     32.63 o 
  -1  11   6     1223.08     1068.74     49.14 o 
   1  11   6     2143.61     1919.14     69.32 o 
   3  11   6     2863.87     3014.50    108.36 o 
   5  11   6       69.34      102.54     32.66 o 
   7  11   6      204.66      356.22     44.50 o 
   9  11   6      123.26      170.02     47.66 o 
  11  11   6      351.73      516.49     63.75 o 
  13  11   6      516.79      371.83     52.90 o 
  15  11   6        0.95        0.72     36.53 o 
  17  11   6      109.49       95.83     39.88 o 
  19  11   6      102.10      130.48     45.18 o 
 -22  12   6       61.63      161.93     86.56 o 
 -20  12   6       57.50       45.25     45.69 o 
 -18  12   6      215.88      208.89     54.32 o 
 -16  12   6       94.07      118.11     51.23 o 
 -14  12   6        5.97        7.43     43.45 o 
 -12  12   6       19.26       26.53     38.40 o 
 -10  12   6      882.87      792.29     96.53 o 
  -8  12   6       60.09       55.07     36.66 o 
  -6  12   6        2.71        7.45     33.02 o 
  -4  12   6       51.25       75.29     37.82 o 
  -2  12   6       51.13       95.83     37.04 o 
   0  12   6        0.25       22.01     35.29 o 
   2  12   6       79.20       78.28     29.54 o 
   4  12   6     1606.14     1604.13     78.71 o 
   6  12   6     1009.99     1106.01     65.65 o 
   8  12   6       43.67       57.84     39.85 o 
  10  12   6       10.60       -3.00     35.76 o 
  12  12   6      265.75      291.49     59.31 o 
  14  12   6       83.68      115.43     45.79 o 
  16  12   6      329.74      300.94     60.31 o 
 -19  13   6       16.27       32.42     49.84 o 
 -17  13   6        6.78       24.74     37.52 o 
 -15  13   6       27.44       17.72     39.36 o 
 -13  13   6      146.58      155.59     53.56 o 
 -11  13   6        1.00        0.84     38.87 o 
  -9  13   6       21.51       44.54     43.76 o 
  -7  13   6      181.81      177.50     47.97 o 
  -5  13   6      325.04      298.32     54.10 o 
  -3  13   6      154.32      170.60     47.97 o 
  -1  13   6      127.15      276.30    141.51 o 
   1  13   6        2.66      -11.87     33.61 o 
   3  13   6        9.97      -24.94     24.94 o 
   5  13   6       74.74      103.03     35.69 o 
   7  13   6       17.06       80.73     50.09 o 
   9  13   6       35.30       36.48     42.72 o 
  11  13   6      130.30      155.19     50.68 o 
  13  13   6      459.65      520.80     99.20 o 
  15  13   6        0.68      -37.58     38.07 o 
 -16  14   6        0.03        5.75     44.74 o 
 -14  14   6      113.58      165.42     52.33 o 
 -12  14   6      246.49      200.77     75.62 o 
 -10  14   6       30.19       -4.30     46.28 o 
  -8  14   6      283.94      228.52     59.88 o 
  -6  14   6      158.56      125.74     48.45 o 
  -4  14   6      191.00      178.95     73.43 o 
  -2  14   6       96.38       79.75     65.16 o 
   0  14   6      352.21      293.08     53.16 o 
   2  14   6      146.40      118.87     45.68 o 
   4  14   6      261.45      224.66     72.46 o 
   6  14   6      549.06      779.33    121.08 o 
   8  14   6       12.86       -7.38     38.16 o 
  10  14   6        0.03        5.76     41.74 o 
  12  14   6       45.85       74.35     43.29 o 
 -11  15   6        6.07       -2.30     43.35 o 
  -9  15   6        4.74      -24.93     39.60 o 
  -7  15   6      149.80      162.07     56.25 o 
  -5  15   6       36.36       49.60     75.86 o 
  -3  15   6      242.96      283.99     86.56 o 
  -1  15   6       28.90      172.14     76.83 o 
   1  15   6      153.51      153.66     77.80 o 
   3  15   6      154.78      135.67     72.46 o 
   5  15   6       27.82       90.93     63.22 o 
   7  15   6       97.94      173.93     56.63 o 
 -31   1   7       55.37       25.85     50.15 o 
 -29   1   7        0.58      -16.73     51.79 o 
 -27   1   7      107.71      168.36     47.78 o 
 -25   1   7      187.72      223.43     48.08 o 
 -23   1   7      346.34      371.52     50.89 o 
 -21   1   7       27.29       61.51     51.79 o 
 -19   1   7      548.24      590.98     53.23 o 
 -17   1   7     1730.90     1975.69     51.67 o 
 -15   1   7      185.80      284.24     14.56 o 
 -13   1   7     3578.48     3768.74     74.18 o 
 -11   1   7     6267.62     6037.76    111.74 o 
  -9   1   7    10770.89    12498.14    244.28 o 
  -7   1   7     1389.50     1622.56     40.45 o 
  -5   1   7     3562.45     4303.70     93.43 o 
  -3   1   7    50716.96    55600.99   1057.42 o 
  -1   1   7     1520.91     1794.80    101.76 o 
   1   1   7    20148.53    21517.20    761.73 o 
   3   1   7    31858.14    33907.48    649.65 o 
   5   1   7     1792.63     1610.97     44.09 o 
   7   1   7     1600.86     1278.53     61.89 o 
   9   1   7    13613.96    12948.18    253.03 o 
  11   1   7      403.33      373.39     19.14 o 
  13   1   7      690.50      688.23     25.32 o 
  15   1   7     1095.18     1048.72     34.88 o 
  17   1   7      803.63      825.46     38.09 o 
  19   1   7     1054.74     1211.32     64.01 o 
  21   1   7       30.76       59.52     24.29 o 
  23   1   7       38.37       66.13     44.25 o 
 -32   2   7        8.78      -15.36     46.25 o 
 -30   2   7       92.11       97.65     66.38 o 
 -28   2   7      310.26      319.81     70.75 o 
 -26   2   7      311.20      358.62    119.62 o 
 -24   2   7     1283.04     1364.07     64.72 o 
 -22   2   7     1071.14     1126.40     55.52 o 
 -20   2   7      131.62      207.92     24.55 o 
 -18   2   7      264.29      279.06     24.71 o 
 -16   2   7      202.97      155.96     14.71 o 
 -14   2   7      450.74      490.77     26.67 o 
 -12   2   7    44643.91    49498.17   1054.11 o 
 -10   2   7     4802.52     5106.89    118.91 o 
  -8   2   7    13894.98    15662.63    349.19 o 
  -6   2   7    22803.57    26818.71    644.36 o 
  -4   2   7     5959.01     5900.91    118.89 o 
   0   2   7     7901.77     6970.66    184.26 o 
   2   2   7       52.45       48.55      9.91 o 
   4   2   7      444.39      339.58     19.09 o 
   6   2   7    32780.01    33571.30    718.31 o 
   8   2   7    11090.56    10067.16    182.56 o 
  10   2   7     2771.57     2554.38     55.88 o 
  12   2   7     1194.64     1282.71     34.99 o 
  14   2   7      648.90      645.71     47.81 o 
  16   2   7     2975.73     3115.81     70.75 o 
  18   2   7      673.61      705.41     39.90 o 
  20   2   7        9.80       28.80     22.52 o 
  22   2   7        1.10       11.47     22.64 o 
  24   2   7       12.07       35.50     47.66 o 
 -31   3   7       91.45       89.99     52.94 o 
 -29   3   7       14.43       51.28     41.93 o 
 -27   3   7       89.55       86.62     41.58 o 
 -25   3   7       10.98       13.10     28.33 o 
 -23   3   7      415.41      466.55     75.14 o 
 -21   3   7      420.41      369.62     60.52 o 
 -19   3   7        0.47      -13.53     15.81 o 
 -17   3   7        5.41       14.54     14.46 o 
 -15   3   7     3885.37     3880.26    115.02 o 
 -13   3   7    16133.55    16788.12    513.43 o 
 -11   3   7     3424.52     3808.74    100.37 o 
  -9   3   7      540.13      505.20     21.02 o 
  -7   3   7      815.70      691.87     34.86 o 
  -5   3   7     2666.69     2908.26     62.80 o 
  -3   3   7       16.51        9.43      5.01 o 
  -1   3   7       41.13       49.30     11.02 o 
   1   3   7       25.72       53.90      9.85 o 
   3   3   7     2468.94     2213.40     83.54 o 
   5   3   7      984.70      967.53     39.47 o 
   7   3   7      407.11      380.70     20.44 o 
   9   3   7     8817.23     7695.48    209.62 o 
  11   3   7      164.16      177.13     16.11 o 
  13   3   7        3.03       10.09     12.61 o 
  15   3   7     1148.72     1123.21     44.50 o 
  17   3   7     1005.41     1110.75     48.72 o 
  19   3   7     1354.41     1365.40     85.86 o 
  21   3   7      241.29      276.68     46.77 o 
  23   3   7       92.69       80.64     29.18 o 
  25   3   7       27.22       58.19     36.77 o 
 -30   4   7        9.65        0.01     39.88 o 
 -28   4   7      126.68      119.45     41.95 o 
 -26   4   7      116.66      108.21     33.04 o 
 -24   4   7       52.35       49.20     28.65 o 
 -22   4   7      706.85      647.49     42.46 o 
 -20   4   7     2419.02     2403.69     74.91 o 
 -18   4   7      710.05      695.32     34.38 o 
 -16   4   7     2667.63     2594.65     85.95 o 
 -14   4   7       84.56      147.01     22.33 o 
 -12   4   7      932.59     1074.97     43.86 o 
 -10   4   7       13.74       48.79     15.14 o 
  -8   4   7      345.84      421.88     17.28 o 
  -6   4   7     1684.64     2202.83     76.37 o 
  -4   4   7    16350.74    17385.22    337.90 o 
  -2   4   7    15305.79    14800.84    379.64 o 
   0   4   7     4051.10     3207.59     92.71 o 
   2   4   7     1875.78     1787.87     71.24 o 
   4   4   7      101.94      146.55     15.51 o 
   6   4   7      837.96      664.49     27.94 o 
   8   4   7     1762.44     1479.26     74.35 o 
  10   4   7      306.08      318.26     24.77 o 
  12   4   7       18.22       17.42     11.80 o 
  14   4   7      595.66      660.94     39.02 o 
  16   4   7      282.49      321.36     30.37 o 
  18   4   7      243.28      166.83     36.92 o 
  20   4   7      107.02      123.39     30.46 o 
  22   4   7       15.44       13.37     22.48 o 
  24   4   7        2.65        9.96     25.55 o 
  26   4   7       57.91       44.96     26.72 o 
 -31   5   7       44.67       57.38     66.13 o 
 -29   5   7       49.57       18.29     38.32 o 
 -27   5   7        9.19       -3.78     29.02 o 
 -25   5   7        0.49       -9.23     27.86 o 
 -23   5   7     1097.43     1039.79     48.25 o 
 -21   5   7      109.75      131.02     26.88 o 
 -19   5   7     2276.71     2090.31    142.69 o 
 -17   5   7     2399.14     2489.40     87.10 o 
 -15   5   7     1881.42     1789.00     68.39 o 
 -13   5   7      432.47      495.86     34.93 o 
 -11   5   7      269.93      298.18     26.78 o 
  -9   5   7      947.96      939.02     26.86 o 
  -7   5   7     1220.10     1424.80     74.26 o 
  -5   5   7     6307.47     6336.09    149.18 o 
  -3   5   7     7683.66     7397.68    171.93 o 
  -1   5   7      309.55      458.28     33.97 o 
   1   5   7    13191.47    11798.53    532.96 o 
   3   5   7     1591.90     1282.37     65.63 o 
   5   5   7        0.68        4.42     10.14 o 
   7   5   7      143.66      124.02     25.69 o 
   9   5   7      284.71      292.92     19.02 o 
  11   5   7     2664.13     2335.30     82.39 o 
  13   5   7      109.05       76.11     22.19 o 
  15   5   7       55.65       67.65     24.39 o 
  17   5   7      222.05      230.12     42.26 o 
  19   5   7        0.98       20.39     22.46 o 
  21   5   7       45.88       34.55     24.52 o 
  23   5   7       52.04       45.04     31.48 o 
  25   5   7        2.19        7.04     34.44 o 
 -30   6   7       13.90       12.74     36.62 o 
 -28   6   7       83.96       56.92     45.51 o 
 -26   6   7      212.82      196.82     53.84 o 
 -24   6   7      649.54      637.47     89.84 o 
 -22   6   7      677.15      645.54     59.66 o 
 -20   6   7     1858.79     1808.93     64.45 o 
 -18   6   7      271.63      324.12     41.90 o 
 -16   6   7       34.35       49.40     22.64 o 
 -14   6   7      184.75      268.77     31.34 o 
 -12   6   7      209.99      264.81     30.42 o 
 -10   6   7      402.97      372.39     30.12 o 
  -8   6   7     1734.77     1891.35     49.43 o 
  -6   6   7     7129.93     7572.53    177.87 o 
  -4   6   7     3444.72     4302.59    176.25 o 
  -2   6   7       28.61      121.85     15.22 o 
   0   6   7       23.73       35.44     13.09 o 
   2   6   7        3.52       -3.86      9.87 o 
   4   6   7     7299.78     6799.13    217.31 o 
   6   6   7      480.59      355.41     73.23 o 
   8   6   7     4162.63     3384.63    103.42 o 
  10   6   7      770.62      712.50     49.50 o 
  12   6   7      975.94      854.60     56.73 o 
  14   6   7      580.41      602.79     68.56 o 
  16   6   7     2078.60     1918.05    100.40 o 
  18   6   7      122.91      131.20     42.55 o 
  20   6   7        4.64      -23.49     41.33 o 
  22   6   7        2.93       17.72     35.74 o 
  24   6   7       62.67       60.08     38.18 o 
 -29   7   7       23.96       54.46     37.60 o 
 -27   7   7       50.21      104.46     44.45 o 
 -25   7   7      337.62      418.42     43.16 o 
 -23   7   7      206.16      305.45     37.95 o 
 -21   7   7        0.34       12.78     27.32 o 
 -19   7   7     1193.84     1177.67     61.35 o 
 -17   7   7     3501.86     3394.74    113.97 o 
 -15   7   7       70.10       70.38     24.24 o 
 -13   7   7     3774.52     3578.95    114.71 o 
 -11   7   7      192.48      158.34     26.15 o 
  -9   7   7      153.42      138.28     31.61 o 
  -7   7   7      109.28       80.07     13.53 o 
  -5   7   7      729.74      597.24     28.75 o 
  -3   7   7     2894.33     2619.46     65.22 o 
  -1   7   7      100.07      160.31     18.89 o 
   1   7   7     8152.71     8513.88    201.42 o 
   3   7   7       91.26      154.92     19.04 o 
   5   7   7     2319.33     1889.34     68.77 o 
   7   7   7      123.06      110.43     19.65 o 
   9   7   7     3397.01     3211.19    201.45 o 
  11   7   7       38.32       34.41     22.20 o 
  13   7   7       20.08       24.04     22.26 o 
  15   7   7      383.24      374.49     52.37 o 
  17   7   7      812.37      727.59    124.73 o 
  19   7   7      731.09      815.86    259.43 o 
  21   7   7       89.02       59.18     81.45 o 
  23   7   7        0.00      -14.85     34.20 o 
 -28   8   7        0.00       13.83     44.64 o 
 -26   8   7        1.22        4.64     29.56 o 
 -24   8   7      439.80      441.80     58.33 o 
 -22   8   7       13.24       19.89     29.53 o 
 -20   8   7       47.28       64.23     30.25 o 
 -18   8   7      364.69      423.17     42.99 o 
 -16   8   7     2632.48     2464.06     92.20 o 
 -14   8   7       94.35       99.52     26.93 o 
 -12   8   7     2399.45     2410.83    113.41 o 
 -10   8   7     1504.21     1618.69    112.57 o 
  -8   8   7      131.14      149.15     32.62 o 
  -6   8   7       97.00       92.52     16.25 o 
  -4   8   7     5015.82     5566.77    158.13 o 
  -2   8   7     2444.60     2413.18     71.40 o 
   0   8   7     1805.58     1746.23     57.67 o 
   2   8   7       21.53       33.24     16.72 o 
   4   8   7      153.63      177.60     22.56 o 
   6   8   7     2473.53     2354.21     85.63 o 
   8   8   7     1172.37     1066.10     73.20 o 
  10   8   7      183.45      170.78     29.76 o 
  12   8   7      111.08       89.89     24.23 o 
  14   8   7      458.41      418.36     50.20 o 
  16   8   7     1026.69      994.12     74.26 o 
  18   8   7      306.99      301.00     50.99 o 
  20   8   7       68.53       76.08     40.09 o 
  22   8   7        5.78       22.31     37.20 o 
 -27   9   7       22.54       11.02     31.06 o 
 -25   9   7       18.26       79.23     32.97 o 
 -23   9   7      570.32      454.48     44.30 o 
 -21   9   7        2.34       27.07     30.01 o 
 -19   9   7      293.64      352.47     43.73 o 
 -17   9   7      224.26      263.42     48.12 o 
 -15   9   7       14.40      -17.91     30.64 o 
 -13   9   7     2870.22     2738.53    542.68 o 
 -11   9   7     1019.45      786.49     62.05 o 
  -9   9   7      790.61      780.88     58.93 o 
  -7   9   7       18.07       12.64     27.64 o 
  -5   9   7      236.13      212.68     28.31 o 
  -3   9   7      265.10      334.90     28.46 o 
  -1   9   7     3462.27     3241.32     92.47 o 
   1   9   7      191.43      234.73     26.86 o 
   3   9   7     5115.42     4597.89    124.23 o 
   5   9   7     5201.48     4515.36    141.85 o 
   7   9   7      236.96      257.90     34.99 o 
   9   9   7       42.18       58.05     32.95 o 
  11   9   7        9.65       32.66     29.76 o 
  13   9   7      493.98      381.26     51.71 o 
  15   9   7       81.29       71.95     33.65 o 
  17   9   7      208.20      206.36     46.97 o 
  19   9   7      433.70      389.32     80.24 o 
  21   9   7       73.68      107.39    127.89 o 
 -24  10   7      127.38      121.43     44.36 o 
 -22  10   7       19.77      -13.28     37.28 o 
 -20  10   7       62.65       30.50     40.31 o 
 -18  10   7      808.31      800.10    179.44 o 
 -16  10   7       43.61       10.45     35.87 o 
 -14  10   7      240.74      205.03     47.74 o 
 -12  10   7      623.53      577.70     64.28 o 
 -10  10   7     2594.05     2436.44    118.03 o 
  -8  10   7       15.26        6.81     30.31 o 
  -6  10   7       52.95       34.33     32.14 o 
  -4  10   7     1817.49     1769.21     72.70 o 
  -2  10   7       12.17       28.79     18.54 o 
   0  10   7       17.54       20.48     22.70 o 
   2  10   7       71.09      102.79     25.25 o 
   4  10   7      105.41      162.14     34.13 o 
   6  10   7      667.00      740.67     54.54 o 
   8  10   7     1639.31     1618.74    196.35 o 
  10  10   7        9.77       -3.10     29.01 o 
  12  10   7      418.07      332.03     53.30 o 
  14  10   7        3.64        1.32     32.58 o 
  16  10   7        1.20       -0.97     31.63 o 
  18  10   7        4.49      -22.67     31.35 o 
  20  10   7       53.18       93.27     41.47 o 
 -23  11   7      198.07      176.35     65.65 o 
 -21  11   7      104.36      104.42     48.89 o 
 -19  11   7        8.52      -11.93     36.06 o 
 -17  11   7       36.98       36.70     43.60 o 
 -15  11   7        4.11       54.43     49.11 o 
 -13  11   7       98.81      146.82     47.94 o 
 -11  11   7      100.21       72.17     40.90 o 
  -9  11   7     1553.50     1316.78     84.53 o 
  -7  11   7       20.69       58.07     54.95 o 
  -5  11   7      443.80      472.57     57.96 o 
  -3  11   7       93.77       92.51     29.39 o 
  -1  11   7      347.54      407.42     35.95 o 
   1  11   7       92.13      106.97     27.39 o 
   3  11   7      285.08      327.78     43.04 o 
   5  11   7       20.21       40.11     27.81 o 
   7  11   7        9.97       -0.91     27.32 o 
   9  11   7      662.51      698.94     68.26 o 
  11  11   7      707.59      437.64     58.11 o 
  13  11   7      211.13      228.52     51.04 o 
  15  11   7       21.21       21.16     36.18 o 
  17  11   7      257.86      325.56     59.81 o 
  19  11   7       12.59       59.92     41.40 o 
 -22  12   7       20.53       56.58    102.36 o 
 -20  12   7       65.39       68.23     47.63 o 
 -18  12   7        0.26       26.64     39.78 o 
 -16  12   7       31.16       37.13     38.01 o 
 -14  12   7       66.57       77.16     44.34 o 
 -12  12   7      514.50      534.34     69.79 o 
 -10  12   7       12.32       19.16     37.61 o 
  -8  12   7      142.79       98.04     41.54 o 
  -6  12   7        0.08       -4.87     31.61 o 
  -4  12   7      255.98      316.66     51.40 o 
  -2  12   7      316.25      456.11     46.10 o 
   0  12   7      418.11      409.11     88.75 o 
   2  12   7      307.55      430.36     46.66 o 
   4  12   7     1152.70     1116.46     64.37 o 
   6  12   7      626.15      854.72     77.02 o 
   8  12   7       43.20       54.86     39.70 o 
  10  12   7      504.98      410.17     62.39 o 
  12  12   7      359.50      335.85     66.38 o 
  14  12   7       46.40       50.76     40.85 o 
  16  12   7      136.53      173.96     52.58 o 
 -19  13   7      119.14       69.76     45.33 o 
 -17  13   7       16.18       18.63     45.28 o 
 -15  13   7      113.19      156.07     53.27 o 
 -13  13   7     1078.80     1139.26    187.22 o 
 -11  13   7        4.84      -34.20     34.20 o 
  -9  13   7       11.76       -3.14     37.11 o 
  -7  13   7      208.47      195.20     61.03 o 
  -5  13   7      860.68      981.96     77.56 o 
  -3  13   7     1103.18     1154.66     79.25 o 
  -1  13   7       50.70       15.07     58.35 o 
   1  13   7       38.31       23.52     38.55 o 
   3  13   7      506.29      513.71     51.21 o 
   5  13   7      298.39      432.76     75.75 o 
   7  13   7       33.63       52.76     40.23 o 
   9  13   7      344.58      458.21     66.42 o 
  11  13   7      137.15       78.25     40.34 o 
  13  13   7       32.56       29.83     37.78 o 
 -16  14   7      272.80      309.31     64.04 o 
 -14  14   7       50.18       40.14     46.40 o 
 -12  14   7      327.20      330.33    130.81 o 
 -10  14   7      310.54      356.19     78.78 o 
  -8  14   7        3.91       -5.69     46.39 o 
  -6  14   7       19.48       57.10     45.65 o 
  -4  14   7        1.22       25.77     66.13 o 
  -2  14   7      353.00      346.72     92.88 o 
   0  14   7       33.52       63.99     40.56 o 
   2  14   7        5.27      -23.52     38.98 o 
   4  14   7       38.01       10.21     52.52 o 
   6  14   7      230.66      428.95     66.14 o 
   8  14   7      255.52      457.22    135.91 o 
  10  14   7       31.18       96.89     69.29 o 
 -11  15   7      310.54      371.24    100.90 o 
  -9  15   7       28.72       49.69     91.91 o 
  -7  15   7       43.86        1.29     45.90 o 
  -5  15   7       53.79       33.07     69.05 o 
  -3  15   7      256.61      207.15     78.29 o 
  -1  15   7        9.09       52.52     69.54 o 
   1  15   7       25.44      -62.73     65.16 o 
   3  15   7        1.48       38.90     59.33 o 
   5  15   7        3.04       15.07     67.11 o 
   7  15   7        0.03      -62.73     62.73 o 
 -32   0   8        5.53       74.89     82.18 o 
 -30   0   8       82.66      118.65     74.89 o 
 -28   0   8        1.03      -13.13     59.33 o 
 -26   0   8       13.80       30.64     57.87 o 
 -24   0   8      989.32     1015.83     97.74 o 
 -22   0   8        4.99        6.81     42.31 o 
 -20   0   8      944.59      904.73    109.17 o 
 -18   0   8      717.52      729.95     46.36 o 
 -16   0   8      330.03      329.38     23.59 o 
 -14   0   8      132.74      130.04     15.86 o 
 -12   0   8     2441.95     2037.27     62.37 o 
 -10   0   8    12253.60    14200.36    354.58 o 
  -8   0   8    20156.82    20552.54    614.27 o 
  -6   0   8    80950.34    97840.82   3852.77 o 
  -4   0   8     4164.84     5268.37    174.48 o 
  -2   0   8      263.83      256.01     22.66 o 
   0   0   8        2.78        1.56     11.83 o 
   4   0   8     8832.56     9665.46    313.92 o 
   6   0   8    44481.03    46939.75   1147.91 o 
   8   0   8     2060.40     2501.70     99.42 o 
  10   0   8     2111.49     2072.02    104.55 o 
  12   0   8     5057.17     5216.90    146.45 o 
  14   0   8     2031.43     1962.35     96.90 o 
  16   0   8       37.05       29.99     17.33 o 
  18   0   8      164.13      182.46     38.65 o 
  20   0   8       52.02       38.87     29.77 o 
 -31   1   8       57.94       96.71     53.52 o 
 -29   1   8      158.52      191.01     54.42 o 
 -27   1   8      186.39      227.45     50.37 o 
 -25   1   8       18.03       38.67     42.79 o 
 -23   1   8      240.72      342.09     49.27 o 
 -21   1   8     1098.10     1064.80     64.29 o 
 -19   1   8      805.69      808.42     35.44 o 
 -17   1   8      652.74      626.49     25.05 o 
 -15   1   8      180.80      140.99     11.32 o 
 -13   1   8       76.15       67.11      9.43 o 
 -11   1   8    16750.12    16633.41    292.72 o 
  -9   1   8      998.08      783.97     22.94 o 
  -7   1   8      253.77      292.47     15.89 o 
  -5   1   8    16572.62    18260.79    353.26 o 
  -3   1   8      259.49      293.04     12.39 o 
  -1   1   8     1913.07     1984.40     54.00 o 
   1   1   8     4957.22     5020.27    120.16 o 
   3   1   8     7302.35     7410.69    172.63 o 
   5   1   8    29688.21    35504.34    709.13 o 
   7   1   8      370.14      438.65     20.48 o 
   9   1   8     6359.44     7292.42    137.50 o 
  11   1   8      238.04      224.92     16.25 o 
  13   1   8     3932.28     3572.72    105.04 o 
  15   1   8     4622.79     4249.76    103.56 o 
  17   1   8       10.27       30.72     15.95 o 
  19   1   8       14.79       17.31     20.06 o 
  21   1   8      604.43      605.80    100.15 o 
  23   1   8       27.54       79.26     49.60 o 
 -32   2   8        3.41      -19.20     44.61 o 
 -30   2   8        1.99      -10.92     44.70 o 
 -28   2   8       21.80        6.17     41.78 o 
 -26   2   8      300.81      270.79     76.59 o 
 -24   2   8      103.12      132.03     32.93 o 
 -22   2   8      484.94      590.91     73.37 o 
 -20   2   8     1455.87     1460.55     93.98 o 
 -18   2   8      544.50      481.42     29.98 o 
 -16   2   8      276.14      350.45     26.86 o 
 -14   2   8      279.20      362.04     19.47 o 
 -12   2   8     1068.70     1057.66     36.40 o 
 -10   2   8      475.08      340.43     18.66 o 
  -8   2   8      935.73      672.24     24.95 o 
  -6   2   8     5289.63     5615.47    114.41 o 
  -4   2   8      210.27      202.84     11.18 o 
  -2   2   8     3489.77     3261.22     69.49 o 
   0   2   8        4.21       10.23      7.74 o 
   2   2   8    19453.93    21184.95    468.27 o 
   6   2   8      761.97      729.79     24.57 o 
   8   2   8     7670.77     7354.53    169.72 o 
  10   2   8      182.51      200.36     15.16 o 
  12   2   8     2139.56     1978.99     55.31 o 
  14   2   8       48.56      100.05     15.19 o 
  16   2   8      117.61      157.97     21.50 o 
  18   2   8      732.74      799.13     53.50 o 
  20   2   8       75.40       81.23     26.95 o 
  22   2   8       77.68       86.47     53.25 o 
  24   2   8       63.14       19.94     42.79 o 
 -31   3   8        8.95        5.40     47.39 o 
 -29   3   8        3.52       13.93     38.56 o 
 -27   3   8        1.07      -12.05     34.06 o 
 -25   3   8       99.93      163.83     51.02 o 
 -23   3   8       13.93      -13.74     27.14 o 
 -21   3   8      595.94      650.08     57.30 o 
 -19   3   8     3314.14     3336.41     97.21 o 
 -17   3   8      320.06      321.85     26.04 o 
 -15   3   8      800.54      728.46     37.09 o 
 -13   3   8     1673.63     1631.21     47.90 o 
 -11   3   8     1333.25     1329.72     40.22 o 
  -9   3   8      104.12      132.42     12.66 o 
  -7   3   8      127.43      110.59      9.01 o 
  -5   3   8      106.53      117.61     14.39 o 
  -3   3   8       54.34       96.99      9.04 o 
  -1   3   8      138.71      169.39     14.34 o 
   3   3   8     2165.12     2425.49     73.84 o 
   5   3   8     6437.34     6745.79    139.02 o 
   7   3   8      116.28       92.94     15.79 o 
   9   3   8     3424.73     3273.06     98.47 o 
  11   3   8       43.92       38.49     10.77 o 
  13   3   8     6118.05     4872.98    242.65 o 
  15   3   8     5467.29     5048.53    148.85 o 
  17   3   8      141.50      132.49     25.33 o 
  19   3   8       31.37       43.72     22.75 o 
  21   3   8       35.55       31.25     23.58 o 
  23   3   8       36.53       24.62     27.25 o 
  25   3   8        5.67       20.32     31.65 o 
 -30   4   8       32.54       41.01     44.30 o 
 -28   4   8      170.49      148.32     69.54 o 
 -26   4   8      278.03      252.05     53.37 o 
 -24   4   8        4.62        5.03     25.61 o 
 -22   4   8      888.98      792.56     43.55 o 
 -20   4   8      443.66      431.97     33.34 o 
 -18   4   8       19.68       -0.71     16.17 o 
 -16   4   8      341.63      428.29     43.64 o 
 -14   4   8     4327.78     4982.58    184.92 o 
 -12   4   8       69.28       78.63     17.26 o 
 -10   4   8     2433.09     2542.63     66.87 o 
  -8   4   8    37141.55    42137.98    807.55 o 
  -6   4   8        5.74        6.94      9.96 o 
  -4   4   8      926.07      753.82     25.76 o 
  -2   4   8    19881.49    20371.00    773.75 o 
   0   4   8    10482.29     9211.71    243.17 o 
   2   4   8     2849.37     2449.09     66.83 o 
   4   4   8     1204.11      980.53     85.09 o 
   6   4   8       71.40       61.77      9.30 o 
   8   4   8      208.23      163.86     19.74 o 
  10   4   8        0.26       -6.85      9.66 o 
  12   4   8       89.72      100.89     19.91 o 
  14   4   8      501.78      443.00     41.78 o 
  16   4   8        5.90       18.58     18.64 o 
  18   4   8       13.80      -15.54     26.48 o 
  20   4   8       41.62       25.22     24.72 o 
  22   4   8      330.04      264.57     60.75 o 
  24   4   8       87.45       97.99     36.51 o 
 -31   5   8       50.31        4.38     42.62 o 
 -29   5   8      216.24      164.49     49.11 o 
 -27   5   8        0.90        0.16     29.04 o 
 -25   5   8      124.57       98.59     32.59 o 
 -23   5   8      217.59      216.87     31.80 o 
 -21   5   8     3837.06     3805.90    106.58 o 
 -19   5   8     5923.36     5815.21    170.48 o 
 -17   5   8      371.64      314.26     34.44 o 
 -15   5   8        9.37      -17.15     17.15 o 
 -13   5   8     7415.54     7905.67    256.31 o 
 -11   5   8       20.39        7.54     14.00 o 
  -9   5   8      426.00      417.52     30.02 o 
  -7   5   8     4697.47     5411.93    128.46 o 
  -5   5   8     1087.78     1049.96     35.54 o 
  -3   5   8     2592.87     2407.68     65.94 o 
  -1   5   8       63.68       86.99     12.75 o 
   1   5   8        0.65       12.56      8.84 o 
   3   5   8     3692.59     2550.52    137.13 o 
   5   5   8        0.50        0.66     12.65 o 
   7   5   8      297.12      213.64     23.81 o 
   9   5   8      317.60      259.18     23.29 o 
  11   5   8     1742.70     1360.21     94.05 o 
  13   5   8     9252.19     8799.36    307.23 o 
  15   5   8      483.88      493.88     52.11 o 
  17   5   8      494.21      426.00     94.34 o 
  19   5   8      266.46      288.19     47.79 o 
  21   5   8      196.22      237.47     51.51 o 
  23   5   8        1.53      -25.93     32.09 o 
  25   5   8        7.36       -8.63     35.49 o 
 -30   6   8        3.08      -14.45     34.43 o 
 -28   6   8        2.10       15.41     34.08 o 
 -26   6   8      378.01      384.16     83.67 o 
 -24   6   8      272.81      355.78     44.50 o 
 -22   6   8        0.58       33.46     24.01 o 
 -20   6   8      672.21      644.92     49.23 o 
 -18   6   8     2405.39     2199.23     84.01 o 
 -16   6   8     4055.59     3763.48    119.33 o 
 -14   6   8     2278.48     2209.93     80.24 o 
 -12   6   8        0.94       -0.68     16.37 o 
 -10   6   8      129.57      146.09     21.89 o 
  -8   6   8     1693.68     1572.16     53.59 o 
  -6   6   8       14.58       36.43     11.24 o 
  -4   6   8      348.40      334.88     24.38 o 
  -2   6   8      531.82      499.39     24.87 o 
   0   6   8     4705.17     4090.97    184.99 o 
   2   6   8     4054.97     3696.45    119.33 o 
   4   6   8      351.80      316.14     48.50 o 
   6   6   8     2601.15     2154.89     76.27 o 
   8   6   8     3904.52     2682.79    140.53 o 
  10   6   8      486.15      401.89     49.23 o 
  12   6   8      132.61       74.85     58.58 o 
  14   6   8     1067.05     1054.31     69.21 o 
  16   6   8        8.21       -1.46     26.48 o 
  18   6   8       13.19       -8.45     29.40 o 
  20   6   8       35.16       59.75     40.85 o 
  22   6   8      165.47      136.93     47.61 o 
  24   6   8       55.90       36.81     39.25 o 
 -29   7   8       68.04       77.80     49.86 o 
 -27   7   8       13.01       35.99     36.81 o 
 -25   7   8       14.46      -10.26     26.85 o 
 -23   7   8       89.56       91.83     30.20 o 
 -21   7   8      546.15      552.26     52.87 o 
 -19   7   8     1831.92     1678.54     88.00 o 
 -17   7   8        0.47       10.90     22.60 o 
 -15   7   8       52.74       41.94     25.45 o 
 -13   7   8     2611.03     2508.23    142.12 o 
 -11   7   8     3424.69     3011.65     98.16 o 
  -9   7   8      106.63       82.93     29.04 o 
  -7   7   8      195.61      271.60     20.48 o 
  -5   7   8     1370.93     1500.22     49.22 o 
  -3   7   8     2714.03     2838.71     78.69 o 
  -1   7   8       62.92       47.19     14.23 o 
   1   7   8      149.95      154.16     25.21 o 
   3   7   8      139.17      159.83     19.51 o 
   5   7   8      815.80      721.40     38.89 o 
   7   7   8      184.40      138.12     21.35 o 
   9   7   8     2079.32     1716.92     69.83 o 
  11   7   8      586.86      522.08     41.41 o 
  15   7   8       26.26       53.89     33.55 o 
  17   7   8      188.38      235.75     47.74 o 
  19   7   8      177.59      129.59     56.65 o 
  21   7   8        1.28       -5.84     36.27 o 
  23   7   8       23.80        9.35     36.79 o 
 -28   8   8        0.60      -26.41     36.12 o 
 -26   8   8      170.00      218.02     36.96 o 
 -24   8   8      113.38      171.66     35.41 o 
 -22   8   8      231.99      230.79     37.46 o 
 -20   8   8     1150.90     1041.44     58.28 o 
 -18   8   8       31.88       23.59     25.53 o 
 -16   8   8      555.29      586.18     48.57 o 
 -14   8   8     1207.93     1283.80     60.66 o 
 -12   8   8      586.21      612.20     56.84 o 
 -10   8   8      263.52      267.00     39.85 o 
  -8   8   8       38.70       20.36     24.18 o 
  -6   8   8      329.64      359.71     25.67 o 
  -4   8   8      344.47      360.58     25.97 o 
  -2   8   8     1799.61     2070.99    111.39 o 
   0   8   8      632.03      641.80     32.18 o 
   2   8   8      326.07      317.31     27.38 o 
   4   8   8      428.63      363.99     27.94 o 
   6   8   8     4789.56     3832.41    147.96 o 
   8   8   8      421.53      452.12     39.45 o 
  10   8   8      286.00      345.67     35.91 o 
  12   8   8       44.77       41.08     24.13 o 
  14   8   8       86.60       63.63     31.40 o 
  16   8   8       22.06       42.11     30.74 o 
  18   8   8       38.81       69.55     39.02 o 
  20   8   8        5.58       -5.47     35.56 o 
  22   8   8      151.79      250.16     54.39 o 
 -27   9   8        7.79       30.40     33.05 o 
 -25   9   8      120.75      128.43     35.99 o 
 -23   9   8        0.73       -2.43     31.56 o 
 -21   9   8      135.91      161.52     38.57 o 
 -19   9   8      462.26      438.91     47.71 o 
 -17   9   8      419.48      451.38     57.56 o 
 -15   9   8      103.94       63.58     37.25 o 
 -13   9   8       78.79       56.72     34.18 o 
 -11   9   8     1517.56     1609.79     91.61 o 
  -9   9   8      311.86      248.01     42.48 o 
  -7   9   8      415.14      551.51    117.68 o 
  -5   9   8      392.87      528.68     40.28 o 
  -3   9   8     1107.62      966.16     42.11 o 
  -1   9   8       51.80       36.29     18.34 o 
   1   9   8     2840.13     2721.96    138.34 o 
   3   9   8       89.58      118.48     25.83 o 
   5   9   8      395.89      376.59     57.82 o 
   7   9   8      472.07      414.53     46.09 o 
   9   9   8      195.09      165.20     30.55 o 
  11   9   8      203.91      233.65     34.53 o 
  13   9   8        0.35       13.13     30.26 o 
  15   9   8       67.30       36.61     70.27 o 
  17   9   8       75.62       76.78     55.19 o 
  19   9   8       10.81       43.49     38.31 o 
  21   9   8      273.81      362.50    159.74 o 
 -24  10   8       21.70      -22.63     41.74 o 
 -22  10   8       68.49       49.84     42.41 o 
 -20  10   8      182.66      191.56     54.90 o 
 -18  10   8       27.78        5.54     45.95 o 
 -16  10   8       26.65       -2.68     38.20 o 
 -14  10   8      661.97      777.15     72.17 o 
 -12  10   8       35.21       12.49     39.63 o 
 -10  10   8     2113.36     2270.71    116.73 o 
  -8  10   8     1500.98     1304.73     78.90 o 
  -6  10   8      776.74      818.04     68.76 o 
  -4  10   8      523.45      602.67     45.49 o 
  -2  10   8        2.66       -3.57     17.74 o 
   0  10   8     6979.37     6846.47    173.97 o 
   2  10   8      641.29      658.17     42.32 o 
   4  10   8     2217.65     2108.76     85.97 o 
   6  10   8      695.03      595.23     66.60 o 
   8  10   8      501.02      477.39     71.55 o 
  10  10   8     1618.85     1571.85     93.85 o 
  12  10   8      269.37      175.96     43.49 o 
  14  10   8      148.80      140.11     40.99 o 
  16  10   8       56.56       40.58     33.99 o 
  18  10   8       67.10       98.83     43.84 o 
  20  10   8        1.43      -12.27     39.02 o 
 -23  11   8       14.09        3.68     45.55 o 
 -21  11   8      385.61      394.02     93.85 o 
 -19  11   8      748.89      800.64     80.51 o 
 -17  11   8        0.50       -8.78     37.92 o 
 -15  11   8      629.34      645.26     71.85 o 
 -13  11   8      886.15      929.91     79.90 o 
 -11  11   8     1243.98     1301.33    100.66 o 
  -9  11   8        6.96       34.08     37.94 o 
  -7  11   8     2029.04     1993.28    128.38 o 
  -5  11   8      494.10      554.13     62.91 o 
  -3  11   8     2447.30     2320.47     91.58 o 
  -1  11   8     5942.24     5587.58    147.84 o 
   1  11   8     2235.15     2140.41     75.03 o 
   3  11   8     3497.11     3455.91    122.53 o 
   5  11   8      694.07      754.59     54.56 o 
   7  11   8       13.10       -9.74     29.91 o 
   9  11   8      136.06      161.25     43.28 o 
  11  11   8      832.68      709.44     72.05 o 
  13  11   8      469.68      394.10     56.12 o 
  15  11   8        1.16       22.75     34.18 o 
  17  11   8      170.05      230.90     64.92 o 
 -22  12   8       15.59       96.28    111.11 o 
 -20  12   8        0.09       55.27     43.44 o 
 -18  12   8        2.90        0.07     40.06 o 
 -16  12   8       88.84       68.12     46.73 o 
 -14  12   8        5.42       24.61     54.95 o 
 -12  12   8      224.14      253.69     53.38 o 
 -10  12   8      195.59      129.73     44.86 o 
  -8  12   8       73.35       15.18     36.47 o 
  -6  12   8      147.85      216.89     47.62 o 
  -4  12   8      675.71      658.91     69.09 o 
  -2  12   8       65.72       81.52     29.94 o 
   0  12   8      652.71      807.70     70.73 o 
   2  12   8      853.81      826.02     70.99 o 
   4  12   8        2.81        2.10     27.31 o 
   6  12   8      132.60      176.79     37.34 o 
   8  12   8     1281.70     1239.82    103.82 o 
  10  12   8      171.35      165.08     50.11 o 
  12  12   8        9.79       26.15     41.74 o 
  14  12   8        0.58      -14.52     33.87 o 
  16  12   8       97.96      149.07     47.77 o 
 -19  13   8        2.08       -5.49     43.07 o 
 -17  13   8       60.62       51.72     46.52 o 
 -15  13   8      135.74      184.16     54.56 o 
 -13  13   8       65.18       45.36     45.29 o 
 -11  13   8        3.64      -37.51     40.31 o 
  -9  13   8       14.10      -20.26     39.73 o 
  -7  13   8       69.06       53.82     43.76 o 
  -5  13   8       49.19       47.67     40.00 o 
  -3  13   8        4.49       30.77     37.15 o 
  -1  13   8       86.51      140.82     43.61 o 
   1  13   8       61.47      144.96     44.50 o 
   3  13   8       18.40      110.85     37.13 o 
   5  13   8      536.02      519.02     52.90 o 
   7  13   8        3.58       19.55     41.65 o 
   9  13   8        8.76       -4.74     38.16 o 
  11  13   8      150.86      135.15     48.84 o 
  13  13   8        5.08       46.36     43.15 o 
 -16  14   8       76.23      102.24     53.38 o 
 -14  14   8        0.04      -34.95     45.05 o 
 -12  14   8       73.64       99.84     52.18 o 
 -10  14   8      100.71       83.73     46.52 o 
  -8  14   8     1093.14     1032.97    157.55 o 
  -6  14   8        4.70      -19.37     39.04 o 
  -4  14   8      144.44      178.95     75.37 o 
  -2  14   8      134.72      163.88     75.86 o 
   0  14   8      504.58      667.66    113.30 o 
   2  14   8       67.17      101.50     50.89 o 
   4  14   8      150.92      301.59     59.04 o 
   6  14   8        4.60      -18.68     36.43 o 
   8  14   8       16.97       50.67     44.56 o 
  10  14   8      262.83      368.66     64.89 o 
 -11  15   8      205.53      239.99     59.77 o 
  -9  15   8      186.37      241.10    141.02 o 
  -7  15   8       66.67       60.59     50.83 o 
  -5  15   8       74.80       90.93     75.37 o 
  -3  15   8        0.79       55.92     78.78 o 
  -1  15   8       40.68       42.31     79.26 o 
   1  15   8       67.73       17.99     71.00 o 
   3  15   8      511.40      697.81    109.90 o 
   5  15   8       40.29       56.89     71.00 o 
 -31   1   9       42.92        0.73     46.58 o 
 -29   1   9        8.69      -22.58     40.31 o 
 -27   1   9      266.75      329.34     56.02 o 
 -25   1   9      112.10      138.26     43.03 o 
 -23   1   9       82.82      131.29     38.67 o 
 -21   1   9      455.39      496.24     91.42 o 
 -19   1   9     1396.49     1482.22     58.46 o 
 -17   1   9      591.99      521.30     23.75 o 
 -15   1   9       79.34      105.17     10.66 o 
 -13   1   9    15290.55    15465.32    274.58 o 
 -11   1   9     1208.37     1229.63     37.33 o 
  -9   1   9      723.82      668.27     21.23 o 
  -7   1   9    13193.36    15176.84    296.16 o 
  -5   1   9    12368.25    12592.99    474.47 o 
  -3   1   9     1025.05      968.95     31.73 o 
  -1   1   9    10917.46    11884.29    309.29 o 
   1   1   9    10574.08    11810.71    267.38 o 
   3   1   9     1885.80     2119.50     60.17 o 
   5   1   9    16025.54    16108.64    317.36 o 
   7   1   9     7142.62     7135.21    171.68 o 
   9   1   9      242.25      260.56     16.70 o 
  11   1   9      154.69      184.19     15.74 o 
  13   1   9     6614.10     6721.64    155.74 o 
  15   1   9        1.41        7.46     12.88 o 
  17   1   9       10.20       30.00     20.38 o 
  19   1   9      238.19      182.32     31.00 o 
  21   1   9       17.17       25.92     25.12 o 
  23   1   9        4.54      -24.31     39.39 o 
 -32   2   9        0.05       55.00     50.96 o 
 -30   2   9       18.83       59.57     49.77 o 
 -28   2   9        0.29       16.56     38.35 o 
 -26   2   9      114.17      134.15     44.10 o 
 -24   2   9     1162.47     1216.96     61.29 o 
 -22   2   9     1740.59     1518.36     65.18 o 
 -20   2   9       41.11      106.23     24.57 o 
 -18   2   9       22.48       30.45     17.13 o 
 -16   2   9     5580.59     5586.72    119.13 o 
 -14   2   9     2174.29     1979.35     50.20 o 
 -12   2   9        3.06       -2.27      9.20 o 
 -10   2   9      831.18      875.15     46.70 o 
  -8   2   9     1641.62     1372.34     35.37 o 
  -6   2   9     6615.13     5922.70    120.71 o 
  -4   2   9     3467.34     3119.90    211.29 o 
  -2   2   9       39.12       26.77      5.97 o 
   0   2   9      206.94      214.92     16.62 o 
   2   2   9     7739.86     7310.71    171.53 o 
   4   2   9      439.87      446.84     33.77 o 
   6   2   9     5223.66     4115.76    112.04 o 
   8   2   9    24555.08    24400.33    527.82 o 
  10   2   9      966.76      855.81     27.11 o 
  12   2   9      170.18      171.80     19.56 o 
  14   2   9       20.48       34.00     15.29 o 
  16   2   9      949.04     1098.48     45.51 o 
  18   2   9      852.47      964.51     46.72 o 
  20   2   9        4.75       35.52     21.46 o 
  22   2   9       85.35      108.78     36.96 o 
  24   2   9       33.51       21.40     42.79 o 
 -31   3   9       40.94       72.20     49.04 o 
 -29   3   9      392.92      362.42    164.85 o 
 -27   3   9      322.90      358.44    133.48 o 
 -25   3   9      435.40      500.82    105.69 o 
 -23   3   9        0.12       -8.56     24.40 o 
 -21   3   9      128.33       64.48     22.09 o 
 -19   3   9      116.19      172.83     24.71 o 
 -17   3   9      810.01      774.46     49.62 o 
 -15   3   9       12.24        6.42     14.77 o 
 -13   3   9      255.79      280.07     29.14 o 
 -11   3   9      315.55      613.11     25.58 o 
  -9   3   9     1501.70     1523.10     44.47 o 
  -7   3   9     3791.83     3836.37     81.94 o 
  -5   3   9      527.32      394.19     23.27 o 
  -3   3   9     7575.80     8182.94    279.84 o 
  -1   3   9     3418.98     3541.96     89.98 o 
   1   3   9     2637.13     2994.94     89.28 o 
   3   3   9    14674.34    14912.92    398.68 o 
   5   3   9     1364.53     1191.23     53.51 o 
   7   3   9     7191.33     6497.25    174.88 o 
   9   3   9     1277.88     1156.59     38.54 o 
  11   3   9      642.66      570.27     40.22 o 
  13   3   9     1887.27     1953.73     56.85 o 
  15   3   9     1193.97     1013.94    129.50 o 
  17   3   9     1200.09      950.32    126.83 o 
  19   3   9      222.09      227.02     31.69 o 
  21   3   9        1.79      -20.59     20.59 o 
  23   3   9        1.89       12.86     30.31 o 
  25   3   9        0.07        9.24     47.17 o 
 -30   4   9       89.00       80.86     47.66 o 
 -28   4   9        8.36      -19.97     35.50 o 
 -26   4   9      410.16      396.95     94.06 o 
 -24   4   9      206.45      264.81     49.11 o 
 -22   4   9     2051.91     2067.71     70.64 o 
 -20   4   9       52.73       89.22     24.66 o 
 -18   4   9        2.88       -5.46     16.74 o 
 -16   4   9     2359.09     2172.34     76.15 o 
 -14   4   9     1163.00     1016.00     45.63 o 
 -12   4   9       81.89      127.21     17.25 o 
 -10   4   9     2534.35     2689.60    108.54 o 
  -8   4   9      442.51      394.71     20.99 o 
  -6   4   9      755.29      959.34     28.20 o 
  -4   4   9      728.63      874.86     26.58 o 
  -2   4   9       30.48       39.30     11.15 o 
   0   4   9      302.18      317.31     21.33 o 
   4   4   9      993.41     1070.45     57.18 o 
   6   4   9      706.48      659.92     31.56 o 
   8   4   9     1148.57      967.87     37.91 o 
  10   4   9     1015.27      901.20     38.30 o 
  12   4   9      156.91      159.86     24.80 o 
  14   4   9      136.28      113.29     41.95 o 
  16   4   9       44.29       37.58     25.28 o 
  18   4   9      220.60      292.60     45.13 o 
  20   4   9      226.19      179.84     41.59 o 
  22   4   9        7.42       22.11     35.01 o 
  24   4   9       17.01       29.54     32.80 o 
 -31   5   9       33.93       45.50     42.70 o 
 -29   5   9      142.80      109.11     67.93 o 
 -27   5   9        0.73      -18.51     27.65 o 
 -25   5   9       32.82       25.83     31.33 o 
 -23   5   9        7.96       15.26     23.84 o 
 -21   5   9       98.32       75.09     26.10 o 
 -19   5   9        0.18      -20.29     22.30 o 
 -17   5   9      272.46      339.58     35.77 o 
 -15   5   9       29.30       10.82     18.69 o 
 -13   5   9      536.89      587.91     36.82 o 
 -11   5   9     1138.89     1142.08     48.16 o 
  -9   5   9      200.17      245.83     17.64 o 
  -7   5   9     1045.88     1161.90     47.05 o 
  -5   5   9      398.13      489.65     23.63 o 
  -3   5   9      784.79      867.24     33.01 o 
  -1   5   9     1005.92      736.42     33.56 o 
   1   5   9      342.99      360.33     21.97 o 
   3   5   9      110.77       77.76     17.90 o 
   5   5   9      725.33      581.90     28.87 o 
   7   5   9        0.04        0.40     11.04 o 
   9   5   9        4.44       -5.25     11.92 o 
  11   5   9       36.86       39.08     16.71 o 
  13   5   9      237.14      212.63     32.58 o 
  15   5   9      805.63      852.27     59.22 o 
  17   5   9      102.85       79.35     31.08 o 
  19   5   9       96.93       86.36     31.56 o 
  21   5   9      106.24       87.14     38.98 o 
  23   5   9       36.75        9.56     32.58 o 
 -30   6   9       18.21       40.14     36.08 o 
 -28   6   9        5.97       18.46     31.14 o 
 -26   6   9      204.26      249.71     43.19 o 
 -24   6   9      668.09      660.51     47.54 o 
 -22   6   9        0.75        2.65     22.21 o 
 -20   6   9     3802.28     3706.24    122.09 o 
 -18   6   9      789.06      740.21     48.09 o 
 -16   6   9     3521.66     3615.65    164.40 o 
 -14   6   9      108.08      101.91     23.93 o 
 -12   6   9      292.16      284.23     30.45 o 
 -10   6   9       35.53       54.16     19.81 o 
  -8   6   9     1417.41     1523.09     41.62 o 
  -6   6   9      243.40      202.52     17.13 o 
  -4   6   9       94.32       63.48     13.37 o 
  -2   6   9      128.79      125.72     17.83 o 
   2   6   9       65.44       59.09     20.71 o 
   4   6   9       93.02      112.42     25.66 o 
   6   6   9     1478.79     1158.27     51.60 o 
   8   6   9      321.10      308.13     33.20 o 
  10   6   9      766.00      629.30     63.95 o 
  12   6   9      318.63      334.76     67.44 o 
  14   6   9      802.85      603.03    103.72 o 
  16   6   9      460.33      511.69     76.35 o 
  18   6   9       40.20       51.71     33.42 o 
  20   6   9       21.89       12.09     31.78 o 
  22   6   9      139.44      177.19     50.35 o 
  24   6   9       59.02       37.93     54.46 o 
 -29   7   9       84.82      128.27     42.08 o 
 -27   7   9       15.58        6.89     35.72 o 
 -25   7   9       11.73       31.65     29.35 o 
 -23   7   9        1.33      -13.08     25.07 o 
 -21   7   9       31.33       70.82     30.98 o 
 -19   7   9     1239.50     1226.42     62.11 o 
 -17   7   9     1500.50     1722.43     73.26 o 
 -15   7   9      756.04      822.39     67.99 o 
 -13   7   9     1642.77     1456.22    102.77 o 
 -11   7   9      887.13      894.64     47.17 o 
  -9   7   9     1177.61     1380.83     75.99 o 
  -7   7   9      342.17      333.26     32.15 o 
  -5   7   9      865.42      712.28     31.86 o 
  -3   7   9     3265.86     3112.85     85.19 o 
  -1   7   9      292.55      298.42     30.25 o 
   1   7   9     4045.53     4115.23    152.10 o 
   3   7   9     2073.16     1918.81     61.55 o 
   5   7   9    16399.12    13727.12    525.86 o 
   7   7   9     1339.69     1070.58     50.34 o 
   9   7   9        5.08        0.09     18.52 o 
  11   7   9      374.48      299.41     35.77 o 
  13   7   9     1652.31     1446.61     80.95 o 
  15   7   9       31.43       34.66     32.73 o 
  17   7   9        2.24       -3.63     32.64 o 
  19   7   9      151.92      177.29     50.33 o 
  21   7   9       71.52       85.71     43.28 o 
  23   7   9      157.12      176.65     81.21 o 
 -28   8   9       24.14      -20.72     36.75 o 
 -26   8   9       55.98       86.58     33.89 o 
 -24   8   9      731.64      618.13     76.74 o 
 -22   8   9      271.14      309.78     44.07 o 
 -20   8   9      123.82      131.03     33.74 o 
 -18   8   9     1123.50     1179.96     61.49 o 
 -16   8   9     2323.48     2229.32     86.55 o 
 -14   8   9     1649.15     1348.26     61.53 o 
 -12   8   9        6.54        2.20     25.82 o 
 -10   8   9      398.25      486.64     52.90 o 
  -8   8   9     2497.76     2375.20    109.34 o 
  -6   8   9     1397.60     1379.56     48.47 o 
  -4   8   9     3740.57     3638.93    121.92 o 
  -2   8   9     1074.17     1101.51     51.52 o 
   0   8   9      210.85      223.19     22.67 o 
   2   8   9     1407.92     1216.02     55.05 o 
   4   8   9      594.34      498.38     45.27 o 
   6   8   9       77.47       85.98     21.38 o 
   8   8   9       14.72       14.22     20.37 o 
  10   8   9      472.44      451.98     39.69 o 
  12   8   9      192.51      153.74     31.25 o 
  14   8   9      344.29      364.57     50.51 o 
  16   8   9      741.03      709.33    215.91 o 
  18   8   9      477.96      494.49    124.24 o 
  20   8   9        0.38      -24.80     51.55 o 
  22   8   9      125.61      122.59     49.84 o 
 -27   9   9       67.04       94.73     36.05 o 
 -25   9   9        4.24       20.37     29.67 o 
 -23   9   9       21.56        0.09     31.36 o 
 -21   9   9       50.71       90.43     34.58 o 
 -19   9   9      122.34      172.65     36.91 o 
 -17   9   9      100.45      103.91     30.65 o 
 -15   9   9       48.55       78.24     35.14 o 
 -13   9   9       55.12       56.48     34.54 o 
 -11   9   9       22.46       43.49     31.61 o 
  -9   9   9      385.93      415.64     51.16 o 
  -7   9   9      575.03      580.20     57.93 o 
  -5   9   9       86.04       56.22     21.09 o 
  -3   9   9     2439.13     2471.96     80.93 o 
  -1   9   9      220.09      296.44     27.64 o 
   1   9   9     2508.99     2226.03    105.70 o 
   3   9   9     5203.78     4888.43    130.14 o 
   5   9   9     4620.15     4563.50    262.59 o 
   7   9   9       98.40      104.44     27.97 o 
   9   9   9       92.43       82.29     27.65 o 
  11   9   9      476.05      392.60     39.75 o 
  13   9   9       88.78       89.26     34.93 o 
  15   9   9        0.39        0.92     30.25 o 
  17   9   9       35.84       56.41     40.43 o 
  19   9   9       10.49        2.78     37.40 o 
 -24  10   9       21.95       16.91     32.90 o 
 -22  10   9        3.96      -36.90     36.90 o 
 -20  10   9       76.82      111.10     47.97 o 
 -18  10   9       51.16        1.35     36.82 o 
 -16  10   9        2.77        6.95     35.23 o 
 -14  10   9      276.83      331.29     53.18 o 
 -12  10   9     1190.96     1157.48     81.94 o 
 -10  10   9      271.17      244.79     70.27 o 
  -8  10   9       60.68       65.56     36.21 o 
  -6  10   9      730.18      845.46     64.70 o 
  -4  10   9      342.64      318.26     35.83 o 
  -2  10   9      251.53      325.25     30.44 o 
   0  10   9       20.15       94.56     26.88 o 
   2  10   9       60.89      106.14     26.06 o 
   4  10   9      433.60      443.38     43.05 o 
   6  10   9     1871.71     1583.98    130.57 o 
   8  10   9       78.76       86.95     30.29 o 
  10  10   9      917.86     1116.02    255.14 o 
  12  10   9      431.13      325.33     50.65 o 
  14  10   9        2.15       -4.71     35.24 o 
  16  10   9        3.81       24.98     33.62 o 
  18  10   9        0.25      -21.32     35.72 o 
 -23  11   9       65.76       88.84     50.02 o 
 -21  11   9        9.97       -9.78     38.63 o 
 -19  11   9       53.13       45.18     42.96 o 
 -17  11   9      114.79      128.17     48.25 o 
 -15  11   9       17.81        3.25     37.62 o 
 -13  11   9      820.92      796.98    118.65 o 
 -11  11   9      169.48      140.05     45.04 o 
  -9  11   9        9.62       30.34     33.31 o 
  -7  11   9      732.63      658.29     68.08 o 
  -5  11   9      438.94      600.49     63.75 o 
  -3  11   9        2.61       20.30     24.45 o 
  -1  11   9       60.41       82.81     24.94 o 
   1  11   9        5.53       42.70     23.90 o 
   3  11   9       10.59       24.55     27.40 o 
   5  11   9      416.89      466.12     56.23 o 
   7  11   9      190.42      167.32     42.88 o 
   9  11   9      367.29      312.17     52.39 o 
  11  11   9        1.67      -18.45     32.53 o 
  13  11   9       27.44       63.05     39.31 o 
  15  11   9        0.04       27.91     36.88 o 
  17  11   9       93.80       84.81     53.49 o 
 -22  12   9       13.28      198.96    131.05 o 
 -20  12   9       13.25       36.72     44.06 o 
 -18  12   9       17.40        0.80     39.43 o 
 -16  12   9      723.24      680.59     78.57 o 
 -14  12   9     1632.18     1758.86    158.53 o 
 -12  12   9        8.09       25.27     39.46 o 
 -10  12   9       85.53       53.81     38.05 o 
  -8  12   9       68.52      121.73     45.79 o 
  -6  12   9       86.84      121.59     41.40 o 
  -4  12   9       31.83       11.17     33.07 o 
  -2  12   9     1291.53     1422.41     74.28 o 
   0  12   9      446.43      472.55     62.97 o 
   2  12   9      236.91      280.47     39.39 o 
   4  12   9      144.48      128.16     36.70 o 
   6  12   9       29.84       31.10     30.61 o 
   8  12   9       17.57       11.40     38.42 o 
  10  12   9      670.08      726.54     74.96 o 
  12  12   9       67.97       47.03     47.66 o 
  14  12   9       76.59       66.63     96.28 o 
 -19  13   9      192.71      199.81     58.50 o 
 -17  13   9      121.18      143.50     51.99 o 
 -15  13   9       61.14       55.36     45.29 o 
 -13  13   9      153.30      124.57     52.81 o 
 -11  13   9       26.20      -31.71     62.00 o 
  -9  13   9        0.70        1.68     55.19 o 
  -7  13   9      111.01       99.54     45.14 o 
  -5  13   9      628.10      792.55    217.12 o 
  -3  13   9      468.33      789.40     75.82 o 
  -1  13   9       27.45       56.89     56.89 o 
   1  13   9       60.51       92.51     42.26 o 
   3  13   9      468.75      503.38     77.50 o 
   5  13   9      563.07      538.95    120.16 o 
   7  13   9      179.82      221.12     50.06 o 
   9  13   9       97.05      145.15     50.83 o 
  11  13   9       62.14      110.53     47.52 o 
  13  13   9      115.52      186.16     51.09 o 
 -16  14   9      418.16      439.26    152.45 o 
 -14  14   9      175.93       74.68     48.12 o 
 -12  14   9        0.40      -29.02     43.10 o 
 -10  14   9        3.87       -0.49     45.19 o 
  -8  14   9      440.97      452.91     68.64 o 
  -6  14   9     1270.25     1230.73     91.90 o 
  -4  14   9       93.40       53.49     62.73 o 
  -2  14   9      283.69      364.71     89.47 o 
   0  14   9        9.31      116.22     72.94 o 
   2  14   9        6.26       31.13     77.32 o 
   4  14   9       94.93       73.96     62.97 o 
   6  14   9        3.51       21.74     37.93 o 
   8  14   9      121.97      159.02     54.66 o 
 -11  15   9        0.36       34.02     50.18 o 
  -9  15   9        1.61       -5.88     46.47 o 
  -7  15   9        7.58       92.88     79.75 o 
  -5  15   9       17.06       67.11     64.67 o 
  -3  15   9      120.53      124.00     76.35 o 
  -1  15   9       50.67       59.33     71.48 o 
   1  15   9       13.47       36.96     71.48 o 
   3  15   9       21.99       21.88     63.70 o 
   5  15   9       50.88       78.29     60.78 o 
 -32   0  10       11.56      -61.76     62.73 o 
 -30   0  10      653.18      622.43    108.44 o 
 -28   0  10       83.97       83.64     68.08 o 
 -26   0  10      120.56       99.69     59.33 o 
 -24   0  10     2552.50     2710.51    165.82 o 
 -22   0  10       43.40      168.25     54.46 o 
 -20   0  10       74.87      113.23     30.88 o 
 -18   0  10     2376.46     2128.14    108.44 o 
 -16   0  10       80.06      108.51     16.95 o 
 -14   0  10     4814.62     4578.83    125.62 o 
 -12   0  10    88063.67    98509.30   2392.26 o 
 -10   0  10    83104.67   104984.49   2548.35 o 
  -8   0  10      654.77      811.60     58.11 o 
  -6   0  10    10380.51    11506.36    366.20 o 
  -4   0  10    11889.92    15130.31    478.46 o 
  -2   0  10      380.49      327.40     28.35 o 
   0   0  10       61.15       23.59     15.98 o 
   2   0  10    18045.74    19149.24   1290.58 o 
   4   0  10      360.84      366.67     36.47 o 
   6   0  10    12768.72    13779.83    445.60 o 
   8   0  10     2442.08     2796.07    141.89 o 
  10   0  10      459.56      514.76     33.10 o 
  12   0  10      189.34      108.19     22.04 o 
  14   0  10      253.99      281.41     31.37 o 
  16   0  10     2118.71     2392.97    150.26 o 
  18   0  10      825.57      790.69     83.15 o 
  20   0  10      195.48      202.25     44.60 o 
  22   0  10        3.08       13.62     51.55 o 
 -31   1  10        6.38      -29.15     46.73 o 
 -29   1  10       37.30       96.05     55.68 o 
 -27   1  10       29.45       48.01     43.57 o 
 -25   1  10       29.60       78.91     41.60 o 
 -23   1  10        0.13       19.85     32.32 o 
 -21   1  10      510.68      662.52     57.92 o 
 -19   1  10     1803.60     1695.51    108.12 o 
 -17   1  10        2.86        2.77     10.05 o 
 -15   1  10       11.10        7.45      8.90 o 
 -13   1  10    10901.37    10800.89    195.18 o 
 -11   1  10       89.72       61.48     10.33 o 
  -9   1  10     2247.28     2572.90     75.35 o 
  -7   1  10       13.00        3.54      7.58 o 
  -5   1  10     1141.23     1358.34     44.62 o 
  -3   1  10     9060.72     9157.73    244.86 o 
  -1   1  10    10206.72    11112.01    253.10 o 
   1   1  10     1643.74     1355.27     43.09 o 
   3   1  10     9025.13    10608.82    282.34 o 
   5   1  10     2696.32     2805.99     78.41 o 
   7   1  10     8638.24     8928.34    183.99 o 
   9   1  10       17.16       34.33     20.70 o 
  11   1  10      152.91      184.85     16.32 o 
  13   1  10      861.25      775.79     36.34 o 
  15   1  10      365.60      418.48     40.73 o 
  17   1  10       45.13       40.76     18.90 o 
  19   1  10       61.14       32.63     24.85 o 
  21   1  10       29.18       28.01     27.31 o 
  23   1  10       29.04       38.90     53.00 o 
 -32   2  10        1.75       -2.72     46.94 o 
 -30   2  10        0.12       -2.67     45.00 o 
 -28   2  10      280.07      282.81    105.04 o 
 -26   2  10       98.57      103.88     40.91 o 
 -24   2  10      811.28      874.49    102.39 o 
 -22   2  10     1735.81     1870.67     83.32 o 
 -20   2  10     1731.20     1912.86    146.79 o 
 -18   2  10      317.53      336.21     27.23 o 
 -16   2  10      810.71      904.77     31.80 o 
 -14   2  10      292.46      239.64     18.89 o 
 -12   2  10      215.39      241.10     17.26 o 
 -10   2  10     7755.97    10277.25    204.90 o 
  -8   2  10     5003.57     5410.51    124.72 o 
  -6   2  10     1894.12     1685.68     41.84 o 
  -4   2  10     4938.64     5025.38    203.69 o 
  -2   2  10     5862.15     6388.62    173.68 o 
   0   2  10      757.52      741.75     33.02 o 
   2   2  10       90.70      153.96     16.63 o 
   4   2  10      806.14      744.42     31.57 o 
   6   2  10     3487.38     3706.08     84.20 o 
   8   2  10     7247.51     7195.35    168.27 o 
  10   2  10      620.30      538.23     56.36 o 
  12   2  10     2719.56     2631.11     69.05 o 
  14   2  10      781.17      870.68     40.91 o 
  16   2  10       82.76       86.06     19.49 o 
  18   2  10      138.91      170.55     27.11 o 
  20   2  10       41.18       25.32     26.28 o 
  22   2  10        6.92       13.79     29.22 o 
  24   2  10        0.17       91.91     55.92 o 
 -31   3  10       30.06       65.47     50.96 o 
 -29   3  10      182.06      200.41    106.01 o 
 -27   3  10      169.84      206.40     48.14 o 
 -25   3  10       17.09       13.22     27.84 o 
 -23   3  10      445.65      513.48     45.93 o 
 -21   3  10        1.47       17.85     20.37 o 
 -19   3  10     2293.25     2245.32     80.93 o 
 -17   3  10     1685.71     1682.74     60.43 o 
 -15   3  10      551.50      639.72     35.83 o 
 -13   3  10      778.96      770.00     30.85 o 
 -11   3  10     2850.35     3058.93     78.57 o 
  -9   3  10     6296.94     6687.05    137.49 o 
  -7   3  10        0.88       -4.59      7.00 o 
  -5   3  10     2633.73     2359.83     54.73 o 
  -3   3  10     5266.47     5311.89    146.30 o 
  -1   3  10     3662.73     3527.12     93.56 o 
   1   3  10     1315.95     1399.35     87.85 o 
   3   3  10     1497.73     2086.45     60.71 o 
   5   3  10      109.63      118.45     19.68 o 
   7   3  10     3128.30     3130.28    124.55 o 
   9   3  10       43.44       45.23     14.86 o 
  11   3  10     1921.62     1525.24     86.31 o 
  13   3  10        3.31       31.47     17.77 o 
  15   3  10      538.72      289.33     92.44 o 
  17   3  10        4.03        6.04     23.44 o 
  19   3  10       18.68       26.83     22.38 o 
  21   3  10        0.68       22.90     27.41 o 
  23   3  10       14.02        9.73     44.25 o 
 -30   4  10        4.14      -12.44     35.32 o 
 -28   4  10        1.99       -5.10     36.03 o 
 -26   4  10      345.92      383.92     95.07 o 
 -24   4  10      562.69      700.77    118.62 o 
 -22   4  10      831.53      801.58     41.74 o 
 -20   4  10      992.48     1021.63     45.51 o 
 -18   4  10      617.56      639.34     44.48 o 
 -16   4  10     1118.28     1239.02     53.99 o 
 -14   4  10     1583.21     1619.47     62.01 o 
 -12   4  10     2520.51     2636.82     88.58 o 
 -10   4  10     2467.00     2238.86     69.98 o 
  -8   4  10      147.57      142.22     11.71 o 
  -6   4  10     2248.39     2237.18     94.75 o 
  -4   4  10     3234.28     3366.76     80.80 o 
  -2   4  10      699.39      659.91     28.16 o 
   0   4  10    10975.32    11067.56    254.25 o 
   2   4  10       34.97       35.29     13.63 o 
   4   4  10        1.11        7.34     10.90 o 
   6   4  10       10.46        6.01     10.61 o 
   8   4  10       76.21       88.59     17.48 o 
  10   4  10      315.64      371.24     27.79 o 
  12   4  10      310.25      310.77     28.04 o 
  14   4  10      951.22     1046.81     67.70 o 
  16   4  10        1.56       11.39     24.31 o 
  18   4  10      887.63      847.26     63.32 o 
  20   4  10        9.43       37.06     38.42 o 
  22   4  10       10.83       26.62     30.80 o 
  24   4  10       35.61      272.33    174.33 o 
 -31   5  10        6.81       86.81     93.85 o 
 -29   5  10       11.63       15.31     31.61 o 
 -27   5  10        0.50       -7.28     29.22 o 
 -25   5  10        4.35      -14.64     30.48 o 
 -23   5  10      249.95      369.54     36.90 o 
 -21   5  10      637.63      742.75     45.31 o 
 -19   5  10     1295.01     1320.58     60.90 o 
 -17   5  10     1534.15     1506.19     80.07 o 
 -15   5  10     2212.40     2181.26     77.58 o 
 -13   5  10     2370.41     2208.80     78.53 o 
 -11   5  10     8572.77     8833.28    236.95 o 
  -9   5  10      829.93      869.87     27.77 o 
  -7   5  10      817.76      983.73     30.06 o 
  -5   5  10     1966.95     1939.74     48.13 o 
  -3   5  10    37515.07    31446.81    970.67 o 
  -1   5  10    13363.90    11344.75    260.10 o 
   1   5  10      284.13      366.32     28.54 o 
   3   5  10      145.91      293.16     33.06 o 
   5   5  10      486.21      480.38     42.25 o 
   7   5  10     1180.93     1021.67     39.08 o 
   9   5  10       27.58       10.87     12.77 o 
  11   5  10      341.26      334.74     28.00 o 
  13   5  10     2501.82     2111.02    152.30 o 
  15   5  10      321.12      334.26     50.70 o 
  17   5  10      747.81      660.40     73.91 o 
  19   5  10      295.24      294.15     62.00 o 
  21   5  10      117.59      165.19     44.16 o 
  23   5  10        0.05       36.95     37.69 o 
 -30   6  10       84.55      127.28     40.51 o 
 -28   6  10       68.19       68.99     36.17 o 
 -26   6  10      225.91      300.56     45.26 o 
 -24   6  10      116.45      155.76     30.78 o 
 -22   6  10     1121.61     1111.69     50.15 o 
 -20   6  10       16.10        0.66     25.42 o 
 -18   6  10     1139.24     1087.42     54.06 o 
 -16   6  10     1493.75     1511.60     65.88 o 
 -14   6  10      559.88      612.30     43.32 o 
 -12   6  10     3510.30     3389.64    108.32 o 
 -10   6  10     5863.90     5826.79    165.45 o 
  -8   6  10       82.73      103.30     14.85 o 
  -6   6  10      179.50      202.67     17.75 o 
  -4   6  10     5690.20     5013.15    123.87 o 
  -2   6  10       18.52       17.90     10.66 o 
   0   6  10     6767.97     5471.87    154.93 o 
   2   6  10     6520.23     6375.47    253.21 o 
   4   6  10     3612.86     3133.57    172.14 o 
   6   6  10      883.64      821.86     61.45 o 
   8   6  10      172.55      135.26     24.90 o 
  10   6  10     2655.53     2282.11    104.87 o 
  12   6  10      738.64      586.29    106.10 o 
  14   6  10      158.46      140.21     34.79 o 
  16   6  10       36.76       66.72     51.06 o 
  18   6  10      739.22      665.88     64.12 o 
  20   6  10        0.14      -12.04     47.41 o 
  22   6  10        0.35      -13.71     33.27 o 
 -29   7  10       48.99        4.64     35.32 o 
 -27   7  10       41.35       25.40     37.11 o 
 -25   7  10       28.34       59.10     29.52 o 
 -23   7  10      590.84      513.09     42.26 o 
 -21   7  10      370.55      365.76     43.65 o 
 -19   7  10       29.64       30.62     28.06 o 
 -17   7  10      106.85       66.90     30.06 o 
 -15   7  10      285.10      275.15     33.74 o 
 -13   7  10      795.21      815.76     47.36 o 
 -11   7  10      609.54      635.25     59.90 o 
  -9   7  10      186.42      260.55     40.31 o 
  -7   7  10      643.98      698.85     33.27 o 
  -5   7  10      820.54      858.52     35.58 o 
  -3   7  10      604.95      704.04     39.87 o 
  -1   7  10     1650.86     1622.55     63.25 o 
   1   7  10        2.29       24.89     15.83 o 
   3   7  10       42.46       85.47     18.38 o 
   5   7  10        0.21       28.01     17.40 o 
   7   7  10     4064.47     3492.70    115.10 o 
   9   7  10      143.73      111.16     39.47 o 
  11   7  10      326.63      417.77     46.20 o 
  13   7  10      185.07      171.68     36.33 o 
  15   7  10      208.64      201.44     48.87 o 
  17   7  10       72.52       71.55     37.80 o 
  19   7  10        3.15       19.89     37.20 o 
  21   7  10       10.33       18.54     32.92 o 
 -28   8  10        0.75       10.85     40.45 o 
 -26   8  10       68.06      107.70     34.36 o 
 -24   8  10        1.84        4.84     29.04 o 
 -22   8  10        6.97       16.00     29.95 o 
 -20   8  10      154.38      191.64     37.29 o 
 -18   8  10     1264.81     1188.03     61.95 o 
 -16   8  10     1934.07     1789.15     78.54 o 
 -14   8  10        3.42       -1.86     19.72 o 
 -12   8  10       66.93       92.35     23.83 o 
 -10   8  10        0.73       -1.70     24.41 o 
  -8   8  10      136.63      190.23     39.66 o 
  -6   8  10      549.32      653.03     34.95 o 
  -4   8  10       54.33       72.35     16.37 o 
  -2   8  10     1148.46     1104.88     56.45 o 
   0   8  10      440.00      449.14     46.24 o 
   2   8  10      944.91      860.61     38.65 o 
   4   8  10     1564.93     1183.13     47.67 o 
   6   8  10      139.49      102.47     22.25 o 
   8   8  10        6.70      -10.20     16.94 o 
  10   8  10      820.68      755.08     50.02 o 
  12   8  10        0.61       16.10     23.46 o 
  14   8  10       24.50       31.31     28.45 o 
  16   8  10       82.17      251.20    156.82 o 
  18   8  10       46.50       82.36     59.57 o 
  20   8  10       43.28       79.35     70.02 o 
 -27   9  10        6.18      -29.26     29.26 o 
 -25   9  10      152.85      135.95     43.53 o 
 -23   9  10       69.91       48.02     32.24 o 
 -21   9  10      158.43      200.00     38.90 o 
 -19   9  10      370.95      417.57     47.41 o 
 -17   9  10       44.31       38.58     29.12 o 
 -15   9  10      179.67      216.36     48.29 o 
 -13   9  10     1194.63     1428.00     89.51 o 
 -11   9  10      907.93     1107.51     77.14 o 
  -9   9  10      676.28      628.01     60.51 o 
  -7   9  10       68.83      103.58     34.38 o 
  -5   9  10      455.62      403.84     66.42 o 
  -3   9  10     1268.81     1124.99     46.71 o 
  -1   9  10        0.21        2.44     16.44 o 
   1   9  10      247.49      250.93     26.42 o 
   3   9  10      939.15      959.97     44.98 o 
   5   9  10     1832.76     1710.50     71.21 o 
   7   9  10      504.81      536.58     44.41 o 
   9   9  10       35.63       29.63     21.80 o 
  11   9  10        1.38       57.71     55.55 o 
  13   9  10        8.11       -6.18     27.46 o 
  15   9  10        0.04       -8.21     31.54 o 
  17   9  10       48.87       58.88     37.87 o 
  19   9  10      249.67      314.62    104.55 o 
 -24  10  10      115.84      219.09     43.26 o 
 -22  10  10       91.16       96.28     48.82 o 
 -20  10  10      284.39      269.06     58.61 o 
 -18  10  10       11.53       -0.40     36.83 o 
 -16  10  10       45.55       64.07     37.59 o 
 -14  10  10      597.10      583.27     66.50 o 
 -12  10  10      340.28      359.06     54.64 o 
 -10  10  10       86.85       84.58     40.96 o 
  -8  10  10     1053.94     1062.26    125.95 o 
  -6  10  10       43.02       37.99     31.46 o 
  -4  10  10     6272.23     5737.16    173.03 o 
  -2  10  10      354.97      477.33     40.29 o 
   0  10  10     2046.56     2030.67     75.32 o 
   2  10  10      219.08      225.01     42.67 o 
   4  10  10     1028.08      836.18     79.15 o 
   6  10  10        0.86       -1.45     21.66 o 
   8  10  10     2777.60     2653.73    100.57 o 
  10  10  10     4614.26     4187.69    200.67 o 
  12  10  10      150.52      174.18     47.81 o 
  14  10  10       96.73      147.01    101.39 o 
  16  10  10        1.03        3.88     35.31 o 
  18  10  10       59.42       46.02     43.28 o 
 -23  11  10        5.17       -7.56     37.79 o 
 -21  11  10       29.73       74.40     46.60 o 
 -19  11  10       11.69      -32.09     32.09 o 
 -17  11  10      191.17      162.00     50.47 o 
 -15  11  10      211.67      239.69     55.93 o 
 -13  11  10     1640.20     1607.39     98.85 o 
 -11  11  10     1107.72     1233.16     85.79 o 
  -9  11  10      833.92      849.88     70.55 o 
  -7  11  10        5.73      -22.44     30.77 o 
  -5  11  10     1266.71     1088.68     75.30 o 
  -3  11  10     4438.92     3814.72    127.51 o 
  -1  11  10      165.15      195.53     29.09 o 
   1  11  10      573.19      597.75     85.53 o 
   3  11  10     1106.30      987.13     92.61 o 
   5  11  10        4.35       47.24     31.37 o 
   7  11  10      604.44      723.78     57.84 o 
   9  11  10       67.73      102.93     45.08 o 
  11  11  10       41.07       75.18     37.25 o 
  13  11  10        0.37       -2.74     73.91 o 
  15  11  10      376.31      381.80    129.35 o 
  17  11  10       26.57       93.24     43.41 o 
 -22  12  10      177.08      408.96    149.77 o 
 -20  12  10       84.18      145.18     69.54 o 
 -18  12  10        3.55       14.55     42.35 o 
 -16  12  10       12.41       20.95     41.99 o 
 -14  12  10       50.26       23.65     48.12 o 
 -12  12  10       62.67       39.14     38.97 o 
 -10  12  10        0.00       45.00     40.03 o 
  -8  12  10      187.02      171.17     47.80 o 
  -6  12  10      185.27      215.81     50.49 o 
  -4  12  10       75.26       80.87     37.69 o 
  -2  12  10       11.06       65.89     27.45 o 
   0  12  10      165.85      180.31     41.91 o 
   2  12  10      567.47      514.11    120.26 o 
   4  12  10        6.03       20.15     37.32 o 
   6  12  10       60.35       99.28     37.06 o 
   8  12  10     1407.24     1209.55    106.25 o 
  10  12  10      871.42      672.39     89.72 o 
  12  12  10      447.31      511.56     68.25 o 
  14  12  10       17.62       56.57     40.39 o 
 -19  13  10        1.05       15.13     43.32 o 
 -17  13  10        2.12       -9.97     40.92 o 
 -15  13  10       23.02       13.34     40.56 o 
 -13  13  10      182.73      143.01     55.36 o 
 -11  13  10      348.64      376.78     63.51 o 
  -9  13  10       69.72       47.13     39.87 o 
  -7  13  10       71.87      138.22     45.59 o 
  -5  13  10       34.23      -15.90     37.36 o 
  -3  13  10        1.65       51.05     42.12 o 
  -1  13  10        5.02       53.00     54.95 o 
   1  13  10      539.51      483.25     57.59 o 
   3  13  10       18.17       12.37     28.01 o 
   5  13  10       36.86       17.88     32.82 o 
   7  13  10        0.26        1.93     36.80 o 
   9  13  10       11.43       23.83     38.08 o 
  11  13  10       19.22      100.39     42.62 o 
 -16  14  10       53.14      186.11    136.40 o 
 -14  14  10        8.53      -20.75     63.22 o 
 -12  14  10        0.24      -10.34     47.63 o 
 -10  14  10       92.66      156.64     52.23 o 
  -8  14  10       69.53       82.24     47.55 o 
  -6  14  10      370.35      493.32     69.74 o 
  -4  14  10      348.89      408.96     90.45 o 
  -2  14  10        0.31       35.50     66.13 o 
   0  14  10      320.15      466.83    101.15 o 
   2  14  10        0.15       56.12     42.74 o 
   4  14  10      134.11      133.19     59.08 o 
   6  14  10       25.18       72.00    137.37 o 
   8  14  10      237.95      455.99     69.97 o 
 -11  15  10      921.02      862.17    127.40 o 
  -9  15  10      304.13      298.65     62.70 o 
  -7  15  10       66.58       33.55     71.48 o 
  -5  15  10      129.51      145.88     79.75 o 
  -3  15  10       11.41      -30.15     58.35 o 
  -1  15  10       99.98      243.14     83.64 o 
   1  15  10       46.34       45.71     74.40 o 
   3  15  10      101.06      145.40     73.43 o 
 -31   1  11        1.03       18.02     49.14 o 
 -29   1  11        0.71       23.20     46.44 o 
 -27   1  11       54.21       50.19     39.78 o 
 -25   1  11      140.74      152.37     43.49 o 
 -23   1  11       77.71       75.37     35.87 o 
 -21   1  11       10.26        2.51     20.80 o 
 -19   1  11     5488.59     5202.30    148.57 o 
 -17   1  11      338.42      321.09     20.88 o 
 -15   1  11        1.56       36.59     17.03 o 
 -13   1  11      546.52      476.48     18.64 o 
 -11   1  11     1720.08     1743.59     50.12 o 
  -9   1  11     3300.06     3814.91    107.75 o 
  -7   1  11    11059.80    12528.40    248.67 o 
  -5   1  11      361.45      364.33     17.30 o 
  -3   1  11        4.04        3.56      9.11 o 
  -1   1  11    11296.74    12229.78    278.57 o 
   1   1  11     2489.20     2285.14    102.58 o 
   3   1  11     2092.41     2389.20     79.61 o 
   5   1  11     2325.93     2449.94     71.16 o 
   7   1  11      554.91      581.67     31.09 o 
   9   1  11      263.96      345.34     29.85 o 
  11   1  11      576.48      574.05     29.43 o 
  13   1  11      215.24      214.25     21.81 o 
  15   1  11      346.85      375.21     32.17 o 
  17   1  11      242.11      245.71     28.72 o 
  19   1  11      106.86       69.23     28.22 o 
  21   1  11      116.60       99.36     37.21 o 
  23   1  11      211.59      141.51     61.27 o 
 -32   2  11        9.79       46.13     53.80 o 
 -30   2  11      400.78      465.80     66.88 o 
 -28   2  11      341.28      365.49    136.40 o 
 -26   2  11      199.43      235.07     47.76 o 
 -24   2  11      497.35      440.51     46.06 o 
 -22   2  11     1077.09      909.57     50.94 o 
 -20   2  11     3905.46     3813.53    119.13 o 
 -18   2  11     1156.82     1110.65     42.83 o 
 -16   2  11     1776.44     1659.48     46.10 o 
 -14   2  11     4314.03     4852.81    125.15 o 
 -12   2  11     3751.13     4270.90     92.19 o 
 -10   2  11    13093.85    13337.11    602.01 o 
  -8   2  11    20464.63    24362.64    471.44 o 
  -6   2  11    22278.20    25216.75    542.38 o 
  -4   2  11     6777.44     7450.49    152.38 o 
  -2   2  11      771.67      761.36     42.25 o 
   0   2  11     4030.43     4468.90    112.11 o 
   2   2  11    34599.52    35852.82    786.78 o 
   4   2  11     5781.39     5051.24    332.61 o 
   6   2  11      452.60      455.89     53.20 o 
   8   2  11      452.69      415.01     30.04 o 
  10   2  11     4442.37     4670.06    123.57 o 
  12   2  11     9650.54     9414.08    227.73 o 
  14   2  11      976.51      899.82     42.97 o 
  16   2  11        0.11       17.78     16.50 o 
  18   2  11       38.60       51.87     28.27 o 
  20   2  11       97.65       92.03     31.23 o 
  22   2  11      102.18       82.80     34.04 o 
  24   2  11       30.69      119.14     57.87 o 
 -31   3  11        0.10       14.76     41.38 o 
 -29   3  11       10.15        6.50     36.35 o 
 -27   3  11        6.15        7.91     34.71 o 
 -25   3  11       92.75      114.65     33.26 o 
 -23   3  11      115.43      104.63     31.45 o 
 -21   3  11      785.02      836.80     41.42 o 
 -19   3  11     1314.97     1373.04     51.95 o 
 -17   3  11     1929.03     1757.13     61.48 o 
 -15   3  11     1104.06     1252.75     52.29 o 
 -13   3  11     1263.88     1428.56     45.76 o 
 -11   3  11       76.34      164.11     16.24 o 
  -9   3  11    11678.46    11531.61    256.53 o 
  -7   3  11     7953.74     9107.97    183.96 o 
  -5   3  11       45.39       53.10      8.81 o 
  -3   3  11     3828.57     3933.45     85.45 o 
  -1   3  11      168.46      228.78     17.83 o 
   1   3  11     2028.14     1735.95     53.44 o 
   3   3  11     2244.15     2222.34     69.47 o 
   5   3  11     4774.56     4476.84    159.59 o 
   7   3  11     3333.70     2479.43    261.13 o 
   9   3  11      305.67      322.01     27.29 o 
  11   3  11       17.40       27.61     17.62 o 
  13   3  11     6645.97     5670.22    206.09 o 
  15   3  11        0.33       25.21     18.76 o 
  17   3  11       87.54       51.11     26.83 o 
  19   3  11       59.12       16.99     36.91 o 
  21   3  11      163.39      151.99     49.60 o 
  23   3  11      207.50      168.13     61.03 o 
 -32   4  11       12.52       54.95     65.16 o 
 -30   4  11       33.77       36.03     41.75 o 
 -28   4  11      329.75      288.99    151.48 o 
 -26   4  11      119.02       97.93     38.10 o 
 -24   4  11        0.51        0.46     27.39 o 
 -22   4  11      581.72      639.79     49.93 o 
 -20   4  11      177.48      232.37     29.19 o 
 -18   4  11     1714.33     1530.95     63.97 o 
 -16   4  11       26.76       49.80     20.48 o 
 -14   4  11      265.70      356.12     31.01 o 
 -12   4  11       97.87      153.54     16.25 o 
 -10   4  11     1344.11     1207.30     39.51 o 
  -8   4  11     4735.00     5184.58    115.58 o 
  -6   4  11     3892.36     4441.04     95.39 o 
  -4   4  11    10787.35    11395.43    227.67 o 
  -2   4  11     2852.66     3077.53     83.34 o 
   0   4  11     3747.21     3160.80    169.22 o 
   2   4  11     7442.39     7458.66    207.25 o 
   4   4  11      819.86      683.13     31.01 o 
   6   4  11       29.32       32.79     14.85 o 
   8   4  11      296.49      306.21     33.65 o 
  10   4  11     3092.39     2574.83     77.66 o 
  12   4  11     4855.86     4975.24    248.54 o 
  14   4  11      596.31      579.74     96.03 o 
  16   4  11      100.94      121.22     31.59 o 
  18   4  11       55.20       93.43     31.05 o 
  20   4  11        0.01       -9.65     36.96 o 
  22   4  11       24.26        0.95     32.08 o 
  24   4  11       15.71      -46.68     47.17 o 
 -31   5  11       52.87      100.63     44.00 o 
 -29   5  11      102.59       89.54     36.66 o 
 -27   5  11       78.39       71.04     34.85 o 
 -25   5  11        1.72      -13.09     29.16 o 
 -23   5  11       22.12       24.41     23.12 o 
 -21   5  11      459.88      510.46     40.36 o 
 -19   5  11      302.79      302.74     37.03 o 
 -17   5  11      229.89      180.91     31.14 o 
 -15   5  11     3385.84     3191.09    102.81 o 
 -13   5  11     2664.15     2836.31     92.25 o 
 -11   5  11      618.20      716.14     60.60 o 
  -9   5  11     2950.41     3163.38     91.70 o 
  -7   5  11      145.14      141.62     13.05 o 
  -5   5  11        0.17       19.99     11.39 o 
  -3   5  11     6695.14     6373.87    154.68 o 
  -1   5  11     3325.30     2795.15     76.87 o 
   1   5  11      295.72      300.90     24.04 o 
   3   5  11      652.21      531.61     33.76 o 
   5   5  11      286.87      414.01     32.46 o 
   7   5  11     2291.59     1948.17     72.60 o 
   9   5  11       66.29       55.68     17.45 o 
  11   5  11       28.48        2.23     15.24 o 
  13   5  11      710.41      649.80     55.39 o 
  15   5  11       18.95       27.00     25.69 o 
  17   5  11       42.40       81.56     34.80 o 
  19   5  11        1.78      -29.00     29.71 o 
  21   5  11        4.45        4.38     48.63 o 
  23   5  11        0.27      -31.78     31.78 o 
 -30   6  11       11.10       16.41     38.22 o 
 -28   6  11        9.69        2.16     31.79 o 
 -26   6  11       46.01       34.99     33.94 o 
 -24   6  11      840.75      867.82     51.87 o 
 -22   6  11       33.46       60.96     26.76 o 
 -20   6  11      166.78      192.87     35.36 o 
 -18   6  11      742.09      822.58     51.32 o 
 -16   6  11     2687.06     2775.93     96.50 o 
 -14   6  11      567.97      616.64     44.81 o 
 -12   6  11      185.00      235.51     30.28 o 
 -10   6  11      118.01      161.10     24.59 o 
  -8   6  11      210.61      299.91     21.81 o 
  -6   6  11      308.58      290.77     21.56 o 
  -4   6  11     1568.95     1665.05    101.76 o 
  -2   6  11     1789.87     1744.16     55.21 o 
   0   6  11      191.55      245.08     21.39 o 
   2   6  11      598.88      498.99     37.34 o 
   4   6  11     1316.82      844.74     83.73 o 
   6   6  11      182.31      138.79     36.58 o 
   8   6  11       80.99       81.68     21.00 o 
  10   6  11      624.05      580.60     88.99 o 
  12   6  11     1016.25      774.00     58.45 o 
  14   6  11      160.71      188.10     32.84 o 
  16   6  11        7.51        0.65     28.84 o 
  18   6  11      302.83      264.21     65.40 o 
  20   6  11        6.72       12.05     34.77 o 
  22   6  11       54.83       42.05     37.64 o 
 -29   7  11       10.01       57.61     40.19 o 
 -27   7  11       81.51       89.23     40.78 o 
 -25   7  11      338.96      368.26     40.89 o 
 -23   7  11        4.21      -19.31     23.91 o 
 -21   7  11       49.24       51.64     29.62 o 
 -19   7  11      654.14      723.10     63.27 o 
 -17   7  11        6.39       -4.62     23.70 o 
 -15   7  11     2735.82     2980.56    159.16 o 
 -13   7  11     2140.12     2138.99     82.25 o 
 -11   7  11      382.49      444.85     43.23 o 
  -9   7  11     5161.37     5045.10    191.81 o 
  -7   7  11     1412.70     1240.47     44.76 o 
  -5   7  11      110.10      101.47     16.60 o 
  -3   7  11      147.57      150.49     19.24 o 
  -1   7  11      450.47      440.15     28.28 o 
   1   7  11     4590.40     4110.61    164.76 o 
   3   7  11     1278.20     1116.55     52.07 o 
   5   7  11      344.46      458.88     48.48 o 
   7   7  11       15.20       21.46     17.59 o 
   9   7  11      451.25      444.15     46.72 o 
  11   7  11        7.11       -3.53     23.48 o 
  13   7  11      926.76      803.43    132.93 o 
  15   7  11       79.81       84.29     35.17 o 
  17   7  11      104.40      168.58     44.10 o 
  19   7  11       60.54       61.60     38.40 o 
  21   7  11       75.31       94.92     43.76 o 
 -28   8  11       10.26       55.57     41.20 o 
 -26   8  11       14.85       -0.80     31.02 o 
 -24   8  11      123.04      117.85     32.06 o 
 -22   8  11      254.72      277.03     42.13 o 
 -20   8  11     1740.70     1918.04     84.64 o 
 -18   8  11        0.03      -21.12     24.93 o 
 -16   8  11       81.62      152.25     31.51 o 
 -14   8  11      281.05      310.49     36.39 o 
 -12   8  11      290.27      275.21     34.16 o 
 -10   8  11      370.31      485.86     55.16 o 
  -8   8  11     3552.08     3507.96    145.08 o 
  -6   8  11     9038.42     8676.21    207.73 o 
  -4   8  11       37.84       29.50     15.95 o 
  -2   8  11      294.35      275.18     27.04 o 
   0   8  11      170.61      236.78     30.03 o 
   2   8  11     1191.41     1174.04     47.30 o 
   4   8  11      832.79      681.91     69.21 o 
   6   8  11       10.01       20.39     17.28 o 
   8   8  11     1262.36      980.00     56.70 o 
  10   8  11     2510.44     2370.02    168.46 o 
  12   8  11      704.64      685.16     69.57 o 
  14   8  11       78.95       95.09     36.03 o 
  16   8  11       16.88       18.41     35.44 o 
  18   8  11       19.51       36.83     39.28 o 
  20   8  11       21.56      -16.86     38.16 o 
 -27   9  11       10.88       17.18     32.35 o 
 -25   9  11      108.99      108.27     33.70 o 
 -23   9  11        5.14       47.66     34.53 o 
 -21   9  11       12.87        5.43     28.03 o 
 -19   9  11        2.54        2.09     27.86 o 
 -17   9  11       65.26       77.36     31.72 o 
 -15   9  11      222.44      158.88     41.24 o 
 -13   9  11      786.15      692.21     62.16 o 
 -11   9  11        6.79      -27.26     27.26 o 
  -9   9  11       90.25      106.69     34.26 o 
  -7   9  11     1246.41     1020.82     67.76 o 
  -5   9  11      557.27      578.19     42.54 o 
  -3   9  11      699.14      713.24     46.39 o 
  -1   9  11      104.43       95.36     23.02 o 
   1   9  11       51.87       28.80     19.36 o 
   3   9  11      350.37      284.47     30.25 o 
   5   9  11      706.98      547.03     44.37 o 
   7   9  11      118.17      101.96     27.58 o 
   9   9  11      218.03      201.80     34.04 o 
  11   9  11       32.19       42.26     27.82 o 
  13   9  11        9.91       16.16     31.11 o 
  15   9  11      420.47      404.36     62.97 o 
  17   9  11      458.60      479.41    101.87 o 
  19   9  11       37.36       89.03     47.45 o 
 -24  10  11       22.06       28.20     32.71 o 
 -22  10  11       16.03       38.05     33.86 o 
 -20  10  11       75.78       59.42     44.10 o 
 -18  10  11        0.01      -15.81     34.30 o 
 -16  10  11      192.50      206.09     50.20 o 
 -14  10  11      837.06      788.02     95.31 o 
 -12  10  11        4.58      -19.39     43.76 o 
 -10  10  11     2654.09     2315.41    117.45 o 
  -8  10  11     2147.89     1965.16    103.82 o 
  -6  10  11      130.23      143.82     41.75 o 
  -4  10  11      551.44      533.36    110.63 o 
  -2  10  11      259.58      198.50     26.54 o 
   0  10  11       90.90       63.46     23.29 o 
   2  10  11       46.96        7.09     19.60 o 
   4  10  11        2.20        1.62     24.09 o 
   6  10  11       19.60       40.47     24.81 o 
   8  10  11      469.71      465.34     45.33 o 
  10  10  11      476.08      444.21     45.00 o 
  12  10  11       18.85       35.24     36.22 o 
  14  10  11       19.67       38.98     37.97 o 
  16  10  11       13.16       14.04     34.89 o 
  18  10  11       25.15      270.37     78.78 o 
 -23  11  11       26.07       38.82     43.66 o 
 -21  11  11      137.66       97.29     50.54 o 
 -19  11  11      339.85      316.68     62.06 o 
 -17  11  11      126.26      143.30     50.68 o 
 -15  11  11       10.78        5.99     38.22 o 
 -13  11  11       82.02       72.72     40.77 o 
 -11  11  11        5.04        4.83     32.36 o 
  -9  11  11        0.25       -4.36     35.37 o 
  -7  11  11        6.30       -8.59     29.82 o 
  -5  11  11      262.28      236.94     48.14 o 
  -3  11  11      153.95      151.96     54.84 o 
  -1  11  11      266.12      361.41     60.01 o 
   1  11  11      212.16      194.89     33.44 o 
   3  11  11       35.37       46.37     28.44 o 
   5  11  11      293.54      356.69     42.84 o 
   7  11  11      529.62      509.46     49.45 o 
   9  11  11       55.22      116.66     35.93 o 
  11  11  11       37.26       89.92     59.33 o 
  13  11  11      168.92      134.10     48.87 o 
  15  11  11        1.67       50.54     45.40 o 
 -22  12  11       21.01      160.97    117.92 o 
 -20  12  11      402.85      444.86    163.15 o 
 -18  12  11       34.94       -6.79     35.74 o 
 -16  12  11     1093.79     1277.93    132.75 o 
 -14  12  11      183.02      186.75     54.06 o 
 -12  12  11        2.76      -10.49     40.75 o 
 -10  12  11      130.06       89.29     40.07 o 
  -8  12  11      557.60      596.01     68.25 o 
  -6  12  11      666.65      932.55     76.79 o 
  -4  12  11       11.71       51.11     39.39 o 
  -2  12  11       84.20       98.39     41.22 o 
   0  12  11       95.38       68.03     35.98 o 
   2  12  11      370.48      388.09     73.13 o 
   4  12  11      417.53      458.20     48.97 o 
   6  12  11      218.45      198.38     41.07 o 
   8  12  11      150.34      180.65     49.86 o 
  10  12  11       17.35      102.26     46.39 o 
  12  12  11        3.22      -21.02     38.67 o 
  14  12  11       82.47      170.78     52.29 o 
 -19  13  11      163.36      170.65     84.13 o 
 -17  13  11      204.83      236.56     57.66 o 
 -15  13  11       20.46       11.25     41.30 o 
 -13  13  11       11.67       37.55     46.40 o 
 -11  13  11        3.82       -8.80     42.11 o 
  -9  13  11       58.83      113.30     46.25 o 
  -7  13  11       28.43       36.42     38.81 o 
  -5  13  11       13.43      -16.40     32.92 o 
  -3  13  11        0.73        8.20     34.45 o 
  -1  13  11      302.82      380.75     84.61 o 
   1  13  11      177.14      140.48     38.93 o 
   3  13  11      110.19      185.51     49.68 o 
   5  13  11      265.13      387.49     71.85 o 
   7  13  11      173.09      151.75     50.65 o 
   9  13  11        1.43       51.05     39.23 o 
  11  13  11        7.41       78.24     43.08 o 
 -14  14  11       38.53       66.47     48.10 o 
 -12  14  11       77.35       87.02     49.64 o 
 -10  14  11       68.78        8.61     60.54 o 
  -8  14  11      227.50      288.86     66.38 o 
  -6  14  11      336.17      380.10     63.09 o 
  -4  14  11      134.88      143.94     80.24 o 
  -2  14  11       80.74       86.56     67.59 o 
   0  14  11        3.96       41.33     58.35 o 
   2  14  11      206.09      315.62     61.55 o 
   4  14  11       44.87       40.05     56.89 o 
   6  14  11      286.66      353.93     68.81 o 
  -9  15  11      136.94      155.39     53.51 o 
  -7  15  11      336.58      314.13     84.61 o 
  -5  15  11        8.04       18.96     65.16 o 
  -3  15  11        3.19       50.09     71.48 o 
  -1  15  11        1.25       17.51     80.24 o 
   1  15  11        1.49       11.67     68.57 o 
 -32   0  12        0.79       24.31     68.08 o 
 -30   0  12      195.68      151.23     77.80 o 
 -28   0  12        0.50       10.70     58.84 o 
 -26   0  12       19.25      108.93     60.78 o 
 -24   0  12      757.30      660.36     92.88 o 
 -22   0  12     1377.95     1237.09    100.17 o 
 -20   0  12     1398.20     1483.84     72.49 o 
 -18   0  12     1105.10     1080.84     56.12 o 
 -16   0  12     6449.31     6285.25    188.63 o 
 -14   0  12    10974.58    10910.83    280.71 o 
 -12   0  12     2005.01     2779.01     83.83 o 
 -10   0  12    30053.71    33413.27   1347.38 o 
  -8   0  12    76610.73    86112.36   2632.30 o 
  -6   0  12     4664.86     7975.91    381.24 o 
  -4   0  12    21701.25    23403.90    731.53 o 
  -2   0  12      711.40      650.77     41.54 o 
   0   0  12     1860.34     2365.10    142.72 o 
   2   0  12        0.03       17.15     16.96 o 
   4   0  12      159.77      214.41     33.31 o 
   6   0  12    10870.39    10575.84    885.02 o 
   8   0  12     2722.79     3177.68    131.30 o 
  10   0  12     1073.88      882.53    142.24 o 
  12   0  12       11.38       11.51     27.30 o 
  14   0  12        0.90      -12.17     22.53 o 
  16   0  12      806.41      851.47     83.64 o 
  18   0  12      606.82      604.75    122.30 o 
  20   0  12      334.00      160.77     41.38 o 
 -31   1  12        3.82       30.62     48.87 o 
 -29   1  12       25.67       40.75     43.65 o 
 -27   1  12       15.81       -6.19     38.31 o 
 -25   1  12      220.31      257.01     47.97 o 
 -23   1  12     1999.06     1904.17     92.43 o 
 -21   1  12        8.98       11.27     20.64 o 
 -19   1  12      609.06      631.08     39.41 o 
 -17   1  12      836.31      657.71     26.78 o 
 -15   1  12     1009.92      959.21     33.39 o 
 -13   1  12      452.33      455.59     18.95 o 
 -11   1  12      107.38      112.01     11.72 o 
  -9   1  12     3501.10     3571.39     80.83 o 
  -7   1  12    18628.95    21770.22    423.72 o 
  -5   1  12     2563.81     2575.34     74.60 o 
  -3   1  12     7615.85     8356.05    257.20 o 
  -1   1  12    22188.02    23634.20    525.05 o 
   1   1  12    11014.33    12779.58    292.97 o 
   3   1  12     1055.31     1401.34    134.76 o 
   5   1  12      434.51      486.05     30.12 o 
   7   1  12       40.76       35.38     15.71 o 
   9   1  12      103.84       79.01     19.55 o 
  11   1  12        1.53        8.47     17.12 o 
  13   1  12        9.09       38.11     19.32 o 
  15   1  12       67.54       66.92     21.18 o 
  17   1  12     1274.84     1136.90     50.13 o 
  19   1  12     1117.71     1107.74    106.98 o 
  21   1  12       13.98       41.89     31.00 o 
  23   1  12        7.60       16.53     46.68 o 
 -32   2  12       43.46       33.25     52.92 o 
 -30   2  12       17.90       49.35     43.82 o 
 -28   2  12       27.12       16.37     40.16 o 
 -26   2  12        5.10       30.81     37.75 o 
 -24   2  12      492.83      428.30     47.43 o 
 -22   2  12      600.38      520.53     46.77 o 
 -20   2  12     2488.32     2571.96     89.93 o 
 -18   2  12        0.01       -2.29     15.37 o 
 -16   2  12     1689.93     1669.85     47.21 o 
 -14   2  12     1040.06      987.29     36.46 o 
 -12   2  12     1140.01     1346.67     62.10 o 
 -10   2  12      163.18      239.92     16.80 o 
  -8   2  12      402.50      556.44     38.97 o 
  -6   2  12     1447.76     1289.82     40.38 o 
  -4   2  12     8849.59     9969.10    200.56 o 
  -2   2  12      128.41      139.64     15.97 o 
   0   2  12       29.51       36.89     12.73 o 
   2   2  12     7288.05     8171.47    194.01 o 
   4   2  12       61.79       63.47     15.53 o 
   6   2  12     3179.58     3270.88     94.63 o 
   8   2  12      422.71      425.02     42.53 o 
  10   2  12      949.04      849.58     40.04 o 
  12   2  12      969.62      773.48     51.73 o 
  14   2  12      265.15      235.83     28.55 o 
  16   2  12       91.78       98.49     24.37 o 
  18   2  12        3.77      -11.81     22.12 o 
  20   2  12        1.06        3.63     26.61 o 
  22   2  12       19.43       -9.18     27.41 o 
 -31   3  12        0.41       -6.43     42.51 o 
 -29   3  12        2.26       64.63     43.41 o 
 -27   3  12       24.79       -3.19     37.73 o 
 -25   3  12       77.76       70.35     31.34 o 
 -23   3  12      103.23      102.42     30.95 o 
 -21   3  12      379.00      403.99     88.12 o 
 -19   3  12      372.33      346.62     31.05 o 
 -17   3  12       16.36        4.45     19.70 o 
 -15   3  12     1881.08     2041.45     71.69 o 
 -13   3  12       64.01       72.43     14.09 o 
 -11   3  12      518.98      432.73     19.83 o 
  -9   3  12     1501.65     1372.34     43.55 o 
  -7   3  12      566.56      522.70     21.39 o 
  -5   3  12     2728.63     2691.30     84.59 o 
  -3   3  12      499.69      472.71     18.34 o 
  -1   3  12      187.57      225.83     28.23 o 
   1   3  12      998.11     1019.47     46.39 o 
   3   3  12     2436.11     2560.12     87.73 o 
   5   3  12     1039.37      950.36     38.83 o 
   7   3  12        0.52       -0.34     13.60 o 
   9   3  12     3329.92     2960.01     87.52 o 
  11   3  12       78.72       57.16     20.87 o 
  13   3  12     1537.83     1350.18     61.84 o 
  15   3  12      193.69      164.53     27.05 o 
  17   3  12       41.98       10.76     26.92 o 
  19   3  12       92.94       75.06     30.62 o 
  21   3  12        1.75        5.34     27.11 o 
  23   3  12       89.75       89.74     53.49 o 
 -32   4  12       36.30       42.79     59.81 o 
 -30   4  12       20.96       53.69     38.49 o 
 -28   4  12       68.00       40.39     36.09 o 
 -26   4  12       17.40       51.13     35.59 o 
 -24   4  12      312.85      343.94     43.03 o 
 -22   4  12      280.36      369.11     34.61 o 
 -20   4  12        9.26        3.15     20.43 o 
 -18   4  12      544.61      484.83     58.34 o 
 -16   4  12       17.61       14.93     18.65 o 
 -14   4  12     1960.87     2019.23     71.61 o 
 -12   4  12     5494.61     5252.84    149.01 o 
 -10   4  12      653.72      672.97     28.60 o 
  -8   4  12      129.82      100.76     11.56 o 
  -6   4  12     2893.81     2614.87     90.13 o 
  -4   4  12    15139.83    15289.57    336.21 o 
  -2   4  12     1396.36     1677.58     76.93 o 
   0   4  12      190.35      265.58     22.77 o 
   2   4  12     3615.28     3745.19    220.46 o 
   4   4  12     1588.84     1450.21     59.86 o 
   6   4  12     1081.73     1000.62     48.22 o 
   8   4  12       24.75        7.37     14.79 o 
  10   4  12       73.71       72.13     20.59 o 
  12   4  12        2.06       18.21     19.23 o 
  14   4  12      145.85      115.78     66.35 o 
  16   4  12        0.59       14.08     27.02 o 
  18   4  12     1294.06     1481.64    204.24 o 
  20   4  12      236.06      256.21     72.46 o 
  22   4  12       63.36       66.60     33.08 o 
 -31   5  12       11.40      -11.40     41.24 o 
 -29   5  12        1.30      -10.25     31.67 o 
 -27   5  12      133.05       97.45     36.83 o 
 -25   5  12      942.24      854.30     62.07 o 
 -23   5  12      751.29      811.00     48.59 o 
 -21   5  12      710.00      691.09     42.28 o 
 -19   5  12     2503.02     2414.34     87.64 o 
 -17   5  12     1659.19     1538.56     63.49 o 
 -15   5  12     7289.23     7358.88    206.14 o 
 -13   5  12     1513.56     1379.22     56.75 o 
 -11   5  12     4306.10     4120.45    104.10 o 
  -9   5  12      230.55      257.36     16.57 o 
  -7   5  12      205.46      279.78     16.89 o 
  -5   5  12       74.59       57.81     13.11 o 
  -3   5  12     3436.80     3339.60    177.23 o 
  -1   5  12      632.63      562.43     29.86 o 
   1   5  12      463.06      394.27     26.03 o 
   3   5  12      237.78      272.40     25.01 o 
   5   5  12      316.04      297.81     26.64 o 
   7   5  12     2519.76     2103.54     68.28 o 
   9   5  12     1104.61      944.91     41.38 o 
  11   5  12       82.36       77.71     21.10 o 
  13   5  12       16.54        5.40     22.17 o 
  15   5  12      453.40      536.56     78.79 o 
  17   5  12     1368.76     1483.48     78.93 o 
  19   5  12        1.13       18.14     33.01 o 
  21   5  12        1.09      -21.31     28.59 o 
 -30   6  12        2.12       18.66     36.81 o 
 -28   6  12       11.43       59.25     37.26 o 
 -26   6  12      135.48      146.20     38.95 o 
 -24   6  12       51.27       55.64     28.42 o 
 -22   6  12       19.66       12.68     31.87 o 
 -20   6  12      541.15      582.66     48.30 o 
 -18   6  12        1.67       18.52     25.37 o 
 -16   6  12        0.03      -18.33     22.67 o 
 -14   6  12     5643.50     5795.65    169.76 o 
 -12   6  12    12675.22    12944.09    339.78 o 
 -10   6  12       72.85       93.70     20.44 o 
  -8   6  12      762.96      702.11     26.59 o 
  -6   6  12      167.36      201.13     18.69 o 
  -4   6  12     8712.39     7993.78    284.05 o 
  -2   6  12     1519.49     1220.33     60.72 o 
   0   6  12      560.24      631.88     32.03 o 
   2   6  12      224.43      292.46     26.64 o 
   4   6  12     1987.96     1438.89    100.66 o 
   6   6  12     4838.38     4075.01    156.94 o 
   8   6  12        0.76       -1.60     15.91 o 
  10   6  12      594.39      515.35     62.78 o 
  12   6  12      120.73      130.74     29.62 o 
  14   6  12       20.87       23.01     25.12 o 
  16   6  12       18.38       58.18     34.12 o 
  18   6  12      676.06      674.31     68.91 o 
  20   6  12       53.16       43.68     37.36 o 
  22   6  12        2.30        5.35     48.14 o 
 -29   7  12      112.48      108.85     44.12 o 
 -27   7  12        4.57       -9.97     33.93 o 
 -25   7  12        7.46       10.13     27.91 o 
 -23   7  12      209.52      241.72     40.32 o 
 -21   7  12       95.62      112.71     32.41 o 
 -19   7  12      199.26      206.44     35.72 o 
 -17   7  12        0.06        3.27     53.95 o 
 -15   7  12     2779.05     2800.61     99.05 o 
 -13   7  12      434.06      484.26     42.07 o 
 -11   7  12        6.38       -7.59     18.90 o 
  -9   7  12      723.01      776.90     57.93 o 
  -7   7  12       10.13       12.53     13.90 o 
  -5   7  12      484.99      429.71     29.27 o 
  -3   7  12     1587.73     1462.65     60.50 o 
  -1   7  12     1975.96     1822.40     67.35 o 
   1   7  12      492.46      453.39     46.13 o 
   3   7  12      493.91      433.35     62.82 o 
   5   7  12     2866.00     2205.97    138.14 o 
   7   7  12      713.06      719.91    109.49 o 
   9   7  12     1028.91      746.35    112.19 o 
  11   7  12       60.81       54.24     27.44 o 
  13   7  12        2.49      -21.57     21.57 o 
  15   7  12      463.57      459.25     56.50 o 
  17   7  12      382.51      351.64     57.87 o 
  19   7  12       21.51       24.44     36.88 o 
  21   7  12        7.23        4.35     36.56 o 
 -28   8  12        4.26      -33.68     33.68 o 
 -26   8  12        3.54      -16.12     33.41 o 
 -24   8  12       62.77       49.87     33.93 o 
 -22   8  12      159.16      237.52     39.12 o 
 -20   8  12      121.21      138.15     36.27 o 
 -18   8  12      346.04      323.33     40.82 o 
 -16   8  12       53.11       41.55     28.11 o 
 -14   8  12      957.74      823.90     49.95 o 
 -12   8  12       37.22        3.64     21.10 o 
 -10   8  12       31.69       38.63     30.80 o 
  -8   8  12       24.58       16.40     25.41 o 
  -6   8  12        1.59       10.72     16.07 o 
  -4   8  12      257.65      291.93     26.06 o 
  -2   8  12       94.27       81.75     19.30 o 
   0   8  12      207.54      309.91     27.97 o 
   2   8  12       87.75       84.44     22.90 o 
   4   8  12      164.61      183.99     34.83 o 
   6   8  12       14.60       31.81     19.52 o 
   8   8  12        8.36       40.77     24.92 o 
  10   8  12        3.47       19.45     25.53 o 
  12   8  12       14.81        9.57     24.61 o 
  14   8  12       31.62       74.43     36.59 o 
  16   8  12        0.60       33.09     40.12 o 
  18   8  12       17.99       29.61     39.61 o 
  20   8  12       33.49       -2.43     53.00 o 
 -27   9  12       65.20      128.93     38.58 o 
 -25   9  12       72.95       85.59     49.97 o 
 -23   9  12       55.63       48.75     33.85 o 
 -21   9  12       50.12       50.83     35.79 o 
 -19   9  12       89.28       68.77     33.46 o 
 -17   9  12        7.37       16.45     28.14 o 
 -15   9  12       61.79       84.37     39.54 o 
 -13   9  12       42.78       16.85     36.23 o 
 -11   9  12      247.01      349.25     52.22 o 
  -9   9  12      739.93      752.16     63.47 o 
  -7   9  12     2001.39     2059.60    102.62 o 
  -5   9  12      191.66      200.18     28.96 o 
  -3   9  12      403.54      443.26     33.38 o 
  -1   9  12      300.13      343.36     30.29 o 
   1   9  12       10.28       -3.56     16.73 o 
   3   9  12      724.34      642.24     53.29 o 
   5   9  12      697.33      692.51     50.96 o 
   7   9  12      947.69      841.44     50.93 o 
   9   9  12        5.95      -19.30     20.96 o 
  11   9  12       64.67       59.77     28.96 o 
  13   9  12        3.69       11.52     29.86 o 
  15   9  12       69.72       98.75     41.19 o 
  17   9  12        4.59       -4.24     40.90 o 
 -24  10  12      251.11      346.36     49.99 o 
 -22  10  12      540.16      602.19     66.75 o 
 -20  10  12       65.45       49.59     45.20 o 
 -18  10  12      186.89      146.66     47.66 o 
 -16  10  12      185.00      191.99     49.32 o 
 -14  10  12       20.56       18.27     34.71 o 
 -12  10  12      140.28      130.12     43.27 o 
 -10  10  12        3.91       31.16     33.51 o 
  -8  10  12      196.36      221.61     47.62 o 
  -6  10  12     3928.70     3718.71    175.06 o 
  -4  10  12     3357.03     2781.33    151.33 o 
  -2  10  12       32.43       18.86     20.38 o 
   0  10  12       51.44       57.31     21.33 o 
   2  10  12      328.17      320.99     32.51 o 
   4  10  12      930.37      842.28     63.42 o 
   6  10  12      171.04      201.30     42.62 o 
   8  10  12      956.44      933.88     57.00 o 
  10  10  12      294.10      415.52     45.63 o 
  12  10  12       67.52      103.66     41.09 o 
  14  10  12      539.57      536.79    209.83 o 
  16  10  12       33.16       22.30     35.15 o 
 -23  11  12      255.16      246.41     63.57 o 
 -21  11  12       96.75       18.48     46.58 o 
 -19  11  12        4.03       -5.92     41.45 o 
 -17  11  12     1398.01     1322.13    150.75 o 
 -15  11  12      228.77      187.66     51.95 o 
 -13  11  12      304.08      280.15     56.62 o 
 -11  11  12       96.01       87.98     41.84 o 
  -9  11  12      316.87      307.54     71.97 o 
  -7  11  12      256.46      252.83     50.37 o 
  -5  11  12      364.44      385.62     52.96 o 
  -3  11  12     1128.81     1075.71     59.80 o 
  -1  11  12       61.53       63.54     25.85 o 
   1  11  12      393.74      403.24     41.16 o 
   3  11  12      119.04      143.56     33.21 o 
   5  11  12      260.18      383.43     42.66 o 
   7  11  12     1185.04     1206.81     67.04 o 
   9  11  12      129.95      173.70     40.35 o 
  11  11  12        8.50       20.68     37.02 o 
  13  11  12       81.88      108.26     47.91 o 
  15  11  12      192.95      183.67     68.08 o 
 -20  12  12        0.13      -15.58     39.83 o 
 -18  12  12        2.68       -5.42     38.93 o 
 -16  12  12      138.39      234.93     57.42 o 
 -14  12  12       11.48       22.96     43.32 o 
 -12  12  12      102.42      102.12     46.67 o 
 -10  12  12        1.08        4.70     35.29 o 
  -8  12  12       74.05       67.66     41.82 o 
  -6  12  12      444.41      459.49     61.32 o 
  -4  12  12      262.68      302.51     77.80 o 
  -2  12  12      222.39      228.56     47.20 o 
   0  12  12      193.97      142.22     43.12 o 
   2  12  12        1.15        0.51     27.17 o 
   4  12  12      446.33      424.32     48.80 o 
   6  12  12      358.05      337.54     46.45 o 
   8  12  12       83.13      140.62     46.39 o 
  10  12  12      275.04      392.51    125.95 o 
  12  12  12       57.69       32.33     38.44 o 
 -19  13  12        0.27      -21.99     43.45 o 
 -17  13  12        0.10      -26.51     42.98 o 
 -15  13  12       59.19       50.82     47.45 o 
 -13  13  12      996.66      866.32     86.94 o 
 -11  13  12      411.35      499.27     83.40 o 
  -9  13  12        6.21       22.95     43.20 o 
  -7  13  12        5.35        3.74     38.90 o 
  -5  13  12      109.45      171.87     48.82 o 
  -3  13  12       14.57       14.34     43.52 o 
  -1  13  12        2.46       11.67     54.46 o 
   1  13  12       20.54        1.22     35.76 o 
   3  13  12       19.75       39.89     31.25 o 
   5  13  12       22.18       18.62     33.60 o 
   7  13  12       21.81       45.69     42.76 o 
   9  13  12      105.47      163.84     54.56 o 
 -14  14  12       15.70      132.62     53.48 o 
 -12  14  12       80.59      140.01     56.50 o 
 -10  14  12       27.86       60.85     45.48 o 
  -8  14  12        0.72      -36.69     38.35 o 
  -6  14  12      149.47      177.55     53.81 o 
  -4  14  12      445.74      561.65    102.60 o 
  -2  14  12      132.26      123.03     76.35 o 
   0  14  12      171.67      196.46     79.26 o 
   2  14  12       44.23       26.79     39.82 o 
   4  14  12      105.62      103.89     44.83 o 
   6  14  12        8.39       35.52     42.62 o 
  -7  15  12      287.93      252.86     89.47 o 
  -5  15  12      109.88       62.73     65.16 o 
  -3  15  12       54.71       -1.95     67.11 o 
  -1  15  12      167.53      257.73     93.85 o 
 -31   1  13      100.83      128.17     54.96 o 
 -29   1  13       90.05      111.75     48.45 o 
 -27   1  13       12.70       23.48     39.87 o 
 -25   1  13       18.07       38.99     44.74 o 
 -23   1  13     1300.59     1332.85     80.54 o 
 -21   1  13      121.51      166.91     29.10 o 
 -19   1  13      181.61      229.43     61.87 o 
 -17   1  13       93.37       62.62     14.17 o 
 -15   1  13     1032.93     1144.41     36.79 o 
 -13   1  13      455.42      472.13     19.71 o 
 -11   1  13     1319.34     1435.70     45.13 o 
  -9   1  13    22774.36    24186.79    470.42 o 
  -7   1  13     1931.19     2293.23     63.03 o 
  -5   1  13     1638.61     1834.04     64.94 o 
  -3   1  13      702.63      707.09     31.01 o 
  -1   1  13      231.95      172.67     18.50 o 
   1   1  13      272.30      297.60     24.25 o 
   3   1  13       59.65       62.43     16.32 o 
   5   1  13     1284.55     1307.27     67.78 o 
   7   1  13        3.42        0.32     13.99 o 
   9   1  13    10422.44     9993.74    240.58 o 
  11   1  13       68.54       63.24     20.55 o 
  13   1  13        0.39       10.71     17.64 o 
  15   1  13      148.33       97.78     22.53 o 
  17   1  13      493.04      517.88     59.10 o 
  19   1  13       38.02       85.40     32.61 o 
  21   1  13       28.23        2.58     28.81 o 
  23   1  13       91.76       70.51     58.35 o 
 -32   2  13        0.05        1.92     48.93 o 
 -30   2  13       27.94        0.85     39.83 o 
 -28   2  13       36.89       96.98     42.99 o 
 -26   2  13       19.94       72.44     40.03 o 
 -24   2  13      868.61      770.08     50.90 o 
 -22   2  13      815.00      759.30     60.24 o 
 -20   2  13     1772.84     1826.47     71.68 o 
 -18   2  13      408.52      301.85     26.20 o 
 -16   2  13      359.38      426.74     24.22 o 
 -14   2  13     1181.10     1268.38     43.18 o 
 -12   2  13      219.98      223.59     17.76 o 
 -10   2  13     8498.49     8435.58    238.29 o 
  -8   2  13    17205.20    20670.40    403.97 o 
  -6   2  13       65.67      116.86     13.57 o 
  -4   2  13     7648.89     7922.14    180.84 o 
  -2   2  13      118.22       93.10     15.74 o 
   0   2  13      557.85      695.83     32.14 o 
   2   2  13     1286.66     1126.74     42.57 o 
   4   2  13     2190.20     1956.36     96.38 o 
   6   2  13     2201.01     2203.87     82.07 o 
   8   2  13       47.03       61.93     19.72 o 
  10   2  13     6844.42     6388.63    236.90 o 
  12   2  13     4060.00     3457.05    101.88 o 
  14   2  13      404.19      382.10     37.90 o 
  16   2  13       19.42       20.46     17.69 o 
  18   2  13        1.88       21.16     25.30 o 
  20   2  13      135.51      121.91     34.34 o 
  22   2  13       54.49       43.48     36.75 o 
 -31   3  13      256.27      582.56    102.60 o 
 -29   3  13      725.54      992.00    121.08 o 
 -27   3  13       94.68       95.06     43.76 o 
 -25   3  13      307.86      353.46     43.27 o 
 -23   3  13     1557.91     1741.83     74.53 o 
 -21   3  13      277.27      337.75     39.67 o 
 -19   3  13     3888.77     3725.95    109.03 o 
 -17   3  13     5740.36     5014.81    146.15 o 
 -15   3  13       37.49       75.65     20.22 o 
 -13   3  13     1757.50     1860.87     56.32 o 
 -11   3  13     5111.32     5652.40    109.64 o 
  -9   3  13     1204.46     1220.17     39.54 o 
  -7   3  13     9708.38     9919.02    223.90 o 
  -5   3  13       47.50       59.23     10.44 o 
  -3   3  13     2140.43     2452.74     70.71 o 
  -1   3  13     3139.73     2590.04    102.27 o 
   1   3  13    14639.61    15334.75    349.75 o 
   3   3  13     2932.61     2984.23     87.23 o 
   5   3  13      538.84      570.17     33.52 o 
   7   3  13        0.59       22.12     16.16 o 
   9   3  13     3430.89     3318.66     97.30 o 
  11   3  13     3726.52     3706.21    150.97 o 
  13   3  13      394.85      365.45     33.79 o 
  15   3  13        0.53       19.59     18.87 o 
  17   3  13      229.38      195.81     60.90 o 
  19   3  13       15.94       92.60     33.65 o 
  21   3  13        2.34      -12.71     29.97 o 
  23   3  13      245.37      161.93     53.49 o 
 -32   4  13       12.48      -29.18     51.55 o 
 -30   4  13        0.08      -20.21     34.44 o 
 -28   4  13       25.33       -3.95     36.06 o 
 -26   4  13       51.69       80.39     35.07 o 
 -24   4  13      336.31      409.67     52.78 o 
 -22   4  13      425.22      573.24     65.35 o 
 -20   4  13      402.05      432.76     35.91 o 
 -18   4  13     8204.10     8274.75    229.16 o 
 -16   4  13       48.75       78.98     24.03 o 
 -14   4  13       18.57        8.32     16.42 o 
 -12   4  13     3311.99     3263.04     90.09 o 
 -10   4  13      859.94      759.76     39.02 o 
  -8   4  13      116.48      151.60     13.61 o 
  -6   4  13     2860.32     2720.86     63.80 o 
  -4   4  13      214.35      262.55     20.61 o 
  -2   4  13      313.86      380.39     25.99 o 
   0   4  13      808.30      648.61     38.77 o 
   2   4  13      818.46      637.69     31.42 o 
   4   4  13      361.70      414.53     28.39 o 
   6   4  13      358.57      401.98     34.46 o 
   8   4  13       79.95       53.22     17.77 o 
  10   4  13     1692.51     1739.05     63.20 o 
  12   4  13     4497.53     4120.77    166.64 o 
  14   4  13       95.68      137.71     33.95 o 
  16   4  13        8.24       13.03     26.43 o 
  18   4  13        0.01       10.81     29.31 o 
  20   4  13       45.95       31.41     29.13 o 
  22   4  13      356.02      320.93    160.71 o 
 -31   5  13      120.26      320.64    158.77 o 
 -29   5  13        4.49        8.40     34.31 o 
 -27   5  13       14.95      -10.70     32.85 o 
 -25   5  13      127.67      173.51     38.02 o 
 -23   5  13       47.31       49.66     25.76 o 
 -21   5  13        0.35       -1.32     24.11 o 
 -19   5  13     1630.62     1660.32     69.61 o 
 -17   5  13      700.36      695.39     46.33 o 
 -15   5  13       38.91       26.56     22.54 o 
 -13   5  13      233.40      278.09     34.94 o 
 -11   5  13     2285.02     2436.87     71.71 o 
  -9   5  13      255.60      276.55     22.67 o 
  -7   5  13      279.78      269.76     18.61 o 
  -5   5  13      544.16      425.94     48.93 o 
  -3   5  13      311.38      309.35     24.30 o 
  -1   5  13        0.75       -7.60     12.06 o 
   1   5  13       42.05       51.86     17.05 o 
   3   5  13      156.28      106.67     25.34 o 
   5   5  13      829.64      745.77     39.16 o 
   7   5  13        0.01        6.37     16.28 o 
   9   5  13      230.72      205.22     26.05 o 
  11   5  13      382.48      351.74     32.84 o 
  13   5  13        9.40       -5.70     20.54 o 
  15   5  13      242.50      229.86     73.43 o 
  17   5  13       36.54       49.32     31.04 o 
  19   5  13       36.83       33.07     37.06 o 
  21   5  13        2.54        4.15     34.65 o 
 -30   6  13        4.70        3.17     34.00 o 
 -28   6  13      210.03      346.39     53.33 o 
 -26   6  13       43.92       52.47     37.09 o 
 -24   6  13       99.75       87.19     29.54 o 
 -22   6  13        4.22       -3.72     25.06 o 
 -20   6  13      163.32      241.03     35.08 o 
 -18   6  13      622.44      589.33     46.95 o 
 -16   6  13     3417.37     3233.21    107.90 o 
 -14   6  13      536.49      652.32     45.20 o 
 -12   6  13     1296.06     1355.49     57.49 o 
 -10   6  13       25.72       22.35     17.58 o 
  -8   6  13      264.80      257.82     18.94 o 
  -6   6  13     1067.28      961.25     38.49 o 
  -4   6  13        1.26       -0.92     13.17 o 
  -2   6  13       47.29       56.43     15.01 o 
   0   6  13      103.68       96.27     17.49 o 
   2   6  13    10077.48     8877.93    508.86 o 
   4   6  13     2530.73     2192.61    140.86 o 
   6   6  13       71.20      111.58     22.76 o 
   8   6  13       68.66       39.93     21.25 o 
  10   6  13      366.62      263.01     60.73 o 
  12   6  13      267.96      270.14     36.57 o 
  14   6  13       62.17       67.83     30.62 o 
  16   6  13      108.06      104.17     32.76 o 
  18   6  13      201.17      248.31     50.06 o 
  20   6  13        0.02        9.44     37.40 o 
 -29   7  13       35.12       64.63     45.49 o 
 -27   7  13       22.03       14.04     35.16 o 
 -25   7  13        7.85       16.70     28.87 o 
 -23   7  13      102.14       98.19     33.65 o 
 -21   7  13       13.20       35.54     27.99 o 
 -19   7  13     1188.05     1014.63     55.21 o 
 -17   7  13      818.90      858.02     54.69 o 
 -15   7  13      367.26      497.29     45.96 o 
 -13   7  13       10.47       17.51     27.39 o 
 -11   7  13     1140.91     1148.85     53.69 o 
  -9   7  13      836.13      885.22     59.82 o 
  -7   7  13     1640.92     1541.90     52.56 o 
  -5   7  13       26.85        7.53     13.90 o 
  -3   7  13       98.22       97.36     18.43 o 
  -1   7  13      885.32      765.00     36.07 o 
   1   7  13     3809.75     3113.64    150.95 o 
   3   7  13      725.94      681.16     43.98 o 
   5   7  13       38.64        9.42     18.24 o 
   7   7  13      245.01      241.97     55.95 o 
   9   7  13     1642.89     1315.99    108.92 o 
  11   7  13      363.59      347.63     43.03 o 
  13   7  13       97.05       97.68     31.61 o 
  15   7  13      134.95      116.69     41.19 o 
  17   7  13       42.76       18.11     37.12 o 
  19   7  13       55.50       85.05     43.22 o 
 -28   8  13        7.23       56.98     40.01 o 
 -26   8  13       48.42       25.65     31.47 o 
 -24   8  13        9.36        1.46     31.37 o 
 -22   8  13     1170.33     1219.19     66.41 o 
 -20   8  13      952.96     1060.59     61.33 o 
 -18   8  13      196.01      255.51     37.75 o 
 -16   8  13      326.86      349.45     40.51 o 
 -14   8  13      598.69      769.96     49.59 o 
 -12   8  13     1354.91     1185.65     57.77 o 
 -10   8  13      888.51      694.54     61.07 o 
  -8   8  13        1.71      -20.41     25.77 o 
  -6   8  13      980.02     1159.54     73.14 o 
  -4   8  13      625.11      573.64     33.36 o 
  -2   8  13      484.81      435.96     41.97 o 
   0   8  13       65.33       59.82     19.02 o 
   2   8  13      367.19      379.52     36.43 o 
   4   8  13      173.69      167.90     29.39 o 
   6   8  13      681.31      711.61     44.04 o 
   8   8  13      104.59      126.97     29.13 o 
  10   8  13      242.28      357.40     84.93 o 
  12   8  13      270.53      379.04     47.97 o 
  14   8  13       46.25       68.59     36.88 o 
  16   8  13       36.73      -10.70     44.25 o 
  18   8  13       39.84       81.67     45.35 o 
 -27   9  13       28.07       38.47     32.97 o 
 -25   9  13       85.36      127.78     38.88 o 
 -23   9  13      164.43      216.09     43.19 o 
 -21   9  13      445.21      488.05     52.45 o 
 -19   9  13      500.43      426.24     47.08 o 
 -17   9  13      112.67      101.90     31.02 o 
 -15   9  13      333.88      333.53     53.86 o 
 -13   9  13       85.48       66.73     35.92 o 
 -11   9  13      936.44      898.25     85.58 o 
  -9   9  13      139.71      202.90     42.30 o 
  -7   9  13      974.82     1043.25     70.81 o 
  -5   9  13     1651.47     1584.24     69.91 o 
  -3   9  13       78.10       53.83     20.27 o 
  -1   9  13       17.46       30.00     18.94 o 
   1   9  13     3632.05     3481.20    129.22 o 
   3   9  13     4595.64     3947.03    130.51 o 
   5   9  13      502.79      475.52     41.98 o 
   7   9  13        0.14        7.17     23.66 o 
   9   9  13      678.06      717.47     69.62 o 
  11   9  13      105.58      138.55     35.42 o 
  13   9  13        0.70        9.40     29.57 o 
  15   9  13       68.83       92.27     65.65 o 
  17   9  13       74.04      106.41     42.98 o 
 -24  10  13       20.88       63.31     37.69 o 
 -22  10  13       43.64       89.08     36.59 o 
 -20  10  13      123.41       94.22     48.12 o 
 -18  10  13       34.91       36.09     43.82 o 
 -16  10  13      689.18      691.13     74.96 o 
 -14  10  13       23.09       47.16     38.25 o 
 -12  10  13       59.84       87.26     39.60 o 
 -10  10  13      694.81      742.27     72.55 o 
  -8  10  13      723.68      803.37     72.35 o 
  -6  10  13      243.55      334.97     52.44 o 
  -4  10  13        4.85       31.67     26.22 o 
  -2  10  13       35.45       21.45     20.31 o 
   0  10  13      179.14      218.35     29.08 o 
   2  10  13      514.92      521.96     45.36 o 
   4  10  13        0.77      -19.06     21.20 o 
   6  10  13        8.15       19.49     24.00 o 
   8  10  13       63.22       70.08     29.24 o 
  10  10  13        5.21        8.16     28.95 o 
  12  10  13        9.69       88.59     41.54 o 
  14  10  13       29.88       10.77     32.40 o 
  16  10  13       30.98      164.88    189.16 o 
 -23  11  13        0.75        2.43     45.39 o 
 -21  11  13        2.77        2.41     46.46 o 
 -19  11  13       29.87      101.32     49.14 o 
 -17  11  13        5.36      -12.12     41.19 o 
 -15  11  13       59.07       91.39     45.29 o 
 -13  11  13      158.87      139.69     45.54 o 
 -11  11  13       30.99       52.89     40.96 o 
  -9  11  13      310.50      307.84     52.18 o 
  -7  11  13       37.31       -0.32     32.84 o 
  -5  11  13      122.21       67.25     38.49 o 
  -3  11  13      380.25      334.70     54.75 o 
  -1  11  13      232.67      298.51     34.53 o 
   1  11  13      266.84      327.78     40.00 o 
   3  11  13        2.32      -10.37     24.69 o 
   5  11  13      271.12      248.10     39.37 o 
   7  11  13      165.49      274.80     74.86 o 
   9  11  13       42.27       46.51     31.02 o 
  11  11  13        2.89      -31.37     54.71 o 
  13  11  13       34.37       34.53     38.31 o 
 -20  12  13      115.62      125.81     80.72 o 
 -18  12  13        1.77      -16.23     40.85 o 
 -16  12  13        1.64       20.34     40.78 o 
 -14  12  13       18.67       -5.09     40.00 o 
 -12  12  13     1308.17     1270.54     89.59 o 
 -10  12  13     1101.83     1092.98     83.38 o 
  -8  12  13        6.28       25.95     42.06 o 
  -6  12  13      234.82      278.61     64.19 o 
  -4  12  13       76.24       31.76     36.69 o 
  -2  12  13      128.47      138.75     44.51 o 
   0  12  13        2.52       27.52     33.57 o 
   2  12  13       47.89       80.59     34.27 o 
   4  12  13      383.82      499.83     51.56 o 
   6  12  13        4.23       -0.89     32.69 o 
   8  12  13       60.76       74.62     37.03 o 
  10  12  13       40.33       43.16     41.77 o 
  12  12  13        8.36      -30.97     36.91 o 
 -17  13  13       50.55       69.18     45.72 o 
 -15  13  13        2.81       13.78     41.91 o 
 -13  13  13       27.09       10.88     42.43 o 
 -11  13  13        0.08      -23.06     40.36 o 
  -9  13  13      303.60      433.59     67.30 o 
  -7  13  13       98.90      230.73     55.24 o 
  -5  13  13       23.30       32.33     40.07 o 
  -3  13  13       44.89       54.00     47.79 o 
  -1  13  13      243.76      214.93     62.24 o 
   1  13  13      549.48      422.72    155.85 o 
   3  13  13      125.77      140.27     39.59 o 
   5  13  13        4.38      -31.43     31.43 o 
   7  13  13        7.39       30.04     41.66 o 
   9  13  13      100.99      171.61     50.20 o 
 -14  14  13       12.23      125.39    120.84 o 
 -12  14  13      390.36      258.66     59.49 o 
 -10  14  13      717.02      740.94     83.45 o 
  -8  14  13       51.40       85.46     50.20 o 
  -6  14  13       52.24       76.52     47.39 o 
  -4  14  13      322.17      415.77     99.20 o 
  -2  14  13      377.54      389.51     95.80 o 
   0  14  13       27.71      100.17     71.48 o 
   2  14  13      131.46      131.68     55.19 o 
   4  14  13        1.40       63.34     45.98 o 
 -32   0  14       33.91       53.49     70.51 o 
 -30   0  14        0.55      -29.18     62.73 o 
 -28   0  14       95.68      108.93     68.08 o 
 -26   0  14     1291.95     1327.54    110.87 o 
 -24   0  14      146.50      205.21     62.24 o 
 -22   0  14      501.28      491.14     77.80 o 
 -20   0  14     5081.69     5233.41    485.79 o 
 -18   0  14       47.93       22.16     21.01 o 
 -16   0  14      100.37      144.18     29.04 o 
 -14   0  14      224.21      213.23     33.41 o 
 -12   0  14    12036.39    12257.38    313.87 o 
 -10   0  14     3335.68     3795.85    171.12 o 
  -8   0  14    19104.19    25354.55    797.04 o 
  -6   0  14    13671.30    17184.76   1055.95 o 
  -4   0  14    12021.93    13051.74    421.90 o 
  -2   0  14     2666.69     2653.75    106.90 o 
   0   0  14      596.78      770.27     57.87 o 
   2   0  14     5645.66     6962.65    308.79 o 
   4   0  14     2069.84     1804.49    123.51 o 
   6   0  14     9983.14     9570.06    807.22 o 
   8   0  14      488.94      550.20     53.79 o 
  10   0  14      388.14      429.36     49.00 o 
  12   0  14      492.48      434.14     50.57 o 
  14   0  14      622.38      560.55    106.25 o 
  16   0  14      227.17      209.25     61.76 o 
  18   0  14       99.98      125.41     39.71 o 
  20   0  14        6.42       21.40     51.55 o 
  22   0  14       32.41      103.09     58.84 o 
 -31   1  14       74.81      153.85     55.96 o 
 -29   1  14       51.58       73.50     43.65 o 
 -27   1  14       13.18      -15.49     35.93 o 
 -25   1  14      295.65      351.49     54.15 o 
 -23   1  14     1382.90     1121.53     72.70 o 
 -21   1  14       83.72      140.76     27.38 o 
 -19   1  14     1743.04     1749.80    128.76 o 
 -17   1  14     1046.36      917.63     55.19 o 
 -15   1  14     3818.79     3719.03     85.29 o 
 -13   1  14     1499.45     1458.54     46.65 o 
 -11   1  14     3573.81     3758.60     95.80 o 
  -9   1  14     4132.91     3882.88     92.73 o 
  -7   1  14     1729.78     1654.44     78.03 o 
  -5   1  14     3237.10     3196.74     73.86 o 
  -3   1  14     6512.63     7722.76    200.32 o 
  -1   1  14      295.76      335.67     25.10 o 
   1   1  14     3373.26     3991.42    120.79 o 
   3   1  14     5821.86     5846.81    242.94 o 
   5   1  14     3137.69     3084.11     90.13 o 
   7   1  14     2814.67     2591.57     80.46 o 
   9   1  14      865.34      820.51     41.46 o 
  11   1  14      401.94      375.35     40.85 o 
  13   1  14       55.85       23.64     19.83 o 
  15   1  14       62.47       75.97     23.01 o 
  17   1  14      771.03      829.50     51.11 o 
  19   1  14      379.37      490.87     85.10 o 
  21   1  14      162.87      213.79     40.61 o 
 -32   2  14       16.38       63.83    123.76 o 
 -30   2  14        4.07       -3.97     40.05 o 
 -28   2  14        5.06      -15.07     39.89 o 
 -26   2  14      255.74      346.71     57.16 o 
 -24   2  14      108.95      121.72     33.81 o 
 -22   2  14       78.97       72.63     27.21 o 
 -20   2  14     2743.54     2667.39     93.47 o 
 -18   2  14       53.60       59.12     18.63 o 
 -16   2  14      959.13      991.94     34.94 o 
 -14   2  14      843.49      819.87     34.82 o 
 -12   2  14      107.04      110.88     13.58 o 
 -10   2  14     1891.82     1863.34     49.84 o 
  -8   2  14      353.52      541.45     23.20 o 
  -6   2  14     1697.90     1829.63     48.08 o 
  -4   2  14     1586.37     1595.85     62.16 o 
  -2   2  14       55.44       64.80     15.17 o 
   0   2  14     5926.16     6326.80    160.10 o 
   2   2  14      378.78      472.97     30.15 o 
   4   2  14      185.00      174.53     22.92 o 
   6   2  14      555.06      528.12     34.48 o 
   8   2  14      746.70      783.93     40.47 o 
  10   2  14       31.32       55.09     21.79 o 
  12   2  14     1990.27     1833.78     77.63 o 
  14   2  14      185.93      150.47     26.30 o 
  16   2  14       76.28       78.34     23.18 o 
  18   2  14       83.31       30.82     28.89 o 
  20   2  14        0.88        5.95     30.43 o 
  22   2  14        7.18       27.94     36.90 o 
 -31   3  14       37.33      110.73     50.07 o 
 -29   3  14      197.65      253.51     99.20 o 
 -27   3  14      240.62      219.00     46.47 o 
 -25   3  14      205.17      239.61     41.51 o 
 -23   3  14        2.12       14.10     28.41 o 
 -21   3  14      735.67      760.18     50.74 o 
 -19   3  14       51.12       82.17     22.01 o 
 -17   3  14     1099.58     1083.20     53.60 o 
 -15   3  14      347.68      388.75     32.00 o 
 -13   3  14      274.34      341.03     24.18 o 
 -11   3  14      658.09      609.82     25.28 o 
  -9   3  14     1740.90     2186.35     85.64 o 
  -7   3  14      909.47     1000.18     31.99 o 
  -5   3  14       28.91       24.29      9.47 o 
  -3   3  14       73.03       65.47     15.30 o 
  -1   3  14      458.19      498.22     28.67 o 
   1   3  14       66.55       50.21     16.04 o 
   3   3  14      367.64      384.23     30.67 o 
   5   3  14      633.58      654.80     67.23 o 
   7   3  14     4205.79     3789.65    108.43 o 
   9   3  14      218.39      236.17     29.74 o 
  11   3  14     1849.44     1560.56     74.22 o 
  13   3  14       44.85       52.05     21.68 o 
  15   3  14      189.07      124.63     27.12 o 
  17   3  14       54.48       29.41     28.05 o 
  19   3  14       26.63       51.96     29.75 o 
  21   3  14       38.75       70.80     40.03 o 
 -32   4  14       47.12       95.80     57.38 o 
 -30   4  14        5.92       18.74     53.49 o 
 -28   4  14       16.99        0.12     39.16 o 
 -26   4  14       47.09       50.79     32.92 o 
 -24   4  14      230.57      293.76     41.18 o 
 -22   4  14      207.58      214.63     38.19 o 
 -20   4  14     1932.41     1795.49     63.16 o 
 -18   4  14     1020.47     1086.61     55.15 o 
 -16   4  14     7112.73     7019.89    195.47 o 
 -14   4  14        0.05        7.65     16.35 o 
 -12   4  14       40.67       53.14     14.34 o 
 -10   4  14      727.84      791.56     51.86 o 
  -8   4  14      179.86      183.31     15.75 o 
  -6   4  14        0.60        3.04      8.70 o 
  -4   4  14       85.95      117.12     17.56 o 
  -2   4  14      294.86      365.28     26.21 o 
   0   4  14      392.18      393.76     29.33 o 
   2   4  14        1.86       13.51     13.97 o 
   4   4  14      173.42      138.66     20.70 o 
   6   4  14      403.82      422.78     49.61 o 
   8   4  14      232.21      276.65     28.81 o 
  10   4  14       72.04      148.97     26.15 o 
  12   4  14      185.43      208.67     28.31 o 
  14   4  14      711.04      761.89     55.64 o 
  16   4  14       87.39       99.35     31.58 o 
  18   4  14      471.04      591.02     69.62 o 
  20   4  14        0.01        1.16     32.32 o 
 -31   5  14       48.82       71.59     44.44 o 
 -29   5  14      464.86      657.04     77.53 o 
 -27   5  14       25.43       41.38     35.83 o 
 -25   5  14      367.63      360.56     46.38 o 
 -23   5  14        4.87       -1.88     27.28 o 
 -21   5  14       29.81       50.34     27.48 o 
 -19   5  14       48.10       45.25     26.33 o 
 -17   5  14     2827.87     2457.89     88.55 o 
 -15   5  14     2469.16     2372.77     84.88 o 
 -13   5  14     3498.96     3408.11    107.98 o 
 -11   5  14      868.32      859.60     35.34 o 
  -9   5  14       38.52       -1.16     10.40 o 
  -7   5  14     9821.75     8400.83    242.08 o 
  -5   5  14     2222.71     1971.79     94.54 o 
  -3   5  14      889.96      890.00     37.76 o 
  -1   5  14      321.83      305.38     25.15 o 
   1   5  14     1706.40     1755.73     70.17 o 
   3   5  14     1363.81     1122.52     47.69 o 
   5   5  14        6.15        7.05     14.96 o 
   7   5  14     4414.18     4559.80    173.79 o 
   9   5  14      884.00      708.23     38.81 o 
  11   5  14      141.86      147.12     25.90 o 
  13   5  14      127.66       97.60     28.59 o 
  15   5  14       47.94      123.12     32.74 o 
  17   5  14     1000.61     1127.54     92.58 o 
  19   5  14       12.57      -24.43     43.04 o 
  21   5  14        2.92      -28.74     40.36 o 
 -30   6  14        9.60       28.79     37.88 o 
 -28   6  14      285.83      339.22     66.87 o 
 -26   6  14      890.70      895.57     58.75 o 
 -24   6  14        0.16      -28.34     28.34 o 
 -22   6  14        2.81       14.02     27.89 o 
 -20   6  14       10.77        6.27     25.42 o 
 -18   6  14      200.24      220.02     33.87 o 
 -16   6  14        2.79      -13.76     23.50 o 
 -14   6  14     1173.79     1153.49     55.59 o 
 -12   6  14      253.28      316.64     34.86 o 
 -10   6  14     2533.84     2311.22     79.63 o 
  -8   6  14     7553.81     6718.76    260.49 o 
  -6   6  14       10.10       11.54     14.63 o 
  -4   6  14     1192.82     1084.54     66.10 o 
  -2   6  14      122.66      110.24     19.45 o 
   0   6  14        9.21        6.11     15.74 o 
   2   6  14     1106.77     1100.00     47.15 o 
   4   6  14     1249.47     1279.01     52.85 o 
   6   6  14     4814.86     4593.08    239.61 o 
   8   6  14      743.12      541.16     81.28 o 
  10   6  14        0.57       18.04     22.78 o 
  12   6  14        2.96        8.72     36.96 o 
  14   6  14      727.55      642.07     53.81 o 
  16   6  14       73.93      138.02     37.62 o 
  18   6  14      108.93       93.98     41.25 o 
  20   6  14        2.02       47.60     87.04 o 
 -29   7  14       80.94      244.33     86.25 o 
 -27   7  14       68.65       83.52     38.42 o 
 -25   7  14      124.31      119.09     37.90 o 
 -23   7  14      288.01      366.53     46.72 o 
 -21   7  14       33.86       12.56     28.38 o 
 -19   7  14      111.56       65.63     27.27 o 
 -17   7  14      878.80      833.53     68.07 o 
 -15   7  14     4487.69     4372.85    149.75 o 
 -13   7  14      668.89      727.40     47.26 o 
 -11   7  14      302.60      355.15     36.44 o 
  -9   7  14        2.61       -9.31     22.85 o 
  -7   7  14     3970.34     3801.49    130.63 o 
  -5   7  14      649.04      644.94     35.31 o 
  -3   7  14        0.03       11.92     14.52 o 
  -1   7  14      293.55      293.86     27.07 o 
   1   7  14     1488.90     1505.21     87.98 o 
   3   7  14     5299.99     4211.64    222.23 o 
   5   7  14       16.58        6.45     18.63 o 
   7   7  14      219.11      224.30     49.97 o 
   9   7  14        1.24       32.26     25.62 o 
  11   7  14        0.07       -9.31     22.62 o 
  13   7  14       26.63       -1.52     27.27 o 
  15   7  14      108.88      147.07     38.35 o 
  17   7  14       22.95       42.46     35.66 o 
  19   7  14        6.34      -10.33     35.21 o 
 -28   8  14        0.06       73.38     58.21 o 
 -26   8  14       15.71        7.15     34.79 o 
 -24   8  14       15.80       43.12     34.16 o 
 -22   8  14      220.22      322.11     53.48 o 
 -20   8  14      298.15      279.88     40.61 o 
 -18   8  14      285.31      268.14     40.75 o 
 -16   8  14      350.87      345.14     39.23 o 
 -14   8  14     1129.11     1130.78     86.84 o 
 -12   8  14      133.19      190.52     31.79 o 
 -10   8  14      189.84      196.29     43.52 o 
  -8   8  14        5.83      -13.04     26.65 o 
  -6   8  14      249.80      206.94     23.93 o 
  -4   8  14      529.26      495.62     33.88 o 
  -2   8  14       34.99       38.05     20.58 o 
   0   8  14     1170.56      977.24     62.33 o 
   2   8  14      375.78      383.79     33.13 o 
   4   8  14      627.63      696.42     58.75 o 
   6   8  14      147.23      186.88     32.36 o 
   8   8  14      210.02      184.09     37.89 o 
  10   8  14       12.12       24.75     27.40 o 
  12   8  14      117.44      132.63     34.59 o 
  14   8  14        0.20      -29.68     29.68 o 
  16   8  14       33.33       68.29     44.00 o 
  18   8  14        0.23      -23.16     35.87 o 
 -27   9  14        4.76      -19.41     34.92 o 
 -25   9  14       56.09       27.99     34.98 o 
 -23   9  14       99.00      155.93     40.52 o 
 -21   9  14       50.22      113.88     35.90 o 
 -19   9  14       39.38       54.10     29.63 o 
 -17   9  14      141.93      236.61     38.26 o 
 -15   9  14      499.68      617.56     65.84 o 
 -13   9  14      305.24      348.21     60.06 o 
 -11   9  14       18.37       36.71     33.35 o 
  -9   9  14      102.21      221.17     44.29 o 
  -7   9  14      633.78      688.78     62.13 o 
  -5   9  14      164.64      164.33     32.16 o 
  -3   9  14      233.09      220.32     28.29 o 
  -1   9  14     1030.82      944.02     44.77 o 
   1   9  14       17.85       11.20     19.71 o 
   3   9  14      172.01      179.72     30.63 o 
   5   9  14       24.66        5.71     22.41 o 
   7   9  14       16.72        1.48     21.28 o 
   9   9  14        0.13       26.66     27.72 o 
  11   9  14      145.23      208.79     40.03 o 
  13   9  14       37.93       25.40     36.74 o 
  15   9  14        7.86       16.17     34.92 o 
  17   9  14      158.25      133.12     50.12 o 
 -24  10  14        5.28        6.56     36.33 o 
 -22  10  14       55.98      125.60     38.42 o 
 -20  10  14       14.48       24.74     30.80 o 
 -18  10  14      117.00      112.82     46.08 o 
 -16  10  14       97.98       79.52     43.14 o 
 -14  10  14       73.81       60.50     40.42 o 
 -12  10  14       74.50       53.06     38.74 o 
 -10  10  14      870.83      883.87     81.94 o 
  -8  10  14        2.31       31.65     36.96 o 
  -6  10  14       86.20       89.99     36.13 o 
  -4  10  14       12.54       21.09     33.35 o 
  -2  10  14       28.90       41.54     21.37 o 
   0  10  14      206.41      156.75     26.40 o 
   2  10  14       64.65       71.73     23.01 o 
   4  10  14      717.81      705.22     83.40 o 
   6  10  14      805.50      729.09     57.39 o 
   8  10  14       34.10       27.83     32.64 o 
  10  10  14        8.10       -6.63     26.50 o 
  12  10  14      815.87      935.75     83.88 o 
  14  10  14      150.05      156.06     53.17 o 
 -23  11  14        0.12       12.84     41.91 o 
 -21  11  14      300.00      244.35    118.17 o 
 -19  11  14       45.22       23.10     47.55 o 
 -17  11  14       50.59       54.71     45.22 o 
 -15  11  14      676.44      627.88     75.95 o 
 -13  11  14      148.29      200.04     49.77 o 
 -11  11  14      109.34      114.68     43.07 o 
  -9  11  14      578.72      641.29     70.12 o 
  -7  11  14     3583.65     3114.30    141.08 o 
  -5  11  14      137.48      135.28     45.19 o 
  -3  11  14      144.45      122.59     45.56 o 
  -1  11  14      173.81      181.57     31.56 o 
   1  11  14      285.02      344.12     42.45 o 
   3  11  14       45.46       72.06     29.09 o 
   5  11  14       91.94      148.02     34.54 o 
   7  11  14      111.71      162.00     38.46 o 
   9  11  14       66.67       31.91     38.82 o 
  11  11  14      510.05      406.80     69.05 o 
  13  11  14        0.31      -17.41     40.36 o 
 -20  12  14        0.10      -11.10     41.93 o 
 -18  12  14        8.27       43.36     45.90 o 
 -16  12  14       84.13       95.37     45.83 o 
 -14  12  14       32.19       47.38     40.37 o 
 -12  12  14       14.11       28.91     39.58 o 
 -10  12  14        1.69       -7.39     40.03 o 
  -8  12  14       19.15       16.11     41.82 o 
  -6  12  14        5.95       -7.09     43.28 o 
  -4  12  14        7.55       49.59     43.52 o 
  -2  12  14      249.01      271.01     54.22 o 
   0  12  14        1.21       26.74     35.37 o 
   2  12  14        6.09       12.82     30.02 o 
   4  12  14       83.15       98.07     39.31 o 
   6  12  14      319.41      353.51     47.34 o 
   8  12  14       26.90       92.26     38.33 o 
  10  12  14       10.19       57.84     44.51 o 
 -17  13  14        0.68      -33.49     39.32 o 
 -15  13  14       87.04      124.92     49.57 o 
 -13  13  14       90.65       65.90     44.48 o 
 -11  13  14       60.84       50.82     44.35 o 
  -9  13  14       72.84       65.03     61.03 o 
  -7  13  14       97.83      149.49     50.68 o 
  -5  13  14        9.94       24.83     41.54 o 
  -3  13  14      342.79      253.35     69.54 o 
  -1  13  14       32.95       -4.38     53.49 o 
   1  13  14       28.03       10.63     43.04 o 
   3  13  14       44.64       67.76     36.10 o 
   5  13  14      465.69      479.41     73.57 o 
   7  13  14       30.28       44.11     54.95 o 
 -14  14  14       69.32       87.74     48.63 o 
 -12  14  14       18.61       48.88     44.18 o 
 -10  14  14        9.42       76.00     44.06 o 
  -8  14  14       53.97       65.07     45.18 o 
  -6  14  14       49.23       77.07     49.64 o 
  -4  14  14        4.16        9.24     53.00 o 
  -2  14  14      186.10      230.98     80.72 o 
   0  14  14       25.22      113.30     61.27 o 
   2  14  14        2.08      -42.79     53.98 o 
   4  14  14      226.75      250.72    117.68 o 
 -31   1  15       16.95       27.12     45.55 o 
 -29   1  15       20.35       95.28     44.35 o 
 -27   1  15        5.92       -6.54     35.90 o 
 -25   1  15       40.84       50.33     36.45 o 
 -23   1  15      962.89      815.32     64.43 o 
 -21   1  15      195.81      345.99     55.76 o 
 -19   1  15     1038.32      924.50     46.04 o 
 -17   1  15     1388.57     1284.57     41.22 o 
 -15   1  15      354.98      388.19     23.85 o 
 -13   1  15      139.85      170.20     15.70 o 
 -11   1  15       49.30       57.65     13.25 o 
  -9   1  15       23.01       57.81     12.55 o 
  -7   1  15     3526.74     4262.47    100.98 o 
  -5   1  15     2419.14     2363.17     80.01 o 
  -3   1  15       24.61       50.77     14.18 o 
  -1   1  15      676.96      735.90     34.61 o 
   1   1  15      527.42      543.91     33.29 o 
   3   1  15     1248.02     1312.06     51.51 o 
   5   1  15     1311.17     1374.29    111.41 o 
   7   1  15     3242.79     3263.12     97.25 o 
   9   1  15        2.99       16.83     18.53 o 
  11   1  15      154.88      169.04     27.80 o 
  13   1  15       26.08       46.32     22.36 o 
  15   1  15       18.30        9.42     21.36 o 
  17   1  15       66.16       90.38     23.80 o 
  19   1  15      199.78      282.26     41.32 o 
  21   1  15       92.41      113.73     34.86 o 
 -32   2  15       21.25       58.67     46.49 o 
 -30   2  15        9.39        5.58     41.45 o 
 -28   2  15       17.42       32.39     40.88 o 
 -26   2  15      252.17      342.83     54.81 o 
 -24   2  15     1211.98     1174.72     76.48 o 
 -22   2  15      230.89      264.85     35.27 o 
 -20   2  15      558.88      545.77     42.61 o 
 -18   2  15     2993.67     2936.70     85.98 o 
 -16   2  15     1054.15     1151.11     43.53 o 
 -14   2  15     2153.69     2668.05     79.66 o 
 -12   2  15     2406.99     2362.39     67.60 o 
 -10   2  15     1396.51     1522.50     43.25 o 
  -8   2  15       77.63      107.98     13.92 o 
  -6   2  15      970.12     1022.51     40.67 o 
  -4   2  15     6974.54     7521.76    156.93 o 
  -2   2  15     7091.56     7352.88    179.01 o 
   0   2  15    12644.14    13352.67    309.27 o 
   2   2  15      418.68      451.25     32.45 o 
   4   2  15       22.82        6.10     14.97 o 
   6   2  15     3299.29     3363.79     99.06 o 
   8   2  15      444.57      446.54     45.52 o 
  10   2  15      248.08      269.77     31.50 o 
  12   2  15      205.84      216.86     28.68 o 
  14   2  15      113.90       99.38     24.84 o 
  16   2  15      330.13      246.91     33.24 o 
  18   2  15      118.19      135.70     45.27 o 
  20   2  15       22.00       74.62     36.17 o 
 -31   3  15      423.92      458.90    216.88 o 
 -29   3  15      116.01      108.54     45.54 o 
 -27   3  15      111.97      158.85     46.78 o 
 -25   3  15      182.18      177.94     37.18 o 
 -23   3  15      763.55      742.47     54.42 o 
 -21   3  15      122.51      111.66     28.30 o 
 -19   3  15      310.03      373.55     31.45 o 
 -17   3  15      650.72      724.14     45.29 o 
 -15   3  15     3592.57     3479.68    101.70 o 
 -13   3  15     9104.46     9842.07    226.19 o 
 -11   3  15      894.74      969.38     33.19 o 
  -9   3  15      256.81      372.58     25.28 o 
  -7   3  15      749.04      724.57     27.11 o 
  -5   3  15     7358.74     7737.24    161.32 o 
  -3   3  15      271.32      210.11     23.28 o 
  -1   3  15      332.66      394.43     28.01 o 
   1   3  15     7672.26     7660.21    187.18 o 
   3   3  15        5.38       15.90     14.58 o 
   5   3  15     3849.40     3786.28    123.10 o 
   7   3  15       63.95      108.79     23.47 o 
   9   3  15     6209.22     5949.00    215.58 o 
  11   3  15      816.84      787.03     43.40 o 
  13   3  15        0.70       21.28     19.58 o 
  15   3  15       65.12       81.85     29.73 o 
  17   3  15      543.25      395.58     70.20 o 
  19   3  15      195.89      291.02     43.44 o 
  21   3  15       17.85       19.08     32.96 o 
 -32   4  15       30.94        3.89     59.81 o 
 -30   4  15        6.38       24.07     41.26 o 
 -28   4  15       31.69       25.11     38.66 o 
 -26   4  15      802.49      867.93    117.27 o 
 -24   4  15      277.85      402.60     46.78 o 
 -22   4  15       94.29      150.15     33.57 o 
 -20   4  15     1581.14     1387.72     61.90 o 
 -18   4  15     3510.40     3453.75    112.60 o 
 -16   4  15      486.33      510.99     60.84 o 
 -14   4  15     2060.33     1976.48    151.00 o 
 -12   4  15      848.93      797.36     43.10 o 
 -10   4  15      557.48      575.45     25.73 o 
  -8   4  15     1199.19     1156.08     35.70 o 
  -6   4  15       65.58       53.76     11.42 o 
  -4   4  15     3495.77     3657.01    121.85 o 
  -2   4  15     2615.12     2667.09     79.02 o 
   0   4  15     5147.88     4827.80    167.92 o 
   2   4  15     1316.04     1247.04     48.46 o 
   4   4  15     1182.05     1183.87     49.27 o 
   6   4  15      431.79      447.76     39.82 o 
   8   4  15      227.11      259.51     29.58 o 
  10   4  15       42.23       24.34     21.44 o 
  12   4  15      175.52      247.27     30.88 o 
  14   4  15        0.02       27.31     25.58 o 
  16   4  15      315.92      299.91     82.44 o 
  18   4  15       26.17       24.21     29.06 o 
  20   4  15       15.18       14.88     32.75 o 
 -31   5  15        7.88       -6.82     36.03 o 
 -29   5  15       22.57       19.92     41.99 o 
 -27   5  15      221.69      241.50     43.58 o 
 -25   5  15       41.25       16.26     32.19 o 
 -23   5  15       13.87       -2.37     26.39 o 
 -21   5  15       41.77       28.21     25.31 o 
 -19   5  15      560.32      687.03    128.69 o 
 -17   5  15      616.89      714.99     46.91 o 
 -15   5  15      100.43      135.10     28.35 o 
 -13   5  15      474.26      566.89     40.66 o 
 -11   5  15      521.56      515.20     37.10 o 
  -9   5  15      703.55      659.92     27.70 o 
  -7   5  15      635.11      635.87     32.90 o 
  -5   5  15      186.39      161.08     19.73 o 
  -3   5  15      413.87      447.17     29.62 o 
  -1   5  15       47.31       66.65     17.55 o 
   1   5  15      801.85      590.28     45.40 o 
   3   5  15       88.10       82.95     20.71 o 
   5   5  15      205.55      206.30     30.61 o 
   7   5  15       12.54        2.71     20.64 o 
   9   5  15     1933.01     1777.60     65.03 o 
  11   5  15      227.78      258.78     30.16 o 
  13   5  15       99.08       92.06     30.58 o 
  15   5  15       18.59        4.43     25.72 o 
  17   5  15        0.40       23.88     29.70 o 
  19   5  15       10.49       15.25     32.33 o 
 -30   6  15        8.73      -10.14     35.22 o 
 -28   6  15       52.95       65.88     38.69 o 
 -26   6  15       72.98      113.80     38.74 o 
 -24   6  15       21.95       37.09     31.30 o 
 -22   6  15       32.67       50.70     29.98 o 
 -20   6  15       83.06       81.19     28.82 o 
 -18   6  15      112.37      144.39     30.20 o 
 -16   6  15       21.99       32.78     32.60 o 
 -14   6  15     6007.34     5869.28    169.96 o 
 -12   6  15     3474.50     3197.85    103.21 o 
 -10   6  15      217.64      169.17     26.64 o 
  -8   6  15       68.03       80.38     17.31 o 
  -6   6  15     3369.27     3088.90    121.20 o 
  -4   6  15      217.80      246.37     23.60 o 
  -2   6  15     1219.77     1119.28     58.15 o 
   0   6  15       19.02       31.40     18.44 o 
   2   6  15      246.69      238.18     27.01 o 
   4   6  15      297.24      319.56     32.08 o 
   6   6  15      666.04      709.82     47.11 o 
   8   6  15      831.58      810.42    129.45 o 
  10   6  15       17.13       22.90     23.72 o 
  12   6  15       11.69       -4.87     28.01 o 
  14   6  15      199.96      269.29     48.51 o 
  16   6  15      221.80      318.27     46.64 o 
  18   6  15        1.13        6.08     33.16 o 
 -29   7  15       99.39      142.96     44.93 o 
 -27   7  15        2.68      -16.52     34.04 o 
 -25   7  15       73.81       83.92     36.52 o 
 -23   7  15      362.55      409.97     49.45 o 
 -21   7  15      590.79      557.65     51.72 o 
 -19   7  15       40.41        4.75     25.27 o 
 -17   7  15      617.92      733.07     50.50 o 
 -15   7  15     1378.06     1262.94     61.80 o 
 -13   7  15      130.26      179.10     30.11 o 
 -11   7  15      185.13      170.91     29.33 o 
  -9   7  15       92.48       89.62     32.70 o 
  -7   7  15      989.42      840.07     37.18 o 
  -5   7  15     1030.40      819.43     84.23 o 
  -3   7  15     1625.60     1671.67     88.46 o 
  -1   7  15      318.02      345.60     29.63 o 
   1   7  15     1426.77     1269.07     98.89 o 
   3   7  15       37.73       69.14     22.61 o 
   5   7  15     2329.52     2320.51    154.06 o 
   7   7  15        2.23       -7.06     19.46 o 
   9   7  15      234.03      279.02     39.53 o 
  11   7  15      118.85      113.53     33.34 o 
  13   7  15      208.31      193.07     42.02 o 
  15   7  15       30.81       17.33     31.24 o 
  17   7  15      149.74      215.34     50.80 o 
 -28   8  15       73.53       18.20     38.14 o 
 -26   8  15        3.99      -18.60     33.54 o 
 -24   8  15       83.73      140.46     40.98 o 
 -22   8  15      166.26      182.35     40.41 o 
 -20   8  15       58.21       35.12     29.95 o 
 -18   8  15       31.90        6.83     27.37 o 
 -16   8  15       54.33       61.39     28.13 o 
 -14   8  15      926.84      879.17     51.10 o 
 -12   8  15       35.66       12.97     25.14 o 
 -10   8  15     3480.82     3625.36    153.68 o 
  -8   8  15      190.21      240.91     44.45 o 
  -6   8  15       70.89       97.03     20.73 o 
  -4   8  15      300.10      349.97     31.34 o 
  -2   8  15      808.11      662.60     37.43 o 
   0   8  15      985.11      886.25     46.61 o 
   2   8  15        0.00        1.42     18.75 o 
   4   8  15     2049.25     1775.14     73.62 o 
   6   8  15     1406.18     1606.85    138.68 o 
   8   8  15      361.17      402.54     44.82 o 
  10   8  15       19.10        5.95     27.80 o 
  12   8  15       21.04        8.58     27.43 o 
  14   8  15       79.48       51.59     44.60 o 
  16   8  15        1.52        3.11     35.01 o 
 -27   9  15        0.16       -1.78     33.08 o 
 -25   9  15       11.26      -32.18     32.18 o 
 -23   9  15       92.63       85.28     38.46 o 
 -21   9  15       63.38       68.40     33.89 o 
 -19   9  15      191.92      181.50     37.02 o 
 -17   9  15       11.19       16.69     26.96 o 
 -15   9  15      240.14      293.11     53.28 o 
 -13   9  15      409.92      517.06     61.83 o 
 -11   9  15       49.77       24.37     31.08 o 
  -9   9  15      321.02      363.58     55.19 o 
  -7   9  15     1027.72      826.19     91.91 o 
  -5   9  15      173.97      198.22     50.57 o 
  -3   9  15      610.42      480.50     36.40 o 
  -1   9  15      110.90      139.04     25.29 o 
   1   9  15     1859.29     1602.51     70.99 o 
   3   9  15      126.31      140.40     29.18 o 
   5   9  15      901.06      775.24    100.38 o 
   7   9  15       55.46       17.94     25.92 o 
   9   9  15       22.58       25.41     27.77 o 
  11   9  15      173.89      170.28     39.16 o 
  13   9  15       20.90       27.03     34.79 o 
  15   9  15       17.64       54.38     38.43 o 
 -24  10  15       26.29       65.85     36.51 o 
 -22  10  15        0.75       47.51     34.63 o 
 -20  10  15       79.70      107.19     35.56 o 
 -18  10  15       56.77       57.54     42.70 o 
 -16  10  15       39.60       75.37     40.57 o 
 -14  10  15      478.78      429.25     68.08 o 
 -12  10  15      862.55      855.85     76.98 o 
 -10  10  15      415.81      485.27     65.16 o 
  -8  10  15       24.72       24.95     33.09 o 
  -6  10  15      369.46      282.53     50.55 o 
  -4  10  15      133.55      125.43     43.03 o 
  -2  10  15      413.24      520.14     39.86 o 
   0  10  15      640.42      573.20     69.10 o 
   2  10  15        0.06       52.41     50.93 o 
   4  10  15       13.94       19.08     25.17 o 
   6  10  15        0.36       51.08     49.98 o 
   8  10  15        4.11      -16.66     29.36 o 
  10  10  15        5.43       10.10     27.32 o 
  12  10  15        3.84       39.63     40.96 o 
  14  10  15       12.48        5.64     38.01 o 
 -23  11  15       68.76       78.60     52.39 o 
 -21  11  15       19.55       -4.96     66.38 o 
 -19  11  15        5.84        2.32     36.87 o 
 -17  11  15       78.94       61.20     44.52 o 
 -15  11  15       56.08       60.92     43.87 o 
 -13  11  15       60.42      118.28     47.17 o 
 -11  11  15      103.68      175.49     47.55 o 
  -9  11  15        1.52      -33.51     33.51 o 
  -7  11  15       16.16       71.99     41.59 o 
  -5  11  15        0.07       -3.61     38.84 o 
  -3  11  15       23.36       20.43     37.59 o 
  -1  11  15       37.80       22.83     20.88 o 
   1  11  15        3.45       46.29     34.86 o 
   3  11  15        8.87      -13.01     26.88 o 
   5  11  15        1.24        4.13     25.81 o 
   7  11  15        0.02      -20.81     26.37 o 
   9  11  15       41.09       29.93     32.77 o 
  11  11  15        0.08        2.38     43.04 o 
 -20  12  15       14.05       22.59     43.29 o 
 -18  12  15        1.17        7.46     57.14 o 
 -16  12  15       12.28       -9.05     39.79 o 
 -14  12  15        4.82        8.61     38.93 o 
 -12  12  15     1222.44     1268.95     92.66 o 
 -10  12  15     1482.60     1551.39    100.58 o 
  -8  12  15       29.72       47.88     42.12 o 
  -6  12  15       97.73      106.08     44.06 o 
  -4  12  15       33.78        1.62     37.78 o 
  -2  12  15      187.59      213.25     48.05 o 
   0  12  15      719.45      702.95    122.06 o 
   2  12  15       21.78        7.25     24.69 o 
   4  12  15        5.82       10.68     30.93 o 
   6  12  15      254.12      283.38     45.48 o 
   8  12  15      516.86      539.38     55.07 o 
  10  12  15       52.76       43.15     46.03 o 
 -17  13  15        9.24       21.83     42.78 o 
 -15  13  15        3.97       19.60     38.91 o 
 -13  13  15       19.55       57.02     44.38 o 
 -11  13  15        7.90       37.93     46.42 o 
  -9  13  15       29.21       58.21     43.05 o 
  -7  13  15        0.71      -10.55     39.82 o 
  -5  13  15       64.59       72.94     48.20 o 
  -3  13  15      142.29       80.24     57.87 o 
  -1  13  15       25.86       19.45     56.41 o 
   1  13  15      239.85      266.93     96.53 o 
   3  13  15       32.23       63.03     81.21 o 
   5  13  15       24.10      -23.87     31.52 o 
   7  13  15        1.66       -7.12     39.47 o 
 -12  14  15      206.08      288.17     61.81 o 
 -10  14  15      231.27      268.03     61.10 o 
  -8  14  15       14.63       62.85     50.11 o 
  -6  14  15       22.73      106.55     50.51 o 
  -4  14  15       66.75      162.42     79.75 o 
  -2  14  15       11.81       15.56     55.44 o 
   0  14  15        1.91       22.85     52.03 o 
   2  14  15       88.64       33.55     59.33 o 
 -32   0  16       88.10       89.96     68.57 o 
 -30   0  16      100.76      143.94     67.11 o 
 -28   0  16       53.21      248.49     84.61 o 
 -26   0  16      639.54      572.35     92.39 o 
 -24   0  16        0.72       61.76     45.71 o 
 -22   0  16       69.01       50.09     40.36 o 
 -20   0  16      536.78      465.64     77.07 o 
 -18   0  16     9252.58     8243.70    274.77 o 
 -16   0  16     1915.17     2084.79     91.65 o 
 -14   0  16     1903.67     1868.73     65.46 o 
 -12   0  16        6.89        4.36     13.84 o 
 -10   0  16     1883.51     1909.21     99.20 o 
  -8   0  16     7713.87     7868.52    349.63 o 
  -6   0  16      634.56      512.70     38.63 o 
  -4   0  16    25652.66    27806.74   1378.84 o 
  -2   0  16      251.78      337.50     40.37 o 
   0   0  16    15750.95    17224.26    561.47 o 
   2   0  16     2558.32     2727.49    119.62 o 
   4   0  16      326.39      304.92     45.47 o 
   6   0  16     1930.74     1854.15     95.07 o 
   8   0  16      180.64      204.16     57.87 o 
  10   0  16     2249.37     2427.66    115.88 o 
  12   0  16       30.63       45.52     31.49 o 
  14   0  16      710.04      536.95     62.49 o 
  16   0  16      220.25      351.23     56.89 o 
  18   0  16       34.67       47.57     36.27 o 
  20   0  16        2.51       24.80     52.52 o 
 -31   1  16       11.45       32.35     45.51 o 
 -29   1  16       38.82       81.63     44.87 o 
 -27   1  16      301.58      299.16     52.94 o 
 -25   1  16       33.27       35.86     33.17 o 
 -23   1  16       10.93       15.57     28.29 o 
 -21   1  16       34.86       78.16     25.29 o 
 -19   1  16      113.88      157.26     22.87 o 
 -17   1  16      407.39      469.03     42.11 o 
 -15   1  16      533.21      583.67     30.75 o 
 -13   1  16     2465.33     2768.23     76.39 o 
 -11   1  16     1091.34     1139.64     66.41 o 
  -9   1  16        0.68        3.24      9.53 o 
  -7   1  16      675.23      740.84     35.72 o 
  -5   1  16      925.29      790.58     35.63 o 
  -3   1  16       66.46      121.63     19.47 o 
  -1   1  16     1260.70     1158.05     46.11 o 
   1   1  16    10131.22    11993.09    285.31 o 
   3   1  16     3489.90     3626.10    105.00 o 
   5   1  16       32.31       34.16     19.09 o 
   7   1  16     3536.84     3702.97    109.98 o 
   9   1  16      438.12      417.25     35.85 o 
  11   1  16      120.28      167.24     28.75 o 
  13   1  16      173.15      196.53     29.80 o 
  15   1  16        0.17       -2.33     20.42 o 
  17   1  16       15.75       14.32     20.69 o 
  19   1  16      178.66      187.46     38.57 o 
  21   1  16      127.07      145.14     62.97 o 
 -32   2  16       41.52       38.06     47.44 o 
 -30   2  16       35.14       41.84     43.08 o 
 -28   2  16       12.08      108.06     45.29 o 
 -26   2  16       80.91      112.09     42.57 o 
 -24   2  16      182.77      131.17     32.69 o 
 -22   2  16       20.12       45.70     25.07 o 
 -20   2  16      178.17      152.70     30.50 o 
 -18   2  16     1037.54     1105.84     47.01 o 
 -16   2  16      380.18      362.81     28.50 o 
 -14   2  16     1654.40     1671.90     54.28 o 
 -12   2  16        6.43       10.75     11.23 o 
 -10   2  16      669.56      631.98     25.89 o 
  -8   2  16      623.51      588.98     25.86 o 
  -6   2  16       52.80       50.89     12.38 o 
  -4   2  16      177.51      189.05     21.77 o 
  -2   2  16      214.90      234.75     24.00 o 
   0   2  16      937.30      973.38     42.36 o 
   2   2  16     1589.59     1714.05     60.90 o 
   4   2  16        0.17       -9.07     13.63 o 
   6   2  16     4898.24     5069.41    212.52 o 
   8   2  16       90.59      129.21     27.75 o 
  10   2  16       16.06       42.27     23.29 o 
  12   2  16       80.77       60.58     23.75 o 
  14   2  16       63.81       49.49     23.47 o 
  16   2  16        2.10       -5.05     21.73 o 
  18   2  16        5.33      -11.93     29.60 o 
  20   2  16       29.13       19.38     31.74 o 
 -31   3  16        5.14       44.42     46.17 o 
 -29   3  16       60.17       75.05     44.64 o 
 -27   3  16        1.15        4.49     39.18 o 
 -25   3  16      205.84      234.14     39.58 o 
 -23   3  16      187.08      182.44     36.20 o 
 -21   3  16      273.08      312.96     37.82 o 
 -19   3  16       79.45       72.14     21.88 o 
 -17   3  16     4997.35     4766.96    143.43 o 
 -15   3  16     1198.62     1120.32     60.27 o 
 -13   3  16       89.31      115.18     23.35 o 
 -11   3  16     2596.43     3028.10     74.58 o 
  -9   3  16       24.30       58.19     14.74 o 
  -7   3  16     5485.64     5571.72    133.99 o 
  -5   3  16      274.37      242.20     24.06 o 
  -3   3  16        9.80       24.30     15.41 o 
  -1   3  16      346.34      379.85     32.43 o 
   1   3  16       27.84       32.92     16.83 o 
   3   3  16       57.28       49.56     17.96 o 
   5   3  16       33.14       31.64     19.40 o 
   7   3  16     3917.74     4095.99    132.23 o 
   9   3  16      990.41      916.17     46.28 o 
  11   3  16      264.34      250.31     30.74 o 
  13   3  16      396.43      419.14     36.95 o 
  15   3  16        2.91       35.14     27.05 o 
  17   3  16      133.91       83.68     31.77 o 
  19   3  16        6.90       26.54     31.79 o 
 -30   4  16       75.82       89.81     89.23 o 
 -28   4  16       37.12      157.21     49.16 o 
 -26   4  16       63.10      110.82     37.50 o 
 -24   4  16       13.53       31.46     28.76 o 
 -22   4  16        4.30        3.99     24.52 o 
 -20   4  16      149.02      172.42     30.36 o 
 -18   4  16     1273.22     1198.05     57.84 o 
 -16   4  16      717.87      716.70     49.20 o 
 -14   4  16      240.29      310.86     32.53 o 
 -12   4  16     2251.59     2015.27     74.61 o 
 -10   4  16      186.31      185.58     19.68 o 
  -8   4  16     4308.48     4270.50    103.86 o 
  -6   4  16      464.01      455.86     33.70 o 
  -4   4  16      920.55      939.01     40.20 o 
  -2   4  16       47.52       58.02     17.68 o 
   0   4  16     2462.67     2403.40    118.19 o 
   2   4  16     1797.62     1758.05     82.89 o 
   4   4  16      351.98      388.79     33.07 o 
   6   4  16       11.26       10.20     20.39 o 
   8   4  16        3.93       32.38     20.11 o 
  10   4  16       91.92       58.95     22.35 o 
  12   4  16       66.60      105.10     25.37 o 
  14   4  16      558.17      573.27     80.45 o 
  16   4  16      545.97      628.54    126.59 o 
  18   4  16      234.17      280.74     43.69 o 
  20   4  16        2.74        9.32     34.96 o 
 -31   5  16       47.97       43.02     39.22 o 
 -29   5  16      222.96      252.59    103.82 o 
 -27   5  16       30.88       32.76     34.05 o 
 -25   5  16       11.28        0.78     29.03 o 
 -23   5  16        3.53        4.79     24.61 o 
 -21   5  16        9.56       34.33     25.30 o 
 -19   5  16     1616.41     1705.44     72.13 o 
 -17   5  16     5237.42     4889.69    147.30 o 
 -15   5  16      867.58      759.39     46.74 o 
 -13   5  16       48.81       51.30     22.85 o 
 -11   5  16    11147.77    10824.83    248.61 o 
  -9   5  16      290.33      279.76     22.36 o 
  -7   5  16     8503.49     7372.06    281.98 o 
  -5   5  16      189.11      182.67     21.86 o 
  -3   5  16       36.01       17.30     15.88 o 
  -1   5  16      393.65      357.59     48.31 o 
   1   5  16     1351.42     1365.98     68.57 o 
   3   5  16     1302.64     1230.91     57.34 o 
   5   5  16       28.80       27.36     19.47 o 
   7   5  16      145.51      143.61     25.75 o 
   9   5  16      436.93      504.27     38.89 o 
  11   5  16      637.62      775.54     44.74 o 
  13   5  16      338.49      455.88     79.03 o 
  15   5  16       57.68       60.72     29.41 o 
  17   5  16      269.73      252.94     48.04 o 
  19   5  16       20.48      123.56     62.73 o 
 -30   6  16       31.82       63.26     38.89 o 
 -28   6  16      274.58      322.67     52.05 o 
 -26   6  16       14.50       -6.92     31.62 o 
 -24   6  16       56.94       59.90     31.39 o 
 -22   6  16      595.29      675.51     53.39 o 
 -20   6  16        3.43       30.35     24.59 o 
 -18   6  16      288.66      301.22     38.34 o 
 -16   6  16      610.46      513.85     42.09 o 
 -14   6  16       20.08       30.79     23.12 o 
 -12   6  16      105.23      169.30     40.25 o 
 -10   6  16    10356.32    10384.99    287.17 o 
  -8   6  16     2613.03     2264.46    100.49 o 
  -6   6  16        4.26       15.36     20.14 o 
  -4   6  16      206.21      223.99     24.78 o 
  -2   6  16      484.91      536.44     49.97 o 
   0   6  16     2724.48     2450.11    106.69 o 
   2   6  16     4151.75     3633.52    120.87 o 
   4   6  16      433.88      457.59     35.40 o 
   6   6  16      347.88      415.19     54.19 o 
   8   6  16       42.40       45.49     20.87 o 
  10   6  16      381.16      373.78     44.04 o 
  12   6  16        3.86       10.92     36.96 o 
  14   6  16      156.40      168.66     36.89 o 
  16   6  16      340.01      477.48     54.31 o 
  18   6  16       13.44        1.60     31.79 o 
 -29   7  16       47.09       74.21     41.97 o 
 -27   7  16      124.86      185.41     45.16 o 
 -25   7  16       25.77       24.08     34.37 o 
 -23   7  16      332.30      329.64     45.52 o 
 -21   7  16      115.50      134.68     35.66 o 
 -19   7  16       89.48      120.85     31.62 o 
 -17   7  16       13.00       20.24     24.29 o 
 -15   7  16      570.39      657.38     49.21 o 
 -13   7  16        2.18      -14.94     21.04 o 
 -11   7  16     1602.59     1615.18     91.00 o 
  -9   7  16      359.05      380.94     51.56 o 
  -7   7  16      640.86      617.29     50.48 o 
  -5   7  16       14.72       32.86     20.50 o 
  -3   7  16        9.61        8.52     15.24 o 
  -1   7  16      534.65      491.06     39.59 o 
   1   7  16      532.15      528.88     68.78 o 
   3   7  16      929.18      964.17     87.17 o 
   5   7  16      157.11      147.06     25.91 o 
   7   7  16      314.26      338.69     37.86 o 
   9   7  16      154.58      184.57     37.01 o 
  11   7  16      376.04      362.60     42.86 o 
  13   7  16      392.04      393.51     65.82 o 
  15   7  16        5.22      -10.15     30.57 o 
  17   7  16        0.17       -9.89     36.52 o 
 -28   8  16        2.20       27.04     38.90 o 
 -26   8  16       15.09       28.67     35.46 o 
 -24   8  16       63.09      103.76     38.99 o 
 -22   8  16      134.97      131.74     39.50 o 
 -20   8  16      245.18      278.36     41.02 o 
 -18   8  16      937.89      877.98     63.21 o 
 -16   8  16      178.09      184.56     33.96 o 
 -14   8  16       23.62       37.36     25.10 o 
 -12   8  16      901.23      879.01     70.52 o 
 -10   8  16     1611.88     1315.66     83.19 o 
  -8   8  16       14.07        6.84     29.82 o 
  -6   8  16      500.41      472.40     41.50 o 
  -4   8  16       30.37       35.77     18.77 o 
  -2   8  16       65.65       72.21     20.45 o 
   0   8  16      217.28      203.02     27.35 o 
   2   8  16        5.18        7.24     20.49 o 
   4   8  16      391.18      342.47     44.01 o 
   6   8  16        4.59       12.98     21.84 o 
   8   8  16       21.55        4.08     27.40 o 
  10   8  16       12.94       10.89     29.71 o 
  12   8  16       12.06      -13.64     28.46 o 
  14   8  16       54.02      120.56     42.98 o 
  16   8  16       46.65       93.69     45.13 o 
 -25   9  16        3.79      -30.13     30.13 o 
 -23   9  16       15.23       31.01     34.82 o 
 -21   9  16       21.60       20.84     30.16 o 
 -19   9  16       15.32       47.90     31.22 o 
 -17   9  16        9.52       33.27     28.10 o 
 -15   9  16       58.76       47.03     31.41 o 
 -13   9  16       28.68        8.79     35.72 o 
 -11   9  16      406.18      493.69    125.46 o 
  -9   9  16        0.00      -10.67     29.19 o 
  -7   9  16      429.20      352.04     53.33 o 
  -5   9  16     1184.60     1253.55     64.74 o 
  -3   9  16     1231.81     1199.14     74.19 o 
  -1   9  16       63.98       26.09     22.74 o 
   1   9  16       29.50        8.15     21.28 o 
   3   9  16      304.72      277.04     37.94 o 
   5   9  16      329.18      332.00     42.50 o 
   7   9  16        3.09      -12.13     25.22 o 
   9   9  16        0.07       -7.80     27.40 o 
  11   9  16      332.07      421.16     77.83 o 
  13   9  16        5.88      -33.72     56.65 o 
  15   9  16        0.09       26.67     43.28 o 
 -24  10  16        0.00       12.59     35.29 o 
 -22  10  16        7.84        8.96     33.22 o 
 -20  10  16       91.29      110.09     35.29 o 
 -18  10  16      495.30      463.21     68.75 o 
 -16  10  16      860.04      751.12    113.06 o 
 -14  10  16      354.19      369.30     59.04 o 
 -12  10  16      176.45      223.02     50.46 o 
 -10  10  16      207.30      258.13     48.70 o 
  -8  10  16      122.85      153.89     45.90 o 
  -6  10  16     1886.04     1663.50     99.04 o 
  -4  10  16       21.05       53.44     54.95 o 
  -2  10  16      390.40      420.51     36.79 o 
   0  10  16     1077.99     1070.26     73.71 o 
   2  10  16      141.93       82.26     31.84 o 
   4  10  16      264.10      275.42     40.16 o 
   6  10  16        2.70        6.94     28.22 o 
   8  10  16        2.32       21.50     25.93 o 
  10  10  16        9.26       -0.24     29.10 o 
  12  10  16        1.51        4.63     36.33 o 
 -23  11  16       51.44       37.26     49.16 o 
 -21  11  16      170.31      180.07     55.78 o 
 -19  11  16       54.43       27.61     38.70 o 
 -17  11  16      150.29      105.65     64.19 o 
 -15  11  16       48.06      113.31     44.63 o 
 -13  11  16       81.78      169.98     58.35 o 
 -11  11  16       23.38       50.71     43.14 o 
  -9  11  16       10.53        7.71     37.51 o 
  -7  11  16        2.25      -31.11     31.11 o 
  -5  11  16      312.03      319.33     56.06 o 
  -3  11  16       22.54       26.96     38.09 o 
  -1  11  16        3.58       -7.36     20.75 o 
   1  11  16        3.78       63.95     26.46 o 
   3  11  16       30.65       24.75     29.14 o 
   5  11  16       20.06       51.00     31.26 o 
   7  11  16       18.07        7.37     84.13 o 
   9  11  16      538.26      626.94    103.53 o 
  11  11  16      219.09      269.60     94.82 o 
 -20  12  16        7.21       -5.84     40.00 o 
 -18  12  16       36.40        6.10     43.23 o 
 -16  12  16       58.37       15.29     39.71 o 
 -14  12  16       36.03       62.20     45.19 o 
 -12  12  16        0.32        4.29     35.07 o 
 -10  12  16      150.94      198.52     48.59 o 
  -8  12  16       16.13       23.16     41.78 o 
  -6  12  16      207.77      220.41     53.15 o 
  -4  12  16       15.26      -32.88     32.88 o 
  -2  12  16        1.73      -26.91     32.67 o 
   0  12  16       54.08       63.78     43.82 o 
   2  12  16      376.38      365.86     46.70 o 
   4  12  16        2.75       33.67     54.01 o 
   6  12  16       79.17       80.82     32.96 o 
   8  12  16       31.35       42.59     34.74 o 
 -17  13  16       46.58       65.63     49.61 o 
 -15  13  16        0.04       19.01     37.30 o 
 -13  13  16       47.07       67.65     44.95 o 
 -11  13  16      263.51      312.73     63.97 o 
  -9  13  16      229.30      327.52     61.79 o 
  -7  13  16      127.62      157.32     54.16 o 
  -5  13  16      106.84      143.68     51.50 o 
  -3  13  16       33.81       75.37     59.81 o 
  -1  13  16      196.51      114.27     68.08 o 
   1  13  16       31.07       51.06     69.05 o 
   3  13  16       78.82       84.83     47.47 o 
   5  13  16        6.07       16.94     34.01 o 
 -10  14  16       14.19        0.86     38.59 o 
  -8  14  16       46.68       58.68     60.78 o 
  -6  14  16       60.08       32.18     73.18 o 
  -4  14  16        0.32       -7.78     69.54 o 
  -2  14  16       35.64      -54.46     54.46 o 
   0  14  16       38.70       11.67     58.84 o 
 -31   1  17        4.61      -22.01     38.98 o 
 -29   1  17       41.73      -19.33     36.93 o 
 -27   1  17       82.99      110.14     59.57 o 
 -25   1  17       44.54        8.77     36.33 o 
 -23   1  17       59.87      110.10     56.89 o 
 -21   1  17       24.38       20.50     21.93 o 
 -19   1  17       25.60       65.94     19.74 o 
 -17   1  17        3.27       -8.54     15.35 o 
 -15   1  17       84.33       64.23     16.00 o 
 -13   1  17     1795.38     1704.09     49.59 o 
 -11   1  17       18.36       20.15     12.61 o 
  -9   1  17      152.31      141.98     16.00 o 
  -7   1  17     1306.64     1470.12     43.65 o 
  -5   1  17      419.65      522.07     31.62 o 
  -3   1  17     1378.88     1563.56     62.13 o 
  -1   1  17     1161.28     1191.89     48.65 o 
   1   1  17       66.63      102.14     24.81 o 
   3   1  17       21.37       15.61     18.34 o 
   5   1  17      551.95      595.96     46.96 o 
   7   1  17      264.07      315.72     32.98 o 
   9   1  17       35.08       22.63     21.94 o 
  11   1  17      504.06      504.69     42.05 o 
  13   1  17      406.22      351.16     35.72 o 
  15   1  17       45.27       68.49     24.92 o 
  17   1  17       21.85       21.92     23.90 o 
  19   1  17        0.08       16.75     30.16 o 
 -32   2  17        5.02       -9.87     52.76 o 
 -30   2  17       46.72       70.67     45.67 o 
 -28   2  17       18.43      -15.72     36.56 o 
 -26   2  17      307.59      335.23     55.17 o 
 -24   2  17      151.21      180.30     35.67 o 
 -22   2  17      212.56      145.68     31.63 o 
 -20   2  17     1969.74     1842.76     75.22 o 
 -18   2  17       90.05      168.73     24.55 o 
 -16   2  17     1629.04     1661.56     56.43 o 
 -14   2  17     4729.45     4733.61    120.96 o 
 -12   2  17      133.25      144.95     23.09 o 
 -10   2  17        9.96       10.52     11.22 o 
  -8   2  17     6827.24     7579.34    160.49 o 
  -6   2  17     2367.47     2534.58     65.83 o 
  -4   2  17       15.65       11.91     14.19 o 
  -2   2  17      812.10      708.33     39.24 o 
   0   2  17      536.07      613.94     37.18 o 
   2   2  17      864.90      846.65     42.85 o 
   4   2  17       77.11       60.47     20.81 o 
   6   2  17     2592.79     2959.95     94.40 o 
   8   2  17      179.03      224.43     31.21 o 
  10   2  17       78.83       86.32     25.60 o 
  12   2  17        0.22       -1.83     20.79 o 
  14   2  17      142.32      120.58     28.52 o 
  16   2  17      468.64      433.35     41.74 o 
  18   2  17        3.00      -10.31     29.79 o 
  20   2  17        1.41      -17.90     30.86 o 
 -31   3  17       45.52      137.49     54.82 o 
 -29   3  17       12.94       38.73     42.68 o 
 -27   3  17      458.77      529.47    130.57 o 
 -25   3  17       45.80       86.81     31.89 o 
 -23   3  17        6.58       17.78     24.63 o 
 -21   3  17        3.05      -11.93     21.72 o 
 -19   3  17      154.17      226.67     27.70 o 
 -17   3  17      364.18      475.38     44.31 o 
 -15   3  17    11579.92    11191.75    340.06 o 
 -13   3  17     4789.33     4597.33    118.65 o 
 -11   3  17      163.86      147.04     17.19 o 
  -9   3  17       12.21       22.06     15.03 o 
  -7   3  17       11.88       -7.06     13.49 o 
  -5   3  17     2145.98     2019.52     65.68 o 
  -3   3  17     8136.77     8780.43    213.94 o 
  -1   3  17       10.55        5.09     14.73 o 
   1   3  17       80.43       88.26     19.29 o 
   3   3  17     1254.72     1183.71     50.05 o 
   5   3  17     5222.87     5157.52    221.23 o 
   7   3  17       97.63      124.99     25.90 o 
   9   3  17      857.86      880.15     46.83 o 
  11   3  17      204.18      187.89     30.14 o 
  13   3  17      808.28      780.63     65.91 o 
  15   3  17      310.43      357.93     47.45 o 
  17   3  17       57.14       68.30     32.16 o 
  19   3  17       52.21       63.49     44.42 o 
 -30   4  17       62.57       75.37     66.13 o 
 -28   4  17        0.75      -40.16     40.16 o 
 -26   4  17      121.39      143.42     51.68 o 
 -24   4  17        2.29       21.25     28.61 o 
 -22   4  17       68.12       68.48     27.31 o 
 -20   4  17      278.55      294.17     35.42 o 
 -18   4  17      145.67      180.47     33.37 o 
 -16   4  17    13170.76    13028.27    544.76 o 
 -14   4  17     3843.23     3656.19    116.08 o 
 -12   4  17      669.25      657.10     35.88 o 
 -10   4  17      131.68      125.17     20.24 o 
  -8   4  17       14.61       14.09     13.83 o 
  -6   4  17      841.27      736.12     35.90 o 
  -4   4  17       23.53       33.14     16.45 o 
  -2   4  17     2183.01     2069.73     99.11 o 
   0   4  17      108.77       99.59     21.58 o 
   2   4  17      447.70      474.24     34.98 o 
   4   4  17     3435.99     3271.24     98.66 o 
   6   4  17      655.68      734.08     46.02 o 
   8   4  17        0.98       11.27     19.60 o 
  10   4  17      100.27      117.05     24.95 o 
  12   4  17        1.06       -4.65     20.86 o 
  14   4  17      299.61      396.15     44.77 o 
  16   4  17      720.67      706.10    148.42 o 
  18   4  17      224.04      341.16     51.53 o 
 -31   5  17        7.12        3.00     41.42 o 
 -29   5  17       47.07       57.91     42.98 o 
 -27   5  17       98.76      146.32     39.90 o 
 -25   5  17       24.63       30.98     30.25 o 
 -23   5  17        1.44        5.60     25.67 o 
 -21   5  17       71.92       64.82     31.65 o 
 -19   5  17       27.30       63.22     28.31 o 
 -17   5  17     1242.01     1274.70     66.21 o 
 -15   5  17     4639.02     4760.23    159.53 o 
 -13   5  17     1085.78     1051.05     51.73 o 
 -11   5  17     1370.65     1270.52     47.78 o 
  -9   5  17     1314.36     1329.41     49.68 o 
  -7   5  17       68.94       93.18     18.68 o 
  -5   5  17      813.60      751.16     37.41 o 
  -3   5  17       44.40       60.69     18.84 o 
  -1   5  17      949.30      831.70     56.54 o 
   1   5  17      199.65      195.17     27.21 o 
   3   5  17      146.20      105.13     24.06 o 
   5   5  17      349.88      409.55     49.76 o 
   7   5  17      297.71      384.41     34.88 o 
   9   5  17      130.91      134.49     25.92 o 
  11   5  17      102.28      138.11     28.43 o 
  13   5  17        0.02       -4.55     26.52 o 
  15   5  17       12.32        1.47     29.29 o 
  17   5  17        2.54       32.58     30.07 o 
 -30   6  17        0.02       10.10     36.21 o 
 -28   6  17       11.02       11.67     35.83 o 
 -26   6  17       36.80       22.92     34.99 o 
 -24   6  17       80.05      102.81     34.22 o 
 -22   6  17      468.13      402.68     65.68 o 
 -20   6  17      140.37      158.47     33.25 o 
 -18   6  17       52.16       33.15     24.61 o 
 -16   6  17       68.11       21.27     21.09 o 
 -14   6  17     1231.51     1071.36     77.80 o 
 -12   6  17      384.87      451.91     61.03 o 
 -10   6  17       35.38       18.54     22.25 o 
  -8   6  17     1447.73     1457.83     79.24 o 
  -6   6  17      998.89      931.59     41.59 o 
  -4   6  17        1.09        3.83     14.16 o 
  -2   6  17      954.43      796.14     44.50 o 
   0   6  17      588.41      601.78     40.71 o 
   2   6  17       26.38       76.59     22.84 o 
   4   6  17       33.05       34.11     20.21 o 
   6   6  17     1497.86     1522.80     75.24 o 
   8   6  17      529.41      512.82     45.75 o 
  10   6  17       52.49       59.29     34.28 o 
  12   6  17      195.15      173.51     37.10 o 
  14   6  17      176.19      221.19     42.55 o 
  16   6  17        0.38      151.31     76.01 o 
  18   6  17        4.18       25.77     53.98 o 
 -29   7  17       89.32      140.73     42.82 o 
 -27   7  17       37.22       11.54     36.19 o 
 -25   7  17       23.14       17.11     31.63 o 
 -23   7  17       37.22       32.09     31.44 o 
 -21   7  17      401.83      301.64     42.58 o 
 -19   7  17       69.51      101.18     31.53 o 
 -17   7  17       41.82       74.07     26.67 o 
 -15   7  17     3020.33     2616.60     94.67 o 
 -13   7  17     1104.32     1056.30     73.06 o 
 -11   7  17       78.93       99.03     39.70 o 
  -9   7  17     3068.83     2995.93    225.88 o 
  -7   7  17       23.32        8.84     18.27 o 
  -5   7  17      354.48      473.65     49.20 o 
  -3   7  17      469.92      422.24     42.11 o 
  -1   7  17      787.91      706.02     80.17 o 
   1   7  17      204.17      163.33     38.69 o 
   3   7  17     1007.78     1117.13     57.91 o 
   5   7  17     2100.82     2000.99    163.32 o 
   7   7  17      161.26      203.18     32.47 o 
   9   7  17      120.55      114.64     33.97 o 
  11   7  17      108.96      121.57     34.69 o 
  13   7  17       32.50       40.72     36.01 o 
  15   7  17       23.65       75.46     38.14 o 
  17   7  17       11.00       30.64     62.24 o 
 -28   8  17       77.41      133.03     40.65 o 
 -26   8  17       13.55        9.64     31.67 o 
 -24   8  17      289.78      340.00     48.63 o 
 -22   8  17      433.62      452.44     49.69 o 
 -20   8  17      177.15      207.74     43.92 o 
 -18   8  17        3.60      -11.10     27.28 o 
 -16   8  17      707.92      810.31     68.70 o 
 -14   8  17      498.84      567.50    103.09 o 
 -12   8  17      821.49      807.44     82.67 o 
 -10   8  17      259.43      226.06     47.78 o 
  -8   8  17       16.21        7.91     33.84 o 
  -6   8  17     1168.22      965.54     53.68 o 
  -4   8  17        1.86       -2.32     17.99 o 
  -2   8  17      951.14      950.26     46.02 o 
   0   8  17      797.47      755.60     49.09 o 
   2   8  17     1361.84     1366.91     67.60 o 
   4   8  17      149.93      145.34     28.17 o 
   6   8  17      620.65      562.79     43.83 o 
   8   8  17      503.27      554.85     55.02 o 
  10   8  17        9.39       -4.65     28.15 o 
  12   8  17       21.92      -10.32     29.86 o 
  14   8  17        8.24       -1.87     29.33 o 
 -25   9  17      276.76      309.91     49.01 o 
 -23   9  17        1.84        7.02     34.51 o 
 -21   9  17       66.69       66.61     35.19 o 
 -19   9  17        0.47        1.06     30.39 o 
 -17   9  17        2.30       -2.86     35.71 o 
 -15   9  17       76.83       65.40     39.85 o 
 -13   9  17       44.03       33.28     34.49 o 
 -11   9  17      111.34      100.95     42.80 o 
  -9   9  17       84.92       62.02     36.07 o 
  -7   9  17      130.80       76.14     40.61 o 
  -5   9  17       47.21       22.77     24.78 o 
  -3   9  17      859.24      854.93     47.52 o 
  -1   9  17      472.49      401.69     40.76 o 
   1   9  17     1145.14     1131.46     71.66 o 
   3   9  17      117.08      106.63     28.12 o 
   5   9  17      588.03      517.90     48.57 o 
   7   9  17      250.85      220.28     42.04 o 
   9   9  17      330.40      332.86     46.82 o 
  11   9  17      211.72      250.71     44.47 o 
  13   9  17        1.38       23.62     34.34 o 
 -24  10  17        3.61       14.65     33.83 o 
 -22  10  17        1.82      -24.55     33.67 o 
 -20  10  17       32.75       34.81     38.91 o 
 -18  10  17       10.47       -9.73     37.52 o 
 -16  10  17     1097.52     1004.92     80.59 o 
 -14  10  17      767.02      852.29     95.31 o 
 -12  10  17       51.13       77.57     42.72 o 
 -10  10  17      249.00      333.88     58.53 o 
  -8  10  17       50.39       97.51     41.42 o 
  -6  10  17        3.97       10.41     37.92 o 
  -4  10  17       21.05       10.13     32.01 o 
  -2  10  17      420.29      403.99     40.99 o 
   0  10  17       16.08       15.12     21.08 o 
   2  10  17      192.03      167.88     32.16 o 
   4  10  17        0.18      -10.75     25.20 o 
   6  10  17        0.09      -21.45     25.28 o 
   8  10  17       23.49       34.23     30.77 o 
  10  10  17        8.31      118.23    102.25 o 
  12  10  17        0.00       35.87     56.41 o 
 -21  11  17       13.55        8.49     43.93 o 
 -19  11  17        1.00        7.14     37.73 o 
 -17  11  17       73.75       62.33     41.79 o 
 -15  11  17      115.54      107.02     46.75 o 
 -13  11  17      259.05      257.87     56.54 o 
 -11  11  17      100.76      105.60     46.07 o 
  -9  11  17       28.55       25.13     40.53 o 
  -7  11  17       12.17       17.78     37.97 o 
  -5  11  17       66.02       60.69     50.33 o 
  -3  11  17       67.28       76.43     40.35 o 
  -1  11  17      206.54      154.60     30.91 o 
   1  11  17        6.61      -15.06     26.36 o 
   3  11  17      100.55      114.29     33.21 o 
   5  11  17      225.71      197.62     39.41 o 
   7  11  17       23.30       39.84     31.61 o 
   9  11  17        7.01       27.47     52.55 o 
 -20  12  17       21.60       10.03     43.83 o 
 -18  12  17       22.30       23.34     40.12 o 
 -16  12  17      155.34      224.71     58.29 o 
 -14  12  17        8.37       -8.88     36.33 o 
 -12  12  17       21.62        2.40     38.85 o 
 -10  12  17        0.03        5.09     40.56 o 
  -8  12  17      556.53      568.38    140.05 o 
  -6  12  17      420.80      503.82     68.60 o 
  -4  12  17        2.62      -22.75     34.49 o 
  -2  12  17      419.95      384.95     60.53 o 
   0  12  17      275.28      285.44     76.35 o 
   2  12  17        8.49       13.09     33.37 o 
   4  12  17       72.88       76.84     34.33 o 
   6  12  17      128.22      339.66     60.48 o 
   8  12  17      172.42      221.74     70.02 o 
 -15  13  17      114.67      274.24    151.96 o 
 -13  13  17        2.40       -6.93     36.05 o 
 -11  13  17       92.96       73.20     61.27 o 
  -9  13  17        8.18       21.46     38.65 o 
  -7  13  17        3.20      -20.70     54.46 o 
  -5  13  17      210.15      286.49     56.97 o 
  -3  13  17      170.06      142.97     67.59 o 
  -1  13  17        8.22       -7.29     53.98 o 
   1  13  17       17.82      -32.09     58.84 o 
   3  13  17       23.84       -1.95     44.16 o 
  -8  14  17        3.83       35.74     46.76 o 
  -6  14  17      354.43      546.62     80.17 o 
  -4  14  17       20.08       -0.49     56.41 o 
 -32   0  18      190.66      276.21     87.04 o 
 -30   0  18      236.30      325.32     89.47 o 
 -28   0  18       41.21       26.75     47.66 o 
 -26   0  18      419.40      393.88     79.26 o 
 -24   0  18     1079.53     1090.72    101.15 o 
 -22   0  18     1121.84     1096.55     96.77 o 
 -20   0  18      495.83      509.20     51.30 o 
 -18   0  18       18.92       29.88     24.88 o 
 -16   0  18     1240.80     1212.53     96.28 o 
 -14   0  18     4538.69     4704.86    138.15 o 
 -12   0  18     4211.68     4388.42    153.76 o 
 -10   0  18     3129.49     3526.78    141.15 o 
  -8   0  18      196.79      228.55     33.91 o 
  -6   0  18       69.34       58.99     35.98 o 
  -4   0  18     1351.70     1374.33     72.46 o 
  -2   0  18      661.87      792.11     58.26 o 
   0   0  18    11172.91    11621.79    397.32 o 
   2   0  18      722.13      703.72     68.57 o 
   4   0  18     1159.26     1173.58     74.07 o 
   6   0  18      114.76      165.18     40.76 o 
   8   0  18     1448.15     1476.47     87.51 o 
  10   0  18     4252.42     4349.30    219.07 o 
  12   0  18      238.10      277.23     50.61 o 
  14   0  18      264.78      299.32     60.06 o 
  16   0  18      183.81      275.61     51.72 o 
  18   0  18      206.72      329.83     62.49 o 
 -31   1  18        0.16      -32.63     40.01 o 
 -29   1  18       61.44      121.15     45.90 o 
 -27   1  18       55.65      119.82     45.56 o 
 -25   1  18        0.30       -9.43     37.93 o 
 -23   1  18      819.53      813.97     70.77 o 
 -21   1  18      205.80      241.51     34.17 o 
 -19   1  18     2889.09     2462.68    100.42 o 
 -17   1  18       98.10      111.02     20.81 o 
 -15   1  18        2.67       10.09     14.04 o 
 -13   1  18     4279.55     4513.87    133.06 o 
 -11   1  18     1330.59     1273.72     45.99 o 
  -9   1  18     1636.24     1534.94     68.83 o 
  -7   1  18      325.47      322.51     21.89 o 
  -5   1  18     4326.15     5313.29    261.45 o 
  -3   1  18     1618.41     1726.74     61.41 o 
  -1   1  18      927.01     1010.67     46.61 o 
   1   1  18       15.88        2.99     20.67 o 
   3   1  18      659.29      720.09     44.29 o 
   5   1  18     1243.51     1346.21     93.98 o 
   7   1  18      198.56      199.72     29.94 o 
   9   1  18      218.66      166.08     29.63 o 
  11   1  18     1008.05      866.60     86.81 o 
  13   1  18      624.16      467.08     40.31 o 
  15   1  18        0.08       31.59     25.32 o 
  17   1  18        1.13       50.70     51.62 o 
  19   1  18       15.97       38.55     31.53 o 
 -32   2  18       23.58       66.37     45.29 o 
 -30   2  18       25.02       -2.85     40.35 o 
 -28   2  18        1.64        7.13     35.44 o 
 -26   2  18        5.92      -19.19     32.61 o 
 -24   2  18       57.13       93.88     31.52 o 
 -22   2  18      415.73      425.56     49.53 o 
 -20   2  18     1058.18     1145.98    196.18 o 
 -18   2  18        0.01        8.06     22.00 o 
 -16   2  18      646.74      699.31     36.89 o 
 -14   2  18      974.03      858.61     38.47 o 
 -12   2  18      467.35      489.56     46.77 o 
 -10   2  18      922.51      986.83     35.14 o 
  -8   2  18        1.31        5.73     12.99 o 
  -6   2  18       12.28       41.10     22.15 o 
  -4   2  18      231.01      305.28     28.42 o 
  -2   2  18      125.31      167.53     23.15 o 
   0   2  18       43.76       40.85     18.60 o 
   2   2  18      984.02      970.82     46.78 o 
   4   2  18     2105.44     2255.60     78.68 o 
   6   2  18       80.78      108.45     26.81 o 
   8   2  18      416.13      447.17     41.06 o 
  10   2  18      290.44      260.41     33.11 o 
  12   2  18        1.61       -4.80     24.32 o 
  14   2  18        1.28       24.02     24.38 o 
  16   2  18        1.31        4.69     24.84 o 
  18   2  18       37.31      125.13     85.70 o 
 -31   3  18        1.51       -3.37     43.04 o 
 -29   3  18        0.02       40.38     42.98 o 
 -27   3  18       26.44       72.94     42.64 o 
 -25   3  18        2.98      -12.86     26.48 o 
 -23   3  18        5.11       -2.77     24.88 o 
 -21   3  18       83.79       58.37     24.72 o 
 -19   3  18      170.31      159.81     25.45 o 
 -17   3  18      715.99      666.00     75.03 o 
 -15   3  18     2903.88     2839.24     91.67 o 
 -13   3  18      261.42      274.53     27.35 o 
 -11   3  18     2002.93     2207.28     67.15 o 
  -9   3  18      263.90      314.91     27.48 o 
  -7   3  18      833.06      841.50     51.38 o 
  -5   3  18      843.13      909.11     41.69 o 
  -3   3  18      932.57      910.48     44.64 o 
  -1   3  18       94.11      118.81     23.00 o 
   1   3  18        7.91       21.00     16.71 o 
   3   3  18      939.44      868.93     44.21 o 
   5   3  18      257.78      323.37     42.53 o 
   7   3  18      149.62      158.40     40.15 o 
   9   3  18        0.57        5.06     20.32 o 
  11   3  18       38.23       33.66     22.60 o 
  13   3  18       78.79       69.70     24.98 o 
  15   3  18       10.78      -15.33     29.19 o 
  17   3  18        9.88       -7.44     32.52 o 
  19   3  18        0.64       32.40     72.21 o 
 -30   4  18        1.70       35.36     41.59 o 
 -28   4  18       34.94       65.46     46.93 o 
 -26   4  18       14.65       47.82     29.84 o 
 -24   4  18        8.86       28.26     26.53 o 
 -22   4  18      331.46      358.28     56.14 o 
 -20   4  18       16.76       -0.40     21.29 o 
 -18   4  18      181.87      219.47     31.54 o 
 -16   4  18      657.49      761.73     81.31 o 
 -14   4  18     1424.47     1554.34     66.66 o 
 -12   4  18     5296.78     5464.70    137.72 o 
 -10   4  18       95.97       77.42     19.93 o 
  -8   4  18        5.26       -0.19     13.71 o 
  -6   4  18     1567.99     1809.67     63.68 o 
  -4   4  18      111.60      142.29     23.93 o 
  -2   4  18       17.78       22.37     16.87 o 
   0   4  18     1450.47     1444.32     55.71 o 
   2   4  18       69.79      101.51     22.55 o 
   4   4  18        0.01       -7.88     17.65 o 
   6   4  18       26.31       46.89     22.30 o 
   8   4  18      197.33      236.67     31.78 o 
  10   4  18      863.30      795.52     44.15 o 
  12   4  18      293.20      342.28     37.27 o 
  14   4  18       71.06       87.26     34.11 o 
  16   4  18        4.99       14.99     27.44 o 
  18   4  18      266.61      321.07     55.39 o 
 -29   5  18       10.80       26.47     40.89 o 
 -27   5  18       59.77       48.87     36.40 o 
 -25   5  18       39.34       61.18     31.58 o 
 -23   5  18       66.15      100.23     28.95 o 
 -21   5  18      199.75      264.98     44.95 o 
 -19   5  18       46.97       46.22     23.41 o 
 -17   5  18       83.19       76.97     24.91 o 
 -15   5  18      255.32      309.19     43.19 o 
 -13   5  18     4740.29     4246.55    130.65 o 
 -11   5  18     5727.05     5258.39    161.30 o 
  -9   5  18      983.78      851.44     48.48 o 
  -7   5  18     1922.67     1750.52     60.66 o 
  -5   5  18       42.08       71.41     18.42 o 
  -3   5  18     1042.88      941.84     45.11 o 
  -1   5  18      910.72      848.23     43.38 o 
   1   5  18        0.84      -17.12     17.12 o 
   3   5  18        0.55       13.73     18.84 o 
   5   5  18       65.19       57.53     22.84 o 
   7   5  18        0.50       15.22     19.62 o 
   9   5  18       24.56       54.99     24.13 o 
  11   5  18      260.94      349.36     37.09 o 
  13   5  18      507.69      667.86     58.57 o 
  15   5  18       61.89       67.84     34.15 o 
  17   5  18      100.41      177.19     39.72 o 
 -30   6  18       80.53       53.48     53.49 o 
 -28   6  18       15.50       28.57     35.99 o 
 -26   6  18      251.51      273.53     44.11 o 
 -24   6  18      120.66      135.11     34.01 o 
 -22   6  18      515.07      491.71     45.84 o 
 -20   6  18      221.98      272.59     40.85 o 
 -18   6  18      504.80      456.24     45.19 o 
 -16   6  18      282.16      304.11     41.53 o 
 -14   6  18       87.67       41.28     33.65 o 
 -12   6  18      358.88      425.69     88.02 o 
 -10   6  18      713.95      698.05     62.75 o 
  -8   6  18       11.13       38.87     23.60 o 
  -6   6  18     1668.01     1648.55     86.70 o 
  -4   6  18      915.03      702.90     55.73 o 
  -2   6  18      293.78      336.50     32.96 o 
   0   6  18     4021.35     4295.54    124.00 o 
   2   6  18      105.08      220.34     74.84 o 
   4   6  18       19.07        8.79     19.64 o 
   6   6  18        9.71       14.82     23.06 o 
   8   6  18      209.96      277.94     32.92 o 
  10   6  18     1085.84      841.16     97.56 o 
  12   6  18      174.82      162.22     37.35 o 
  14   6  18       46.16       59.82     33.06 o 
  16   6  18       22.74       26.53     33.94 o 
 -29   7  18        0.34       19.65     45.43 o 
 -27   7  18       72.84      107.98     38.12 o 
 -25   7  18       20.15       21.77     28.56 o 
 -23   7  18        0.08       -9.55     27.96 o 
 -21   7  18        4.60       10.06     27.78 o 
 -19   7  18      188.74      184.66     34.11 o 
 -17   7  18      203.31      268.78     36.09 o 
 -15   7  18       16.03        7.74     29.36 o 
 -13   7  18     1157.17     1113.92     92.39 o 
 -11   7  18     2165.65     2252.63    115.36 o 
  -9   7  18      845.82      805.07     69.58 o 
  -7   7  18      624.33      755.00     60.75 o 
  -5   7  18       35.46       18.68     17.58 o 
  -3   7  18       44.02       37.78     19.00 o 
  -1   7  18     1255.11     1201.97     73.12 o 
   1   7  18      246.08      299.13     33.02 o 
   3   7  18      528.59      522.78     42.65 o 
   5   7  18      468.45      488.55     44.43 o 
   7   7  18      170.99      189.11     32.77 o 
   9   7  18        0.39        4.24     40.20 o 
  11   7  18      111.89      161.27     37.25 o 
  13   7  18        0.99        3.97     41.59 o 
  15   7  18        5.02       -7.16     32.85 o 
 -26   8  18        1.03      -11.15     28.55 o 
 -24   8  18       55.64       39.71     37.07 o 
 -22   8  18       36.04       49.26     32.86 o 
 -20   8  18       61.26       70.44     33.80 o 
 -18   8  18      566.27      542.45     90.69 o 
 -16   8  18      247.10      280.35     51.04 o 
 -14   8  18        1.18       -8.37     30.09 o 
 -12   8  18     1382.57     1351.95     86.96 o 
 -10   8  18      323.86      384.78     56.73 o 
  -8   8  18     1363.92     1276.20     82.21 o 
  -6   8  18      462.07      429.86     50.77 o 
  -4   8  18        0.01        1.90     17.14 o 
  -2   8  18        0.00      -16.51     16.51 o 
   0   8  18        7.68       16.22     21.48 o 
   2   8  18      289.53      334.73     35.41 o 
   4   8  18       30.47       34.42     24.16 o 
   6   8  18       14.63      -13.03     22.47 o 
   8   8  18        0.37       17.64     30.70 o 
  10   8  18        6.82        0.18     29.70 o 
  12   8  18        0.37        3.51     31.92 o 
  14   8  18       41.14       11.64     31.08 o 
 -25   9  18       11.42       15.29     35.76 o 
 -23   9  18       17.99       10.70     33.31 o 
 -21   9  18        1.19      -35.49     35.49 o 
 -19   9  18      215.51      299.53     54.36 o 
 -17   9  18        0.00       59.53     41.00 o 
 -15   9  18       21.30       20.38     35.83 o 
 -13   9  18      413.86      493.63     62.67 o 
 -11   9  18      482.42      655.24     72.67 o 
  -9   9  18      461.45      512.52     64.70 o 
  -7   9  18      461.22      481.99     60.92 o 
  -5   9  18      204.70      248.25     35.45 o 
  -3   9  18       46.45       39.15     21.00 o 
  -1   9  18      655.41      477.55     57.30 o 
   1   9  18      299.46      235.41     33.64 o 
   3   9  18      228.79      283.28     35.97 o 
   5   9  18       91.90      100.24     30.33 o 
   7   9  18       10.29        3.38     31.46 o 
   9   9  18       66.73      112.98     38.76 o 
  11   9  18        0.58       93.12     64.24 o 
  13   9  18      138.59      189.66     54.28 o 
 -24  10  18       40.86       33.52     46.43 o 
 -22  10  18        3.49       10.10     42.41 o 
 -20  10  18       70.95       92.72     45.55 o 
 -18  10  18      438.42      492.18     74.64 o 
 -16  10  18       35.57       66.27     44.17 o 
 -14  10  18      657.63      767.92     80.92 o 
 -12  10  18        0.22       -3.30     33.68 o 
 -10  10  18       10.80      -34.20     34.20 o 
  -8  10  18      350.28      366.21     63.70 o 
  -6  10  18      435.87      437.28     62.75 o 
  -4  10  18       52.22      102.18     39.81 o 
  -2  10  18       76.54       53.81     23.53 o 
   0  10  18      304.63      352.77     36.73 o 
   2  10  18        0.10        4.31     22.63 o 
   4  10  18       52.23       18.91     28.61 o 
   6  10  18        2.56      -14.55     26.63 o 
   8  10  18       35.41       85.29     33.84 o 
  10  10  18      153.77      216.38     46.55 o 
 -21  11  18        1.51       12.09     42.57 o 
 -19  11  18      472.05      439.17     64.98 o 
 -17  11  18        8.37       -1.98     36.62 o 
 -15  11  18      172.27      179.70     53.95 o 
 -13  11  18        6.39       12.53     38.05 o 
 -11  11  18      424.65      454.55     69.15 o 
  -9  11  18      529.69      476.79     67.92 o 
  -7  11  18      249.10      285.01     57.31 o 
  -5  11  18       37.40       61.69     41.04 o 
  -3  11  18       84.00      102.41     42.63 o 
  -1  11  18      635.44      515.31     98.71 o 
   1  11  18       17.86      -25.34     27.76 o 
   3  11  18        0.08        1.65     26.69 o 
   5  11  18        3.41       19.36     34.51 o 
   7  11  18       16.18       15.71     30.48 o 
   9  11  18        3.87       13.05     34.01 o 
 -18  12  18      205.06      190.13     52.79 o 
 -16  12  18      158.76      152.18     49.61 o 
 -14  12  18       81.03      130.23     51.20 o 
 -12  12  18       20.92       -7.55     39.00 o 
 -10  12  18        2.78      -10.67     41.75 o 
  -8  12  18        2.30      -19.15     40.23 o 
  -6  12  18        3.92       58.41     43.34 o 
  -4  12  18       99.95       70.77     41.15 o 
  -2  12  18      225.10      187.94     48.19 o 
   0  12  18       48.41       93.85     65.16 o 
   2  12  18      126.15      128.40     39.65 o 
   4  12  18       72.40       49.81     34.05 o 
   6  12  18        4.48       -3.23     32.55 o 
 -15  13  18        0.26      -16.15     41.74 o 
 -13  13  18       57.55      149.65     53.18 o 
 -11  13  18        2.51       35.44     46.87 o 
  -9  13  18       27.04       19.04     45.48 o 
  -7  13  18        0.43      -10.97     42.86 o 
  -5  13  18       30.62       48.07     42.12 o 
  -3  13  18       57.45       92.88     68.08 o 
  -1  13  18       18.06      -56.41     56.41 o 
   1  13  18      195.48       87.04     67.59 o 
 -31   1  19        0.31      -26.86     36.40 o 
 -29   1  19        4.55       11.40     38.54 o 
 -27   1  19       33.39       61.09     39.72 o 
 -25   1  19      339.58      394.22    118.65 o 
 -23   1  19      270.93      319.87     48.27 o 
 -21   1  19       13.95       16.56     23.00 o 
 -19   1  19      499.73      536.47     37.02 o 
 -17   1  19     1336.47     1320.80     49.22 o 
 -15   1  19     1371.81     1267.22     42.56 o 
 -13   1  19      621.73      740.25     33.12 o 
 -11   1  19     2341.49     2214.24     93.39 o 
  -9   1  19      166.15      235.83     29.48 o 
  -7   1  19       98.29      140.30     20.88 o 
  -5   1  19      498.40      565.85     35.93 o 
  -3   1  19        0.74       12.29     17.03 o 
  -1   1  19      198.57      245.88     29.39 o 
   1   1  19     2011.39     2169.74     75.95 o 
   3   1  19      875.88      985.93     49.45 o 
   5   1  19      164.33      191.81     29.85 o 
   7   1  19      415.24      467.45     40.76 o 
   9   1  19       62.04       61.95     25.74 o 
  11   1  19      397.78      360.41     50.18 o 
  13   1  19       50.86       65.45     26.18 o 
  15   1  19      175.91      194.69     34.36 o 
  17   1  19        0.40       44.00     26.90 o 
 -32   2  19       37.99       97.01     74.16 o 
 -30   2  19        1.33        4.80     38.44 o 
 -28   2  19       19.84       61.91     45.33 o 
 -26   2  19        0.60      -15.31     37.20 o 
 -24   2  19        0.26      100.59     81.94 o 
 -22   2  19        0.13        2.35     22.56 o 
 -20   2  19       27.33       98.76     28.70 o 
 -18   2  19        9.33       41.92     24.51 o 
 -16   2  19     1665.12     1711.26     59.29 o 
 -14   2  19      681.52      642.77     49.19 o 
 -12   2  19      111.40      128.63     18.01 o 
 -10   2  19      142.60      153.92     23.03 o 
  -8   2  19      164.94      182.56     25.12 o 
  -6   2  19     4175.90     4211.14    117.43 o 
  -4   2  19     1620.25     1647.34     59.91 o 
  -2   2  19       66.01       75.31     20.99 o 
   0   2  19      743.85      778.24     42.59 o 
   2   2  19     1531.73     1711.81     83.13 o 
   4   2  19      156.89      176.72     29.28 o 
   6   2  19        3.90        8.95     20.90 o 
   8   2  19       78.09      113.61     28.28 o 
  10   2  19       55.49       81.00     27.33 o 
  12   2  19       19.28       38.33     25.99 o 
  14   2  19        0.11       12.56     24.30 o 
  16   2  19        0.73        7.12     27.37 o 
  18   2  19        0.01       50.40     31.80 o 
 -31   3  19       29.50       16.48     38.70 o 
 -29   3  19      191.99      209.49     53.38 o 
 -27   3  19      438.50      436.52     64.42 o 
 -25   3  19       67.14      125.50     30.90 o 
 -23   3  19      159.46      185.87     34.97 o 
 -21   3  19        1.21       14.28     23.49 o 
 -19   3  19      851.03      781.68     47.39 o 
 -17   3  19     1658.29     1658.21     69.78 o 
 -15   3  19      480.41      500.06     39.86 o 
 -13   3  19      284.18      287.76     31.40 o 
 -11   3  19     1079.72     1112.63     66.26 o 
  -9   3  19     1140.93     1227.01     50.00 o 
  -7   3  19      450.99      479.63     34.89 o 
  -5   3  19      317.70      396.45     33.28 o 
  -3   3  19        9.53       19.86     18.24 o 
  -1   3  19      160.85      176.34     25.34 o 
   1   3  19     1491.08     1465.26     57.94 o 
   3   3  19        0.77       24.84     19.75 o 
   5   3  19     2167.38     2033.20     74.99 o 
   7   3  19      640.05      710.31    104.02 o 
   9   3  19        6.03      -11.13     21.63 o 
  11   3  19       43.61       45.82     24.67 o 
  13   3  19      526.80      600.91     71.21 o 
  15   3  19      394.47      571.05     69.23 o 
  17   3  19        0.03       16.30     35.37 o 
 -30   4  19       14.22       59.34     43.14 o 
 -28   4  19        0.17      -16.08     40.37 o 
 -26   4  19       62.44       73.28     33.96 o 
 -24   4  19        0.27       12.32     24.50 o 
 -22   4  19      347.91      405.63     75.40 o 
 -20   4  19       28.25       41.74     23.28 o 
 -18   4  19      568.37      510.35     41.96 o 
 -16   4  19     2244.07     2215.78    151.11 o 
 -14   4  19      253.51      352.16     43.92 o 
 -12   4  19     1202.95     1134.44     69.79 o 
 -10   4  19      633.62      618.19     43.11 o 
  -8   4  19       15.53       57.74     19.24 o 
  -6   4  19     3231.66     3201.33     96.37 o 
  -4   4  19      331.36      343.15     32.41 o 
  -2   4  19       12.01       -3.25     16.96 o 
   0   4  19     1476.00     1309.10     54.20 o 
   2   4  19     3160.66     3053.85     94.50 o 
   4   4  19      129.61      134.88     26.70 o 
   6   4  19        1.51      -10.46     19.30 o 
   8   4  19       48.38       43.86     23.96 o 
  10   4  19       16.50       21.30     21.42 o 
  12   4  19       24.14       32.45     23.77 o 
  14   4  19        4.94      -23.21     25.89 o 
  16   4  19      186.45      268.10     43.24 o 
 -29   5  19       12.29      -22.34     40.47 o 
 -27   5  19        1.34       19.96     25.90 o 
 -25   5  19        5.76       18.18     24.92 o 
 -23   5  19       20.97       39.47     24.65 o 
 -21   5  19        1.76       -6.91     20.68 o 
 -19   5  19       74.74       75.51     24.09 o 
 -17   5  19       22.88       13.27     21.37 o 
 -15   5  19      384.95      379.82     38.27 o 
 -13   5  19        2.76       -2.94     32.92 o 
 -11   5  19        8.06       15.50     22.07 o 
  -9   5  19      236.10      255.62     34.60 o 
  -7   5  19        6.51       -0.72     21.37 o 
  -5   5  19     1109.48     1127.80     74.65 o 
  -3   5  19      472.69      467.34     36.01 o 
  -1   5  19       91.90      120.99     24.33 o 
   1   5  19        0.08      -15.33     17.56 o 
   3   5  19      953.68      929.89     48.01 o 
   5   5  19        0.01      -15.54     18.56 o 
   7   5  19      323.01      309.46     34.63 o 
   9   5  19       82.55       79.00     25.09 o 
  11   5  19       28.99       61.06     26.03 o 
  13   5  19        0.75      -16.70     27.34 o 
  15   5  19       72.25       78.26     36.64 o 
  17   5  19        0.46       42.31     62.24 o 
 -28   6  19       84.17       45.76     34.50 o 
 -26   6  19       34.00       46.80     28.79 o 
 -24   6  19       47.39       27.94     22.65 o 
 -22   6  19        2.11      -21.28     21.28 o 
 -20   6  19      248.54      327.78     58.81 o 
 -18   6  19      738.79      756.53     98.94 o 
 -16   6  19       56.23       24.80     30.95 o 
 -14   6  19        5.77       21.86     31.54 o 
 -12   6  19      847.87      933.44     71.47 o 
 -10   6  19     4668.09     4092.53    298.34 o 
  -8   6  19     1768.98     1706.39     79.08 o 
  -6   6  19     1961.46     1807.69     62.99 o 
  -4   6  19      369.38      393.59     33.63 o 
  -2   6  19      930.81      863.50     47.80 o 
   0   6  19      178.15      175.10     29.26 o 
   2   6  19      175.63      173.19     29.09 o 
   4   6  19       59.69       57.87     24.35 o 
   6   6  19      290.87      371.67     39.76 o 
   8   6  19       12.13        0.96     22.09 o 
  10   6  19      232.44      323.02     43.53 o 
  12   6  19      261.35      327.80     50.44 o 
  14   6  19        1.29       29.45     29.38 o 
  16   6  19       11.35       20.59     42.98 o 
 -27   7  19       88.39      119.13     36.15 o 
 -25   7  19      348.36      291.20     50.75 o 
 -23   7  19        3.95        3.00     25.48 o 
 -21   7  19       24.70        5.44     23.60 o 
 -19   7  19      761.25      888.94    173.88 o 
 -17   7  19     1626.28     1564.77     91.90 o 
 -15   7  19       12.20        1.35     32.88 o 
 -13   7  19      293.07      325.05     52.21 o 
 -11   7  19        0.65        6.98     31.77 o 
  -9   7  19      919.57      897.89     71.87 o 
  -7   7  19      848.15      796.63     50.61 o 
  -5   7  19      645.83      667.70     40.59 o 
  -3   7  19      415.14      460.99     47.17 o 
  -1   7  19       22.12       11.34     20.58 o 
   1   7  19      420.19      452.20     44.25 o 
   3   7  19       68.36       73.91     25.87 o 
   5   7  19     1319.06     1274.04     58.70 o 
   7   7  19        9.86       15.69     26.35 o 
   9   7  19       26.79        4.61     27.95 o 
  11   7  19       69.74       76.36     35.10 o 
  13   7  19      118.98      108.98     40.08 o 
  15   7  19       98.92      146.82     57.19 o 
 -26   8  19       11.76      -10.45     44.70 o 
 -24   8  19      174.10      111.48     39.80 o 
 -22   8  19       21.03       24.56     28.34 o 
 -20   8  19      125.16      136.47     44.22 o 
 -18   8  19      319.79      331.62     55.69 o 
 -16   8  19        5.08       21.37     32.92 o 
 -14   8  19      439.03      611.53     67.77 o 
 -12   8  19       41.47       61.88     36.75 o 
 -10   8  19        7.81        1.35     35.18 o 
  -8   8  19      126.01      179.40     44.70 o 
  -6   8  19      929.90      843.62     56.37 o 
  -4   8  19      234.85      292.16     31.56 o 
  -2   8  19       22.11       33.91     21.48 o 
   0   8  19      114.73      108.28     27.61 o 
   2   8  19      231.92      317.98     36.66 o 
   4   8  19      737.31      748.26     48.16 o 
   6   8  19       97.29      120.59     32.26 o 
   8   8  19      105.51       94.92     34.37 o 
  10   8  19      166.57      151.57     38.17 o 
  12   8  19      143.56      219.63     46.28 o 
 -25   9  19      213.35      190.99     43.43 o 
 -23   9  19        0.54       36.72     42.92 o 
 -21   9  19      191.85      143.05     45.03 o 
 -19   9  19      345.26      306.69     53.59 o 
 -17   9  19      405.90      482.19     79.26 o 
 -15   9  19        9.21       -1.06     34.62 o 
 -13   9  19        3.68      -18.62     33.37 o 
 -11   9  19      694.41      697.32     98.47 o 
  -9   9  19       79.18      152.32     46.39 o 
  -7   9  19      559.63      534.27     63.36 o 
  -5   9  19      195.44      219.84     33.87 o 
  -3   9  19     1366.75     1483.86    275.96 o 
  -1   9  19      623.38      565.88     42.64 o 
   1   9  19      201.29      120.27     28.30 o 
   3   9  19       25.19       17.58     23.88 o 
   5   9  19      469.55      449.70     54.12 o 
   7   9  19       28.44       21.27     30.78 o 
   9   9  19      146.27      171.56     42.34 o 
  11   9  19       94.72      148.69     41.95 o 
 -24  10  19      180.14      246.94     59.68 o 
 -22  10  19        5.46      -32.88     40.19 o 
 -20  10  19       88.96      108.00     46.46 o 
 -18  10  19       74.83       46.02     41.15 o 
 -16  10  19      201.75      280.62     58.75 o 
 -14  10  19       35.93       51.34     39.88 o 
 -12  10  19       49.28      105.32     45.64 o 
 -10  10  19        5.89        2.18     38.75 o 
  -8  10  19      259.91      327.47     59.35 o 
  -6  10  19        9.75      -10.62     32.99 o 
  -4  10  19        8.44       14.37     31.00 o 
  -2  10  19        4.47       12.88     24.00 o 
   0  10  19      467.61      351.60     64.65 o 
   2  10  19       93.97      133.41     43.00 o 
   4  10  19        5.74        5.03     31.03 o 
   6  10  19       10.16      -10.93     28.82 o 
   8  10  19        5.19      -25.13     25.13 o 
  10  10  19        4.84       36.69     36.16 o 
 -21  11  19        3.22       30.90     42.88 o 
 -19  11  19       20.12       32.96     38.88 o 
 -17  11  19       38.83       46.70     41.47 o 
 -15  11  19        8.81       16.87     42.01 o 
 -13  11  19      314.32      339.08     64.39 o 
 -11  11  19      264.26      201.74     52.07 o 
  -9  11  19      110.49      164.04     56.81 o 
  -7  11  19        7.00        2.83     36.13 o 
  -5  11  19       34.33       58.58     39.28 o 
  -3  11  19        3.18       -7.32     31.57 o 
  -1  11  19        0.71       39.30     37.21 o 
   1  11  19       41.33       12.26     28.70 o 
   3  11  19       15.58       22.57     28.64 o 
   5  11  19      154.52      207.53     42.57 o 
   7  11  19        4.51        8.12     32.97 o 
 -18  12  19        3.79      -38.32     38.32 o 
 -16  12  19        3.01       49.77     40.08 o 
 -14  12  19      111.58      111.84     70.51 o 
 -12  12  19      111.33      119.11     52.09 o 
 -10  12  19       22.99      -10.19     42.43 o 
  -8  12  19      128.77      217.79     67.11 o 
  -6  12  19      413.00      546.70     89.72 o 
  -4  12  19       27.09        9.32     40.91 o 
  -2  12  19      302.32      285.87    101.87 o 
   0  12  19        9.84        1.46     49.60 o 
   2  12  19      321.87      322.38     45.23 o 
   4  12  19      253.39      240.48     87.29 o 
 -13  13  19       60.59       26.37     47.26 o 
 -11  13  19        4.85       55.96     44.31 o 
  -9  13  19      144.28      291.19     65.65 o 
  -7  13  19      275.72      361.99     63.03 o 
  -5  13  19       31.86       52.29     45.54 o 
  -3  13  19       98.64      283.50     82.18 o 
  -1  13  19        6.75      -19.94     62.24 o 
 -32   0  20       32.10       76.35     69.54 o 
 -30   0  20       59.43       42.31     70.51 o 
 -28   0  20        0.47       82.67     58.35 o 
 -26   0  20       52.03        4.38     44.74 o 
 -24   0  20      222.16      247.51     63.22 o 
 -22   0  20      512.98      456.13     76.83 o 
 -20   0  20     1964.47     1391.80     76.84 o 
 -18   0  20     1505.99     1275.54    114.52 o 
 -16   0  20      282.03      292.74     40.91 o 
 -14   0  20       84.29       66.71     23.61 o 
 -12   0  20      276.41      331.87     34.14 o 
 -10   0  20        9.92        7.71     24.53 o 
  -8   0  20      120.56      152.77     29.73 o 
  -6   0  20      223.36      130.32     29.57 o 
  -4   0  20      696.87      780.42     91.91 o 
  -2   0  20      529.82      758.59     86.07 o 
   0   0  20     1921.87     2076.86    108.49 o 
   2   0  20      205.59      292.05     50.83 o 
   4   0  20      207.12      270.74     48.29 o 
   6   0  20      215.68      321.56     77.56 o 
   8   0  20      213.97      229.12     48.50 o 
  10   0  20     1529.80     1576.61    110.14 o 
  12   0  20        1.92       50.84     37.75 o 
  14   0  20      276.29      273.87     57.74 o 
  16   0  20       52.47      102.97     44.06 o 
 -31   1  20        0.08        6.28     42.16 o 
 -29   1  20       11.34       59.50     41.82 o 
 -27   1  20       51.66       29.86     40.09 o 
 -25   1  20      397.62      431.46     55.80 o 
 -23   1  20      290.85      367.83     48.82 o 
 -21   1  20       41.99       43.37     24.95 o 
 -19   1  20      312.90      365.72     42.88 o 
 -17   1  20     1808.30     1773.64    104.30 o 
 -15   1  20       12.79       30.70     16.97 o 
 -13   1  20      743.77      747.77     33.08 o 
 -11   1  20        0.30       -6.14     14.19 o 
  -9   1  20      473.75      554.66     35.95 o 
  -7   1  20      454.18      440.44     32.07 o 
  -5   1  20     1007.63      951.02     48.57 o 
  -3   1  20     2003.85     1811.53     65.81 o 
  -1   1  20     5981.43     6674.38    175.21 o 
   1   1  20      194.37      293.06     33.48 o 
   3   1  20       45.09       55.53     23.41 o 
   5   1  20      160.60      241.40     33.34 o 
   7   1  20       79.67      107.28     27.39 o 
   9   1  20        0.88       -4.13     23.78 o 
  11   1  20     1023.27      971.05     80.82 o 
  13   1  20      293.46      297.02     40.78 o 
  15   1  20      344.02      430.52     74.68 o 
  17   1  20       14.54       19.31     27.42 o 
 -32   2  20        0.88       50.09     61.27 o 
 -30   2  20        7.57        2.35     37.80 o 
 -28   2  20        0.29       28.70     42.83 o 
 -26   2  20       11.40       50.38     40.72 o 
 -24   2  20        0.48        3.76     25.26 o 
 -22   2  20      426.61      370.27     41.02 o 
 -20   2  20      446.04      419.48     39.99 o 
 -18   2  20       89.90      113.83     28.06 o 
 -16   2  20      124.74      156.49     23.32 o 
 -14   2  20     1419.99     1353.32     51.02 o 
 -12   2  20        2.20        8.05     15.51 o 
 -10   2  20     1041.92      926.55     43.86 o 
  -8   2  20      149.87      163.99     26.55 o 
  -6   2  20       86.64      118.33     24.63 o 
  -4   2  20      348.47      421.22     34.51 o 
  -2   2  20      138.29      146.73     25.46 o 
   0   2  20      114.50      134.23     25.66 o 
   2   2  20       33.08       50.09     23.92 o 
   4   2  20       11.00       19.21     21.36 o 
   6   2  20      882.20      895.12     48.86 o 
   8   2  20        1.12       11.14     23.76 o 
  10   2  20      240.35      212.18     34.79 o 
  12   2  20        8.12      -11.96     24.24 o 
  14   2  20       37.24       29.24     25.42 o 
  16   2  20        3.62       14.25     32.81 o 
 -31   3  20        3.07       18.35     50.33 o 
 -29   3  20       52.75       85.74     45.90 o 
 -27   3  20        7.59       39.82     43.52 o 
 -25   3  20      110.67      126.78     34.11 o 
 -23   3  20        7.79       29.45     26.88 o 
 -21   3  20      165.22      101.26     35.05 o 
 -19   3  20       68.27       48.11     38.90 o 
 -17   3  20      100.60      105.62     28.14 o 
 -15   3  20     1554.06     1661.45     59.16 o 
 -13   3  20      582.56      620.37     38.92 o 
 -11   3  20       93.77       88.61     26.90 o 
  -9   3  20       19.13       71.86     21.10 o 
  -7   3  20     1799.25     1962.15    105.07 o 
  -5   3  20       39.55       54.65     22.33 o 
  -3   3  20     5918.40     5870.39    154.38 o 
  -1   3  20        0.38        5.58     33.83 o 
   1   3  20      547.48      568.47     55.17 o 
   3   3  20      673.41      677.01     84.10 o 
   5   3  20      729.18      788.42     56.64 o 
   7   3  20      126.99      155.96     30.84 o 
   9   3  20      123.73      118.79     30.45 o 
  11   3  20       81.99       86.03     28.81 o 
  13   3  20       26.23       29.35     27.68 o 
  15   3  20       32.26       20.16     30.49 o 
  17   3  20       20.22       63.73     39.63 o 
 -30   4  20       22.82       65.74     43.34 o 
 -28   4  20       81.58      196.38     53.92 o 
 -26   4  20       17.74       31.13     27.33 o 
 -24   4  20        2.28       -1.00     23.23 o 
 -22   4  20     1008.61      968.30     62.38 o 
 -20   4  20       54.42        6.64     25.88 o 
 -18   4  20        0.02      -20.03     20.03 o 
 -16   4  20        7.09       11.29     22.27 o 
 -14   4  20       24.97       28.20     31.29 o 
 -12   4  20     1654.48     1461.70     66.77 o 
 -10   4  20       93.48       83.19     26.24 o 
  -8   4  20     3917.10     3792.19    128.06 o 
  -6   4  20        3.93       35.03     27.80 o 
  -4   4  20      542.72      562.28     39.80 o 
  -2   4  20        0.60      -13.73     18.82 o 
   0   4  20        0.08        3.50     18.37 o 
   2   4  20        1.99       27.80     20.39 o 
   4   4  20      117.32      108.88     27.86 o 
   6   4  20      688.15      666.75     46.63 o 
   8   4  20       14.82       21.85     21.66 o 
  10   4  20      475.03      490.29     45.17 o 
  12   4  20      287.32      380.12     53.90 o 
  14   4  20        6.27       57.01     31.34 o 
  16   4  20       28.07       38.62     33.88 o 
 -29   5  20        3.53       10.29     48.87 o 
 -27   5  20       40.26       29.53     29.32 o 
 -25   5  20      105.84      138.77     31.87 o 
 -23   5  20      433.00      408.82     93.26 o 
 -21   5  20       32.60       27.32     24.86 o 
 -19   5  20        6.82       -8.58     21.46 o 
 -17   5  20        3.04       12.28     22.37 o 
 -15   5  20     1389.16     1273.82     80.97 o 
 -13   5  20     2121.46     2068.74    116.71 o 
 -11   5  20     1531.65     1468.12     81.75 o 
  -9   5  20      442.20      516.03     56.07 o 
  -7   5  20     3350.81     3258.06     98.13 o 
  -5   5  20       18.72       21.75     21.00 o 
  -3   5  20     2271.91     1989.87     80.29 o 
  -1   5  20     2327.18     2273.10     91.53 o 
   1   5  20       16.43       27.44     21.75 o 
   3   5  20       82.64      105.90     26.83 o 
   5   5  20      146.05      177.38     32.06 o 
   7   5  20      259.13      320.20     36.49 o 
   9   5  20      555.84      663.62     60.71 o 
  11   5  20        0.37       16.98     23.25 o 
  13   5  20       52.09       38.75     29.15 o 
  15   5  20       33.44       64.40     33.01 o 
 -28   6  20       13.65        4.38     27.03 o 
 -26   6  20       39.78       18.56     24.01 o 
 -24   6  20        7.32       22.36     38.90 o 
 -22   6  20        0.05       19.54     26.00 o 
 -20   6  20       30.19       40.89     26.11 o 
 -18   6  20        1.15       30.19     31.49 o 
 -16   6  20      199.21      172.21     39.81 o 
 -14   6  20      382.37      385.38     54.67 o 
 -12   6  20      460.52      451.88     56.73 o 
 -10   6  20      793.61      804.58     62.24 o 
  -8   6  20      406.26      450.20     43.43 o 
  -6   6  20     1316.02     1159.05     51.23 o 
  -4   6  20      113.45       88.21     24.88 o 
  -2   6  20        0.75       22.20     20.49 o 
   0   6  20       26.97       34.29     23.18 o 
   2   6  20        4.91       -5.53     21.19 o 
   4   6  20      202.12      225.98     32.52 o 
   6   6  20      221.31      251.20     41.26 o 
   8   6  20       32.35       60.01     25.70 o 
  10   6  20      109.41      126.17     35.82 o 
  12   6  20       47.38       47.16     34.33 o 
  14   6  20       12.19       35.65     36.99 o 
 -27   7  20       63.31       79.03     29.79 o 
 -25   7  20       44.36       36.41     30.63 o 
 -23   7  20       29.52       37.14     27.32 o 
 -21   7  20        1.70        4.82     30.01 o 
 -19   7  20        0.03      -17.82     29.86 o 
 -17   7  20      126.98      173.21     46.07 o 
 -15   7  20       97.97       94.55     40.06 o 
 -13   7  20       58.72       78.44     73.18 o 
 -11   7  20       96.86       80.83     40.09 o 
  -9   7  20      227.57      276.76     48.45 o 
  -7   7  20      551.88      502.20     61.03 o 
  -5   7  20       19.21        9.37     19.32 o 
  -3   7  20     1265.83     1207.87     59.76 o 
  -1   7  20      312.98      294.61     40.85 o 
   1   7  20        3.05       -9.30     19.21 o 
   3   7  20      455.17      496.79     43.23 o 
   5   7  20      220.90      205.04     34.42 o 
   7   7  20       85.59      122.17     29.04 o 
   9   7  20       20.48       14.61     30.71 o 
  11   7  20       83.03       92.94     35.45 o 
  13   7  20        2.10       14.63     38.49 o 
 -26   8  20       41.97       26.57     42.75 o 
 -24   8  20        1.49       14.81     29.83 o 
 -22   8  20       45.53       15.95     36.13 o 
 -20   8  20       19.48       66.84     42.23 o 
 -18   8  20      147.87      212.72     47.42 o 
 -16   8  20       20.45       21.65     37.28 o 
 -14   8  20      305.46      274.54     52.37 o 
 -12   8  20      470.01      610.75     71.08 o 
 -10   8  20     1947.22     1818.25    117.68 o 
  -8   8  20      888.90      981.43     76.08 o 
  -6   8  20        6.26        4.25     21.50 o 
  -4   8  20      228.59      256.05     34.95 o 
  -2   8  20       84.80      112.91     27.64 o 
   0   8  20      701.71      721.72     47.70 o 
   2   8  20       14.54       -5.68     21.95 o 
   4   8  20       59.18       97.28     26.24 o 
   6   8  20       10.58       -2.69     35.47 o 
   8   8  20        1.09        5.35     29.48 o 
  10   8  20        2.52       -5.99     31.78 o 
  12   8  20       12.64       12.18     35.73 o 
 -25   9  20      106.98       88.50     56.89 o 
 -23   9  20      159.48      159.32     48.05 o 
 -21   9  20       19.44       40.13     53.25 o 
 -19   9  20       19.48       85.01     44.16 o 
 -17   9  20       17.72       32.24     39.83 o 
 -15   9  20        0.27       -2.35     40.12 o 
 -13   9  20        3.06       13.05     37.73 o 
 -11   9  20      101.20      164.12     51.58 o 
  -9   9  20       16.14       91.90     48.87 o 
  -7   9  20      820.98      831.40     75.11 o 
  -5   9  20      102.47       79.66     31.84 o 
  -3   9  20      235.45      208.90     30.99 o 
  -1   9  20      701.90      822.71     56.97 o 
   1   9  20       40.92       29.41     23.83 o 
   3   9  20      161.97      107.36     29.41 o 
   5   9  20        6.39       17.87     31.72 o 
   7   9  20      154.78      234.42     43.73 o 
   9   9  20      298.37      429.35     57.03 o 
  11   9  20      114.07      182.39     57.17 o 
 -22  10  20       83.39       18.95     37.04 o 
 -20  10  20      142.18      206.42     55.40 o 
 -18  10  20       66.15       62.34     45.48 o 
 -16  10  20        1.79       11.54     36.92 o 
 -14  10  20      827.97      884.46     86.55 o 
 -12  10  20      157.36      244.67     57.37 o 
 -10  10  20      113.52      135.18     50.67 o 
  -8  10  20      150.37      234.13     52.90 o 
  -6  10  20        8.47       26.94     33.84 o 
  -4  10  20     1226.32     1032.85    104.55 o 
  -2  10  20      626.43      609.57     62.70 o 
   0  10  20       76.38       81.54     28.92 o 
   2  10  20       69.41       76.23     28.44 o 
   4  10  20        0.57      -14.86     28.93 o 
   6  10  20       13.19      -23.19     30.36 o 
   8  10  20      152.13      212.71     42.60 o 
 -21  11  20       83.19       73.09     45.69 o 
 -19  11  20       33.73       77.19     47.01 o 
 -17  11  20       76.37       83.10     48.94 o 
 -15  11  20       75.89       41.60     42.94 o 
 -13  11  20       13.23       33.48     44.30 o 
 -11  11  20       56.81      108.71     51.86 o 
  -9  11  20      398.67      393.26     66.87 o 
  -7  11  20        1.66       51.70     69.05 o 
  -5  11  20       52.25       38.74     34.75 o 
  -3  11  20      140.26      134.30     58.11 o 
  -1  11  20      262.34      241.47    111.11 o 
   1  11  20       50.97       20.79     30.39 o 
   3  11  20       30.89       42.35     38.36 o 
   5  11  20        4.68       23.35     32.45 o 
 -16  12  20      132.11      151.52     52.26 o 
 -14  12  20       22.69       70.11     46.66 o 
 -12  12  20       12.75      -17.88     41.77 o 
 -10  12  20        7.80        4.44     39.23 o 
  -8  12  20        2.37       24.43     43.95 o 
  -6  12  20       47.68       32.01     41.11 o 
  -4  12  20      126.42      156.88     75.86 o 
  -2  12  20      409.07      421.12     88.50 o 
   0  12  20        7.07       90.93     65.16 o 
   2  12  20        7.83       44.02     42.92 o 
 -11  13  20       10.34        7.55     41.88 o 
  -9  13  20       24.41      -29.72     39.38 o 
  -7  13  20       15.23       39.85     39.52 o 
  -5  13  20        0.03       78.04     46.95 o 
  -3  13  20        3.76      -44.74     55.92 o 
 -31   1  21       45.66       43.80     42.88 o 
 -29   1  21        2.16      -19.84     34.04 o 
 -27   1  21        8.53       11.89     35.71 o 
 -25   1  21        7.08        2.59     30.24 o 
 -23   1  21        3.50        4.94     29.28 o 
 -21   1  21        8.97      -22.26     22.26 o 
 -19   1  21      637.44      525.30     48.11 o 
 -17   1  21      218.26      209.76     25.77 o 
 -15   1  21      266.89      308.26     25.72 o 
 -13   1  21       58.32       58.36     18.50 o 
 -11   1  21        0.38        1.86     18.81 o 
  -9   1  21      128.55      121.72     22.57 o 
  -7   1  21      177.76      180.04     26.46 o 
  -5   1  21       36.98       56.00     24.59 o 
  -3   1  21      872.25      819.83     43.53 o 
  -1   1  21       23.85       84.15     24.91 o 
   1   1  21        0.95       11.75     22.39 o 
   3   1  21     1288.72     1470.43     64.18 o 
   5   1  21      521.60      586.42     46.40 o 
   7   1  21        3.10       -6.73     22.21 o 
   9   1  21      134.67      151.51     32.60 o 
  11   1  21       35.81       31.65     25.23 o 
  13   1  21        4.88        7.54     25.01 o 
  15   1  21       36.24       79.66     30.44 o 
 -30   2  21        0.14      -10.36     46.68 o 
 -28   2  21       48.77       71.67     44.98 o 
 -26   2  21      197.93      244.32     51.87 o 
 -24   2  21      426.85      377.71     44.39 o 
 -22   2  21       62.22      109.13     30.42 o 
 -20   2  21      128.99      188.30     30.78 o 
 -18   2  21      118.98       39.69     22.80 o 
 -16   2  21     1041.15      984.61     43.81 o 
 -14   2  21      707.59      717.37     57.94 o 
 -12   2  21     2402.37     2572.33    133.17 o 
 -10   2  21     4240.52     4682.46    246.97 o 
  -8   2  21      197.84      300.04     35.87 o 
  -6   2  21     3037.67     2995.82    103.46 o 
  -4   2  21       59.15       45.80     21.58 o 
  -2   2  21     1155.14     1148.35     50.87 o 
   0   2  21      838.29      827.41     44.80 o 
   2   2  21       14.71       17.25     22.70 o 
   4   2  21      642.28      748.25     66.15 o 
   6   2  21       62.43       72.50     25.54 o 
   8   2  21       52.08       33.46     26.15 o 
  10   2  21       19.76       55.74     27.77 o 
  12   2  21       40.24       44.87     28.66 o 
  14   2  21       24.84       44.52     26.65 o 
  16   2  21       10.52        5.00     31.96 o 
 -31   3  21        0.98       -2.25     40.22 o 
 -29   3  21       20.97       44.12     43.47 o 
 -27   3  21       13.52        8.06     42.29 o 
 -25   3  21        4.57        2.26     26.80 o 
 -23   3  21      271.72      302.57     55.84 o 
 -21   3  21        0.49       -3.77     24.25 o 
 -19   3  21      340.60      285.80     55.92 o 
 -17   3  21       87.22      102.05     26.75 o 
 -15   3  21        2.92        9.00     17.90 o 
 -13   3  21        2.88        4.29     21.80 o 
 -11   3  21     2320.44     2082.36    105.66 o 
  -9   3  21        4.73       -7.94     23.56 o 
  -7   3  21      922.77      996.54     60.78 o 
  -5   3  21      169.44      137.66     25.88 o 
  -3   3  21      356.26      393.51     37.62 o 
  -1   3  21     3086.98     3186.16     98.15 o 
   1   3  21     1014.02     1047.39     60.08 o 
   3   3  21        9.79        3.84     21.87 o 
   5   3  21       74.42      108.30     27.98 o 
   7   3  21       10.50       42.61     24.88 o 
   9   3  21      696.08      682.66     90.47 o 
  11   3  21      182.68      205.86     35.22 o 
  13   3  21        0.19        3.27     27.17 o 
  15   3  21        0.20       19.94     29.28 o 
 -30   4  21        0.31        2.76     37.96 o 
 -28   4  21        7.45       17.61     43.50 o 
 -26   4  21        0.00        2.47     27.61 o 
 -24   4  21       16.75       40.09     27.31 o 
 -22   4  21        3.44       -6.38     20.32 o 
 -20   4  21        0.20      -16.50     26.05 o 
 -18   4  21       64.25       57.20     25.26 o 
 -16   4  21      215.75      253.34     64.67 o 
 -14   4  21      991.10      836.00     62.37 o 
 -12   4  21     4061.76     4164.43    166.30 o 
 -10   4  21     1401.11     1373.05     68.17 o 
  -8   4  21     1580.55     1656.05     62.91 o 
  -6   4  21     1346.11     1199.17     52.89 o 
  -4   4  21      111.01      119.53     26.38 o 
  -2   4  21      180.67      203.25     29.45 o 
   0   4  21        9.19        4.58     19.54 o 
   2   4  21        1.52       -8.22     20.41 o 
   4   4  21       12.22       11.95     19.98 o 
   6   4  21       45.07        4.08     21.23 o 
   8   4  21      162.37      148.92     32.78 o 
  10   4  21        0.01       34.37     26.02 o 
  12   4  21       61.31       97.78     35.59 o 
  14   4  21       84.96      139.48     44.72 o 
 -29   5  21       17.93      -18.77     37.59 o 
 -27   5  21        1.39        4.39     26.08 o 
 -25   5  21       35.97       21.81     23.05 o 
 -23   5  21       20.39       33.47     23.74 o 
 -21   5  21        1.43      -19.52     27.10 o 
 -19   5  21       26.16       31.79     23.36 o 
 -17   5  21      241.98      241.42     63.70 o 
 -15   5  21      169.97      168.76     62.49 o 
 -13   5  21      966.58     1160.18    166.06 o 
 -11   5  21      236.10      336.13     40.89 o 
  -9   5  21      236.43      244.33     36.77 o 
  -7   5  21      219.93      228.93     31.76 o 
  -5   5  21       23.57       33.23     31.70 o 
  -3   5  21       34.30       32.89     22.17 o 
  -1   5  21      489.67      484.79     40.15 o 
   1   5  21      240.26      202.69     29.73 o 
   3   5  21        6.17       32.57     25.05 o 
   5   5  21       10.34       14.87     21.02 o 
   7   5  21      258.10      248.43     35.10 o 
   9   5  21        0.75       15.84     24.00 o 
  11   5  21       94.34       70.60     32.41 o 
  13   5  21       33.27       31.94     38.43 o 
 -28   6  21       71.62       80.88     39.16 o 
 -26   6  21      114.37      113.94     29.64 o 
 -24   6  21       19.24       11.80     27.36 o 
 -22   6  21      125.17       91.80     36.56 o 
 -20   6  21       15.68        9.95     28.02 o 
 -18   6  21      423.39      356.88    114.52 o 
 -16   6  21        4.26       41.71     36.22 o 
 -14   6  21        6.14       15.45     29.28 o 
 -12   6  21      221.32      313.36     50.92 o 
 -10   6  21      391.44      469.03     53.16 o 
  -8   6  21      142.37      155.60     32.43 o 
  -6   6  21      171.46      212.12     32.04 o 
  -4   6  21       27.79       12.83     21.48 o 
  -2   6  21      611.39      641.78     43.88 o 
   0   6  21       44.69       36.95     22.60 o 
   2   6  21      170.88      185.54     29.51 o 
   4   6  21      171.11      194.59     33.63 o 
   6   6  21        0.02       -4.72     22.79 o 
   8   6  21        1.74        3.83     24.26 o 
  10   6  21        0.05       34.77     29.52 o 
  12   6  21       21.40       33.00     31.91 o 
  14   6  21       70.55       72.94     67.59 o 
 -27   7  21      128.93      102.36     28.58 o 
 -25   7  21      551.91      377.70    141.26 o 
 -23   7  21       71.66       50.57     45.22 o 
 -21   7  21        1.18        4.90     33.14 o 
 -19   7  21      201.58      144.39     42.94 o 
 -17   7  21     1040.66     1067.49     78.82 o 
 -15   7  21        6.68      -19.45     32.67 o 
 -13   7  21        5.04       -0.02     33.18 o 
 -11   7  21      163.31      171.35     44.86 o 
  -9   7  21      342.09      470.34     58.77 o 
  -7   7  21     1001.11     1009.24     58.18 o 
  -5   7  21      286.36      356.75     43.24 o 
  -3   7  21      525.17      503.97     39.76 o 
  -1   7  21      435.73      486.89     42.63 o 
   1   7  21      451.84      490.61     41.92 o 
   3   7  21       38.20       64.03     26.72 o 
   5   7  21      291.93      360.50     40.16 o 
   7   7  21       27.67       40.52     25.48 o 
   9   7  21      291.76      355.49     51.19 o 
  11   7  21        2.54       35.44     32.36 o 
 -26   8  21        0.91        8.75     41.33 o 
 -24   8  21      187.73      196.94     70.51 o 
 -22   8  21       14.52       32.96     38.89 o 
 -20   8  21     1073.03     1164.92    213.23 o 
 -18   8  21      840.35      908.88    181.87 o 
 -16   8  21      113.19      142.19     53.00 o 
 -14   8  21      171.42      163.35     52.52 o 
 -12   8  21      188.27      213.12     51.75 o 
 -10   8  21      333.85      451.32     62.75 o 
  -8   8  21       59.45       65.08     36.82 o 
  -6   8  21      890.66      890.43     99.16 o 
  -4   8  21      510.98      624.84     50.01 o 
  -2   8  21      563.40      562.94     59.59 o 
   0   8  21        0.04      -11.88     23.13 o 
   2   8  21      348.92      422.47     40.82 o 
   4   8  21      692.49      703.61     49.49 o 
   6   8  21        0.02       10.60     31.08 o 
   8   8  21        0.38       13.61     33.24 o 
  10   8  21      113.45      146.15     52.09 o 
 -25   9  21       11.27       51.06     50.09 o 
 -23   9  21      116.58       60.14     48.38 o 
 -21   9  21       39.58       59.53     42.44 o 
 -19   9  21      138.20      149.94     52.90 o 
 -17   9  21        0.73      -11.24     39.84 o 
 -15   9  21       50.18       86.53     49.84 o 
 -13   9  21      446.02      432.45     69.15 o 
 -11   9  21       31.67       79.16     44.00 o 
  -9   9  21      366.09      361.01     56.98 o 
  -7   9  21       40.11       40.27     35.04 o 
  -5   9  21      114.97       76.58     36.82 o 
  -3   9  21        0.07       26.75     25.81 o 
  -1   9  21       64.88       69.26     27.81 o 
   1   9  21      266.64      297.69     36.97 o 
   3   9  21       67.52       19.92     26.26 o 
   5   9  21      124.38      119.51     37.10 o 
   7   9  21        3.74       15.32     33.03 o 
   9   9  21      109.75      206.63     45.42 o 
 -22  10  21        7.17       83.52     45.56 o 
 -20  10  21        1.37      -11.62     37.23 o 
 -18  10  21       65.33       77.54     69.29 o 
 -16  10  21       36.60        9.91     44.16 o 
 -14  10  21        1.09      -24.25     40.36 o 
 -12  10  21        8.10      -18.51     55.44 o 
 -10  10  21      165.40      194.66     53.13 o 
  -8  10  21       13.80      -18.38     32.53 o 
  -6  10  21       22.80       54.72     35.31 o 
  -4  10  21        3.17       21.98     37.65 o 
  -2  10  21      220.77      217.66     48.21 o 
   0  10  21      127.41      101.13     30.19 o 
   2  10  21       33.37       48.26     33.77 o 
   4  10  21       34.00       33.49     32.79 o 
   6  10  21       49.28       71.55     35.40 o 
 -19  11  21       87.39      139.35     52.52 o 
 -17  11  21       64.67      111.69     50.53 o 
 -15  11  21        8.20        4.15     37.56 o 
 -13  11  21      147.81      133.50     51.05 o 
 -11  11  21        0.89       18.77     41.41 o 
  -9  11  21      260.56      318.58     96.77 o 
  -7  11  21       15.47       27.65     36.22 o 
  -5  11  21        1.65        3.57     34.77 o 
  -3  11  21        1.77       -8.32     35.10 o 
  -1  11  21        2.84       47.37     38.35 o 
   1  11  21       85.32      108.09     35.43 o 
   3  11  21        8.82       30.99     39.47 o 
   5  11  21        0.72       22.72     32.51 o 
 -16  12  21        8.53       -5.51     43.23 o 
 -14  12  21       49.40       89.65     61.03 o 
 -12  12  21        7.26        7.22     42.80 o 
 -10  12  21      301.75      396.04     65.13 o 
  -8  12  21        4.89       27.43     42.29 o 
  -6  12  21      179.92      151.77     49.88 o 
  -4  12  21      132.59       59.13     41.71 o 
  -2  12  21      167.98      169.71     68.57 o 
   0  12  21        0.87       47.66     57.87 o 
 -30   0  22        8.95        0.00     63.70 o 
 -28   0  22      184.11      321.43     83.15 o 
 -26   0  22      563.37      726.01     99.20 o 
 -24   0  22       27.82       18.96     45.22 o 
 -22   0  22        7.88       27.23     39.87 o 
 -20   0  22       60.93       86.38     46.44 o 
 -18   0  22     1921.59     1633.95     95.80 o 
 -16   0  22     1629.52     1400.33     76.64 o 
 -14   0  22     3175.75     2762.14    104.21 o 
 -12   0  22     1956.91     1856.65     76.23 o 
 -10   0  22        7.33      -22.78     22.78 o 
  -8   0  22      237.03      123.69     39.63 o 
  -6   0  22      357.98      335.70     42.26 o 
  -4   0  22        1.93       -3.43     27.85 o 
  -2   0  22       14.05        6.64     30.26 o 
   0   0  22       84.11      139.32     45.88 o 
   2   0  22      198.61      279.66     50.43 o 
   4   0  22     1543.60     1697.87    103.48 o 
   6   0  22     1071.23     1347.32     92.30 o 
   8   0  22        6.10       38.05     39.38 o 
  10   0  22      148.95      204.99     53.45 o 
  12   0  22      234.48      256.11     55.15 o 
  14   0  22      321.10      306.07     60.51 o 
 -31   1  22        0.30      -40.37     40.37 o 
 -29   1  22       12.58       63.96     41.45 o 
 -27   1  22       24.80      -21.21     35.51 o 
 -25   1  22        5.50       16.03     35.24 o 
 -23   1  22       25.97        1.96     30.05 o 
 -21   1  22       11.70        3.05     23.86 o 
 -19   1  22      167.51      179.54     26.12 o 
 -17   1  22      394.37      376.98     31.64 o 
 -15   1  22     1806.70     1849.90     65.44 o 
 -13   1  22      817.25      933.90     42.78 o 
 -11   1  22     1053.68      992.59     54.82 o 
  -9   1  22       20.24       46.26     20.49 o 
  -7   1  22     1208.23     1102.97     52.99 o 
  -5   1  22      145.06      220.08     29.27 o 
  -3   1  22       97.66      107.85     26.89 o 
  -1   1  22      995.00     1101.15     67.80 o 
   1   1  22       62.08       72.06     27.04 o 
   3   1  22      105.38      163.58     34.52 o 
   5   1  22        9.31       22.02     24.14 o 
   7   1  22       41.02       52.27     28.97 o 
   9   1  22       11.27       37.39     27.72 o 
  11   1  22       35.78       39.09     29.33 o 
  13   1  22       83.30      101.07     31.16 o 
  15   1  22      106.59       73.26     33.99 o 
 -30   2  22       49.70       91.85     46.97 o 
 -28   2  22        5.62       -0.88     41.94 o 
 -26   2  22       36.42       48.98     41.54 o 
 -24   2  22       14.66       18.27     27.16 o 
 -22   2  22      125.68      126.90     32.84 o 
 -20   2  22      137.96      134.05     28.56 o 
 -18   2  22      233.68      240.43     39.03 o 
 -16   2  22     1406.11     1242.64     49.41 o 
 -14   2  22      731.01      589.99     72.36 o 
 -12   2  22     1024.96     1065.50     86.21 o 
 -10   2  22     1698.49     1788.69     66.47 o 
  -8   2  22     1920.24     1912.29     94.73 o 
  -6   2  22      444.22      495.13     39.35 o 
  -4   2  22      670.92      698.28     45.80 o 
  -2   2  22     1560.77     1583.16     62.70 o 
   0   2  22       76.55      109.40     26.72 o 
   2   2  22       50.79       33.25     22.92 o 
   4   2  22       25.34       60.64     25.69 o 
   6   2  22      615.47      640.94     80.58 o 
   8   2  22        1.76        4.64     24.79 o 
  10   2  22        4.54       11.28     26.45 o 
  12   2  22       16.51       -6.80     26.17 o 
  14   2  22       38.75       25.63     27.35 o 
 -31   3  22       49.11       71.48     64.67 o 
 -29   3  22        0.22      -38.65     38.65 o 
 -27   3  22        6.44       -1.10     40.17 o 
 -25   3  22        2.71        5.88     26.68 o 
 -23   3  22        5.43       24.57     25.57 o 
 -21   3  22       37.30       19.08     25.52 o 
 -19   3  22      237.51      217.87     92.15 o 
 -17   3  22        9.77        1.28     20.59 o 
 -15   3  22      273.54      285.52     33.85 o 
 -13   3  22      159.89      228.72     37.20 o 
 -11   3  22      216.13      219.98     35.11 o 
  -9   3  22        9.16       12.40     21.89 o 
  -7   3  22     3139.89     3420.82    104.24 o 
  -5   3  22       12.43       32.21     21.79 o 
  -3   3  22       38.60       75.24     24.43 o 
  -1   3  22       22.11       31.31     23.12 o 
   1   3  22      412.16      456.30     64.38 o 
   3   3  22      519.15      579.78     54.13 o 
   5   3  22       25.67       22.87     22.74 o 
   7   3  22        1.41      -17.42     22.08 o 
   9   3  22       11.89       14.74     27.99 o 
  11   3  22       83.59       99.26     31.23 o 
  13   3  22       78.23       54.33     29.69 o 
  15   3  22       10.84       56.38     51.79 o 
 -30   4  22        5.77       -7.52     39.95 o 
 -28   4  22       85.66      141.41     50.72 o 
 -26   4  22       64.66       47.82     27.79 o 
 -24   4  22      196.04      166.77     44.36 o 
 -22   4  22       63.98        9.17     38.84 o 
 -20   4  22       52.06       42.29     48.14 o 
 -18   4  22      320.54      379.77    125.95 o 
 -16   4  22      127.25      122.57     34.15 o 
 -14   4  22      416.97      394.54     52.52 o 
 -12   4  22     1465.56     1322.17    106.59 o 
 -10   4  22      154.25      177.46     34.67 o 
  -8   4  22     4047.82     4302.41    299.34 o 
  -6   4  22      512.12      486.13     39.81 o 
  -4   4  22      850.00      887.66     46.53 o 
  -2   4  22      133.70      180.28     30.64 o 
   0   4  22        0.44        6.69     21.34 o 
   2   4  22       14.21       12.52     22.75 o 
   4   4  22      586.43      547.42     54.08 o 
   6   4  22      272.17      260.23     34.54 o 
   8   4  22      113.29      144.55     31.74 o 
  10   4  22      193.54      222.25     37.01 o 
  12   4  22       51.89      100.95     31.84 o 
  14   4  22      169.13      198.31     44.16 o 
 -29   5  22       70.84      119.96     46.14 o 
 -27   5  22       22.46       32.98     27.46 o 
 -25   5  22       24.68       25.31     25.26 o 
 -23   5  22        8.02      -12.74     17.76 o 
 -21   5  22        0.03        1.29     28.73 o 
 -19   5  22        5.75       21.44     26.49 o 
 -17   5  22      173.95      207.73     63.70 o 
 -15   5  22        0.23       -4.67     26.51 o 
 -13   5  22      639.75      675.12     61.47 o 
 -11   5  22     1083.52     1033.02    113.20 o 
  -9   5  22      323.40      335.95     39.84 o 
  -7   5  22     6732.09     6447.40    194.27 o 
  -5   5  22      136.02      146.35     29.55 o 
  -3   5  22      353.15      337.93     36.38 o 
  -1   5  22        0.27       30.93     23.58 o 
   1   5  22        0.05        7.13     24.56 o 
   3   5  22       49.71       65.08     26.90 o 
   5   5  22       18.38       18.13     23.09 o 
   7   5  22        7.18        7.17     23.82 o 
   9   5  22      151.92      133.84     35.30 o 
  11   5  22       85.25      113.96     37.38 o 
  13   5  22       23.55       40.60     30.96 o 
 -28   6  22      155.32      118.98     32.18 o 
 -26   6  22      263.69      215.73     39.70 o 
 -24   6  22       62.23       64.42     36.53 o 
 -22   6  22        0.70        7.29     38.90 o 
 -20   6  22       21.18       -5.41     27.53 o 
 -18   6  22       51.28       22.75     33.16 o 
 -16   6  22       53.88       85.60     46.44 o 
 -14   6  22      429.10      550.82     60.27 o 
 -12   6  22      510.51      473.76     55.01 o 
 -10   6  22       33.68       63.39     25.21 o 
  -8   6  22     1627.92     1562.53     73.37 o 
  -6   6  22      109.72       99.73     27.65 o 
  -4   6  22      292.70      369.98     44.92 o 
  -2   6  22       31.10       30.40     24.11 o 
   0   6  22       43.90       52.16     25.61 o 
   2   6  22        0.59        0.18     19.79 o 
   4   6  22       44.71       58.98     25.24 o 
   6   6  22      125.32      164.70     32.23 o 
   8   6  22      169.80      199.18     34.92 o 
  10   6  22       44.95       95.04     34.78 o 
  12   6  22        6.58       42.33     33.33 o 
 -27   7  22        6.92        6.42     20.95 o 
 -25   7  22       72.16       67.59     50.09 o 
 -23   7  22       86.87       74.40     54.95 o 
 -21   7  22        0.91       -6.08     33.31 o 
 -19   7  22        5.49      -17.41     31.29 o 
 -17   7  22        0.36       28.56     35.58 o 
 -15   7  22      154.18      176.47     48.82 o 
 -13   7  22      387.63      384.28     57.53 o 
 -11   7  22      426.03      454.32     57.05 o 
  -9   7  22       64.14       12.64     40.36 o 
  -7   7  22      100.49      126.80     33.37 o 
  -5   7  22      241.33      238.51     32.19 o 
  -3   7  22       41.29       32.04     24.06 o 
  -1   7  22      637.55      685.75     70.26 o 
   1   7  22       89.94      116.33     29.77 o 
   3   7  22        1.68        3.60     24.39 o 
   5   7  22       33.93       34.78     29.84 o 
   7   7  22       15.19        5.33     25.69 o 
   9   7  22        3.56       17.71     39.26 o 
  11   7  22        7.64        7.83     30.44 o 
 -26   8  22        8.32       14.59     50.09 o 
 -24   8  22       25.66       45.22     55.92 o 
 -22   8  22        3.44      -20.34     33.79 o 
 -20   8  22        0.43      -17.05     38.18 o 
 -18   8  22        2.08       15.65     37.02 o 
 -16   8  22       33.30       60.15     44.13 o 
 -14   8  22      878.75      902.03     85.41 o 
 -12   8  22      219.49      283.29     55.53 o 
 -10   8  22      144.70      230.62     50.40 o 
  -8   8  22       16.72       48.86     54.71 o 
  -6   8  22        4.31        8.85     24.85 o 
  -4   8  22       13.00       -5.31     22.56 o 
  -2   8  22        2.70        7.20     23.08 o 
   0   8  22      104.02      143.30     31.61 o 
   2   8  22       43.84       52.28     26.01 o 
   4   8  22       91.96      105.24     29.73 o 
   6   8  22      115.66      205.31     43.89 o 
   8   8  22       18.14       75.80     38.46 o 
  10   8  22      150.89      237.16     50.38 o 
 -23   9  22        0.02      -30.14     36.07 o 
 -21   9  22        4.01       15.18     40.07 o 
 -19   9  22       72.89      101.74     49.74 o 
 -17   9  22        9.28       13.41     42.46 o 
 -15   9  22       52.08       33.86     44.35 o 
 -13   9  22        0.65      118.77    133.00 o 
 -11   9  22      101.85      114.70     46.68 o 
  -9   9  22      251.08      222.58     50.72 o 
  -7   9  22      209.82      165.85     44.00 o 
  -5   9  22      481.95      241.19     72.46 o 
  -3   9  22      327.08      312.50     87.61 o 
  -1   9  22      198.06      214.79     33.81 o 
   1   9  22       32.89       22.47     25.49 o 
   3   9  22      135.11      156.56     33.21 o 
   5   9  22       44.79      124.87     38.86 o 
   7   9  22      122.83      186.82     46.34 o 
 -22  10  22       41.56       86.46     50.59 o 
 -20  10  22       17.06        5.87     43.76 o 
 -18  10  22      200.54      297.79     64.12 o 
 -16  10  22        0.18       -7.87     40.30 o 
 -14  10  22      227.80      291.25     60.99 o 
 -12  10  22      253.51      324.03     63.97 o 
 -10  10  22      300.97      309.30     58.61 o 
  -8  10  22      257.29      244.42     54.02 o 
  -6  10  22       12.65       35.57     32.80 o 
  -4  10  22      665.41      560.19     85.10 o 
  -2  10  22        3.44       12.07     33.76 o 
   0  10  22       37.23       38.04     29.17 o 
   2  10  22      192.75      271.10     46.92 o 
   4  10  22        9.62        5.53     32.39 o 
   6  10  22      383.11      561.33     60.71 o 
 -19  11  22       23.65       59.24     45.87 o 
 -17  11  22        1.94      -15.28     37.16 o 
 -15  11  22       99.24      130.10     55.46 o 
 -13  11  22      158.14      241.20     96.28 o 
 -11  11  22       88.95      110.81     50.35 o 
  -9  11  22       36.19      160.37    130.08 o 
  -7  11  22       28.55       59.36     37.93 o 
  -5  11  22      302.41      236.69     47.62 o 
  -3  11  22        6.20       19.18     47.66 o 
  -1  11  22       42.76       40.99     36.62 o 
   1  11  22       12.64       47.68     34.66 o 
   3  11  22       67.21       80.53     36.54 o 
 -14  12  22        0.17      -30.47     45.01 o 
 -12  12  22        3.92      -39.94     44.35 o 
 -10  12  22       66.72       77.30     48.48 o 
  -8  12  22        1.22       47.98     42.16 o 
  -6  12  22       13.60       42.96     40.78 o 
  -4  12  22       57.93       68.49     47.66 o 
  -2  12  22      104.54      124.00     57.87 o 
 -31   1  23        5.37       57.57     46.06 o 
 -29   1  23      175.59      226.38     53.86 o 
 -27   1  23        9.10      -21.84     35.63 o 
 -25   1  23       24.40      -17.21     31.93 o 
 -23   1  23      119.16      184.11     44.10 o 
 -21   1  23      270.67      309.35     38.41 o 
 -19   1  23      119.03       75.41     22.81 o 
 -17   1  23       21.48       24.74     18.52 o 
 -15   1  23      346.48      312.79     30.84 o 
 -13   1  23       64.09       69.52     25.69 o 
 -11   1  23      284.03      364.56     33.75 o 
  -9   1  23      971.85      923.00     45.93 o 
  -7   1  23      195.25      228.91     34.25 o 
  -5   1  23      655.13      664.98     42.97 o 
  -3   1  23      293.13      310.78     34.57 o 
  -1   1  23      107.18      145.14     31.94 o 
   1   1  23      431.22      592.48     49.44 o 
   3   1  23       21.87       39.61     28.04 o 
   5   1  23      128.69      133.49     33.33 o 
   7   1  23       18.05       13.66     26.03 o 
   9   1  23      180.73      205.41     35.94 o 
  11   1  23      184.16      204.26     37.17 o 
  13   1  23      124.23      133.68     33.77 o 
 -30   2  23        1.44       32.32     41.36 o 
 -28   2  23        0.46      -13.24     37.97 o 
 -26   2  23       57.36      102.63     43.37 o 
 -24   2  23       96.19      147.89     38.15 o 
 -22   2  23        0.72        2.43     25.74 o 
 -20   2  23      425.95      441.67     72.70 o 
 -18   2  23        7.52       12.22     19.96 o 
 -16   2  23      278.26      209.58     63.46 o 
 -14   2  23      597.09      488.97     51.41 o 
 -12   2  23      472.78      506.58     81.46 o 
 -10   2  23     1889.80     1947.46     86.47 o 
  -8   2  23       18.59       63.84     23.07 o 
  -6   2  23      367.67      411.97     38.54 o 
  -4   2  23        7.71        1.14     20.27 o 
  -2   2  23     2367.57     2520.81     98.12 o 
   0   2  23     1404.86     1653.66     77.32 o 
   2   2  23        1.88        4.30     23.12 o 
   4   2  23       62.02       40.74     26.87 o 
   6   2  23       93.82      153.00     31.81 o 
   8   2  23      261.23      326.70     42.13 o 
  10   2  23       11.07       46.65     28.78 o 
  12   2  23       13.33        4.19     27.18 o 
  14   2  23       21.91       32.95     28.33 o 
 -29   3  23      270.49      239.09     57.25 o 
 -27   3  23       72.02       87.16     80.72 o 
 -25   3  23       12.43        4.86     26.79 o 
 -23   3  23      173.66      182.83     33.38 o 
 -21   3  23       64.35       23.38     25.01 o 
 -19   3  23       57.06       53.99     30.88 o 
 -17   3  23      180.56      123.45     42.79 o 
 -15   3  23      100.52      128.95     32.67 o 
 -13   3  23      204.43      249.53     84.37 o 
 -11   3  23      216.39      323.20     51.05 o 
  -9   3  23        0.12       29.56     23.64 o 
  -7   3  23      468.00      502.39     40.51 o 
  -5   3  23      119.28      118.50     27.07 o 
  -3   3  23       37.11       35.19     24.36 o 
  -1   3  23        3.42       36.91     24.55 o 
   1   3  23      118.19      154.46     29.16 o 
   3   3  23      177.48      197.62     37.69 o 
   5   3  23      346.85      302.74     47.86 o 
   7   3  23        6.78       35.29     26.33 o 
   9   3  23      560.14      647.38     62.56 o 
  11   3  23      159.39      200.86     35.79 o 
  13   3  23       52.55      122.03     35.37 o 
 -30   4  23       11.90      -32.58     52.52 o 
 -28   4  23       44.42      100.22     46.46 o 
 -26   4  23       18.70       19.53     26.27 o 
 -24   4  23      117.56      103.62     50.56 o 
 -22   4  23       77.19       49.76     27.32 o 
 -20   4  23      102.88       31.61     37.44 o 
 -18   4  23      254.69      263.61     97.50 o 
 -16   4  23       66.57       34.01     27.35 o 
 -14   4  23       24.13       15.07     35.01 o 
 -12   4  23       15.63        5.21     23.41 o 
 -10   4  23        1.99       34.39     26.24 o 
  -8   4  23      441.90      484.35     42.23 o 
  -6   4  23     1275.50     1267.33     57.76 o 
  -4   4  23       51.13       82.51     25.25 o 
  -2   4  23     3461.78     3665.76    133.49 o 
   0   4  23       84.10      110.97     33.40 o 
   2   4  23      312.80      268.55     41.51 o 
   4   4  23       58.66       37.18     24.80 o 
   6   4  23       99.67       92.95     28.68 o 
   8   4  23      139.34      199.25     35.79 o 
  10   4  23        0.52      -14.49     26.46 o 
  12   4  23      116.37      228.65     38.21 o 
 -29   5  23       48.58       56.00     40.14 o 
 -27   5  23        8.64       28.80     25.60 o 
 -25   5  23       17.29       21.27     26.07 o 
 -23   5  23        0.66       -8.07     19.62 o 
 -21   5  23        2.94      -26.26     33.55 o 
 -19   5  23       88.05       37.75     39.63 o 
 -17   5  23       65.83       64.77     54.71 o 
 -15   5  23       10.57      -14.86     26.11 o 
 -13   5  23       27.43       35.35     28.33 o 
 -11   5  23      166.12      169.89     33.11 o 
  -9   5  23      201.20      238.49     37.28 o 
  -7   5  23      216.93      284.35     33.68 o 
  -5   5  23       14.16       11.89     25.32 o 
  -3   5  23      286.24      296.05     34.30 o 
  -1   5  23        3.05        9.18     22.24 o 
   1   5  23      125.96       85.34     26.71 o 
   3   5  23       86.35       63.74     29.68 o 
   5   5  23      101.02       90.53     28.42 o 
   7   5  23       25.29       60.32     25.41 o 
   9   5  23        0.06       35.73     28.70 o 
  11   5  23       35.55       16.40     35.45 o 
 -28   6  23       72.80       33.22     26.56 o 
 -26   6  23        0.77       27.70     25.18 o 
 -24   6  23       23.60      -12.16     34.53 o 
 -22   6  23       25.59       -5.84     41.82 o 
 -20   6  23       46.60       46.26     35.23 o 
 -18   6  23        1.84       14.49     34.12 o 
 -16   6  23      478.36      484.05     58.97 o 
 -14   6  23        0.12        4.71     28.51 o 
 -12   6  23      219.27      213.81     43.18 o 
 -10   6  23      506.41      579.44     51.60 o 
  -8   6  23     2354.58     2332.02    114.77 o 
  -6   6  23      445.99      406.38     39.34 o 
  -4   6  23       18.84       26.21     24.70 o 
  -2   6  23      280.84      319.24     37.52 o 
   0   6  23       18.35       37.64     25.94 o 
   2   6  23       81.84       76.77     26.84 o 
   4   6  23       78.78       68.04     28.42 o 
   6   6  23       62.24       68.96     27.02 o 
   8   6  23      228.42      282.73     65.42 o 
  10   6  23       96.95      125.39     35.84 o 
 -27   7  23       21.51       -4.38     19.57 o 
 -25   7  23        0.19      -13.62     44.25 o 
 -23   7  23      375.56      218.82     69.05 o 
 -21   7  23      242.82      321.95    116.22 o 
 -19   7  23        1.42       -3.97     33.68 o 
 -17   7  23       11.71      -33.24     35.86 o 
 -15   7  23       44.50       83.08     71.00 o 
 -13   7  23     1251.70     1225.89    106.01 o 
 -11   7  23        0.48       34.87     33.37 o 
  -9   7  23        3.84      -30.26     32.38 o 
  -7   7  23      498.64      550.25    102.87 o 
  -5   7  23        0.77       25.12     23.85 o 
  -3   7  23      150.20      125.96     30.92 o 
  -1   7  23        1.50       -0.62     22.83 o 
   1   7  23      312.85      410.35     42.20 o 
   3   7  23        0.39       13.08     23.44 o 
   5   7  23       17.80       12.05     28.54 o 
   7   7  23        0.40        2.94     23.58 o 
   9   7  23      285.43      337.04     50.19 o 
 -24   8  23      114.35      127.89     64.19 o 
 -22   8  23      143.55       92.64     43.76 o 
 -20   8  23      348.94      333.77     88.75 o 
 -18   8  23        0.76        0.77     38.75 o 
 -16   8  23       21.36      -35.84     35.84 o 
 -14   8  23      725.00      818.30     82.85 o 
 -12   8  23      979.04      984.85     81.31 o 
 -10   8  23     1024.78      922.39     75.12 o 
  -8   8  23       45.68       10.79     30.25 o 
  -6   8  23        3.58        2.64     26.94 o 
  -4   8  23      347.13      266.42     65.69 o 
  -2   8  23      101.41       90.49     28.49 o 
   0   8  23      852.42      815.22     75.73 o 
   2   8  23       63.05      121.72     31.42 o 
   4   8  23       61.74       70.65     29.96 o 
   6   8  23      232.27      346.45     68.31 o 
   8   8  23      321.37      474.00     58.52 o 
 -23   9  23      118.65      127.44     50.68 o 
 -21   9  23      165.17      183.26     54.64 o 
 -19   9  23       32.66       -1.23     51.79 o 
 -17   9  23      181.18      191.35     55.28 o 
 -15   9  23       10.04        8.21     40.91 o 
 -13   9  23      374.33      487.13     70.98 o 
 -11   9  23      204.65      342.89     62.24 o 
  -9   9  23       67.14      100.50     37.30 o 
  -7   9  23       86.45       85.87     38.65 o 
  -5   9  23        0.10      -19.45     44.25 o 
  -3   9  23       25.69       18.69     29.02 o 
  -1   9  23       45.04       21.05     27.68 o 
   1   9  23      291.32      330.36     65.12 o 
   3   9  23        0.11        7.24     26.08 o 
   5   9  23       23.21       41.31     33.84 o 
   7   9  23        2.89       -4.08     40.16 o 
 -20  10  23       61.77      127.92     49.33 o 
 -18  10  23       49.49       60.63     44.60 o 
 -16  10  23        9.23      -27.39     37.95 o 
 -14  10  23        0.76      -25.91     34.80 o 
 -12  10  23       10.25       28.68     41.22 o 
 -10  10  23        0.04      -24.36     36.93 o 
  -8  10  23       69.70       78.63     38.33 o 
  -6  10  23        7.42        5.30     33.58 o 
  -4  10  23        1.80       19.40     36.60 o 
  -2  10  23       72.53       59.26     38.44 o 
   0  10  23        8.12       34.50     28.65 o 
   2  10  23        2.12       14.30     35.05 o 
   4  10  23        5.67       31.43     32.17 o 
 -17  11  23       39.65       -2.39     41.38 o 
 -15  11  23        0.99       18.25     43.47 o 
 -13  11  23       14.69       68.24     45.56 o 
 -11  11  23        0.46      -31.91     38.13 o 
  -9  11  23      192.99      264.72     57.25 o 
  -7  11  23       38.69       -4.79     38.97 o 
  -5  11  23      154.89       79.66     44.49 o 
  -3  11  23       11.55      -21.63     35.36 o 
  -1  11  23       29.60       -4.11     34.25 o 
   1  11  23      100.72      147.65     42.16 o 
 -12  12  23        0.26        2.77     41.88 o 
 -10  12  23      130.66      237.92     66.86 o 
  -8  12  23        5.05       40.09     37.13 o 
  -6  12  23       15.91       52.68     42.63 o 
 -30   0  24      116.64      251.89     90.45 o 
 -28   0  24      143.39      146.86     69.54 o 
 -26   0  24      120.62      178.46     65.65 o 
 -24   0  24        0.02        8.27     49.11 o 
 -22   0  24       42.40       34.53     44.74 o 
 -20   0  24        3.68        7.14     31.08 o 
 -18   0  24       17.57        7.29     26.95 o 
 -16   0  24      595.40      554.41     74.40 o 
 -14   0  24     1107.88      834.94     89.47 o 
 -12   0  24     1066.76      972.77     68.06 o 
 -10   0  24        0.53      -11.85     26.97 o 
  -8   0  24       50.91       18.53     24.53 o 
  -6   0  24        4.68       -8.34     25.33 o 
  -4   0  24      772.13      825.70     92.39 o 
  -2   0  24      254.69      340.48     52.37 o 
   0   0  24      221.45      311.76     55.99 o 
   2   0  24      234.42      310.27     59.44 o 
   4   0  24      574.03      651.70     76.19 o 
   6   0  24      453.84      481.83     67.51 o 
   8   0  24        6.63      -13.28     39.14 o 
  10   0  24        7.16       -3.57     39.69 o 
  12   0  24       29.87       18.81     46.13 o 
 -29   1  24      151.57      243.06     74.89 o 
 -27   1  24       15.85        2.91     41.13 o 
 -25   1  24       39.43       -6.79     33.58 o 
 -23   1  24        2.49        7.84     32.23 o 
 -21   1  24        0.15      -15.68     23.25 o 
 -19   1  24      358.36      419.72     58.89 o 
 -17   1  24      262.48      310.41     38.38 o 
 -15   1  24      319.25      357.94     39.80 o 
 -13   1  24      106.81       91.09     29.01 o 
 -11   1  24     1092.08     1114.36     51.34 o 
  -9   1  24      118.61      175.48     28.55 o 
  -7   1  24      106.07       94.08     24.24 o 
  -5   1  24     1797.63     1953.46     73.91 o 
  -3   1  24        9.72       41.82     24.33 o 
  -1   1  24       13.31       13.17     25.25 o 
   1   1  24       56.58       64.36     28.89 o 
   3   1  24     1557.27     1981.90     80.74 o 
   5   1  24       95.18      161.94     34.75 o 
   7   1  24        2.81       -4.91     27.06 o 
   9   1  24        2.72       33.90     29.11 o 
  11   1  24        0.33      -10.58     31.23 o 
  13   1  24       15.51       36.87     28.94 o 
 -30   2  24       91.51      164.19     51.73 o 
 -28   2  24       19.82       16.78     41.95 o 
 -26   2  24      104.72      143.58     46.60 o 
 -24   2  24       45.36      151.75     37.04 o 
 -22   2  24       77.02       88.10     30.63 o 
 -20   2  24       35.27       77.02     40.73 o 
 -18   2  24      798.38     1089.26    116.71 o 
 -16   2  24      187.73      117.36     54.22 o 
 -14   2  24      161.37      188.76     35.64 o 
 -12   2  24      244.91      243.50     37.15 o 
 -10   2  24       79.95       81.89     25.36 o 
  -8   2  24       23.72       32.33     21.52 o 
  -6   2  24      207.80      247.62     32.75 o 
  -4   2  24       39.91       40.30     24.44 o 
  -2   2  24        0.03       21.22     26.63 o 
   0   2  24      158.87      227.38     34.24 o 
   2   2  24      533.86      577.51     82.75 o 
   4   2  24      286.61      320.94     41.27 o 
   6   2  24       45.02       63.62     30.80 o 
   8   2  24        0.00       17.43     26.86 o 
  10   2  24        0.84      -25.75     25.85 o 
  12   2  24       45.52       48.98     31.01 o 
 -29   3  24        0.06      -30.84     40.64 o 
 -27   3  24       62.59      157.38     49.63 o 
 -25   3  24        0.67       -8.55     25.17 o 
 -23   3  24       33.36       55.55     28.62 o 
 -21   3  24      179.01      178.76     39.36 o 
 -19   3  24       28.07        2.43     35.98 o 
 -17   3  24       38.36      -22.00     22.00 o 
 -15   3  24       51.88       64.57     32.58 o 
 -13   3  24        3.42        5.64     26.43 o 
 -11   3  24      163.59      163.59     32.96 o 
  -9   3  24       88.16      132.70     28.83 o 
  -7   3  24      697.22      764.58     49.81 o 
  -5   3  24      297.15      349.82     38.89 o 
  -3   3  24      953.93      970.98     61.45 o 
  -1   3  24        7.67        6.96     29.38 o 
   1   3  24      636.17      466.99     98.42 o 
   3   3  24       49.66       43.86     24.66 o 
   5   3  24       45.73       67.08     31.65 o 
   7   3  24        2.03       -5.92     24.71 o 
   9   3  24        5.15       39.36     29.33 o 
  11   3  24      154.49      238.08     39.08 o 
 -28   4  24       37.46       34.94     39.02 o 
 -26   4  24        1.24       18.18     24.99 o 
 -24   4  24       15.39       26.44     24.67 o 
 -22   4  24       58.07       59.36     28.66 o 
 -20   4  24      291.41      119.62     45.22 o 
 -18   4  24      375.78      272.31     60.78 o 
 -16   4  24      260.02      237.50     57.38 o 
 -14   4  24       11.34      -20.42     36.47 o 
 -12   4  24     2264.32     2071.67     86.82 o 
 -10   4  24        0.08       13.68     25.33 o 
  -8   4  24      227.11      233.02     33.37 o 
  -6   4  24     1388.41     1439.32     62.58 o 
  -4   4  24      446.14      386.34     37.88 o 
  -2   4  24      412.48      389.50     59.80 o 
   0   4  24      325.98      353.98     65.35 o 
   2   4  24        3.98       25.09     26.51 o 
   4   4  24       57.23       60.79     26.11 o 
   6   4  24      198.60      237.03     54.40 o 
   8   4  24        0.08       28.68     27.77 o 
  10   4  24       14.59       33.20     29.35 o 
  12   4  24        0.04       23.01     37.59 o 
 -27   5  24       45.29       55.82     27.41 o 
 -25   5  24       16.44       34.55     28.69 o 
 -23   5  24        0.27       21.33     50.09 o 
 -21   5  24        0.40      -27.23     38.42 o 
 -19   5  24      455.14      413.23    161.69 o 
 -17   5  24        0.19       20.29     28.35 o 
 -15   5  24      103.29       77.16     32.32 o 
 -13   5  24      240.04      231.47     63.70 o 
 -11   5  24      433.28      419.11     60.50 o 
  -9   5  24       48.45       47.85     28.95 o 
  -7   5  24     1784.78     1582.22     93.77 o 
  -5   5  24      702.70      666.19     56.79 o 
  -3   5  24       64.31       96.15     26.82 o 
  -1   5  24       59.61       52.01     25.48 o 
   1   5  24       76.62       60.36     25.07 o 
   3   5  24      541.60      586.00     73.81 o 
   5   5  24      440.98      441.91     61.66 o 
   7   5  24        1.61        2.91     26.06 o 
   9   5  24        1.70      -11.92     27.42 o 
  11   5  24       74.33       97.92     39.77 o 
 -26   6  24        3.61       -3.60     19.83 o 
 -24   6  24        2.86      -12.64     41.33 o 
 -22   6  24       20.70       -7.29     43.28 o 
 -20   6  24       37.73       46.74     35.90 o 
 -18   6  24       50.11       11.14     39.39 o 
 -16   6  24      244.72      321.00     75.37 o 
 -14   6  24       58.02       68.52     34.55 o 
 -12   6  24       47.80       50.28     30.53 o 
 -10   6  24       50.84       78.66     30.42 o 
  -8   6  24      571.84      557.14     51.15 o 
  -6   6  24       21.83       41.19     25.57 o 
  -4   6  24       38.46       33.28     24.41 o 
  -2   6  24       17.25       18.62     24.27 o 
   0   6  24       31.29       38.32     25.71 o 
   2   6  24      109.25      155.47     33.10 o 
   4   6  24        2.22       20.88     28.88 o 
   6   6  24       49.09       19.10     27.92 o 
   8   6  24        0.65       15.45     27.81 o 
  10   6  24       29.95       34.25     34.84 o 
 -25   7  24       67.46        4.38     45.22 o 
 -23   7  24        4.18       17.99     50.57 o 
 -21   7  24        0.36        0.12     34.68 o 
 -19   7  24        0.14      -20.60     33.99 o 
 -17   7  24       89.09      105.84     44.85 o 
 -15   7  24       15.59       23.09     33.65 o 
 -13   7  24      347.62      334.76     53.04 o 
 -11   7  24       42.18       48.18     33.40 o 
  -9   7  24     1406.91     1386.37    127.89 o 
  -7   7  24      111.76      119.64     36.09 o 
  -5   7  24       46.43       36.98     30.48 o 
  -3   7  24       10.89        6.62     25.12 o 
  -1   7  24       64.49       74.09     27.73 o 
   1   7  24        2.65      -22.07     22.07 o 
   3   7  24        8.86       41.97     27.80 o 
   5   7  24      109.08      107.01     31.28 o 
   7   7  24       74.27       74.61     35.70 o 
   9   7  24       28.45       99.79     45.20 o 
 -24   8  24        1.36      -16.05     47.17 o 
 -22   8  24       16.96       -7.70     39.60 o 
 -20   8  24       62.59       53.19     45.48 o 
 -18   8  24       32.49       46.66     44.28 o 
 -16   8  24        0.11      -42.81     53.98 o 
 -14   8  24      205.25      205.66     52.55 o 
 -12   8  24        6.81       48.99     37.99 o 
 -10   8  24       48.03       65.80     36.96 o 
  -8   8  24       17.26      -39.87     46.20 o 
  -6   8  24      641.37      602.71    140.05 o 
  -4   8  24      241.31      132.97     56.57 o 
  -2   8  24       21.68       26.07     24.77 o 
   0   8  24        0.70        8.35     25.48 o 
   2   8  24       14.82       16.31     25.66 o 
   4   8  24      395.97      449.29     54.86 o 
   6   8  24       48.91      103.14     38.81 o 
 -21   9  24        0.39       19.35     45.25 o 
 -19   9  24       73.84       88.62     49.42 o 
 -17   9  24        8.51        5.23     38.77 o 
 -15   9  24      148.69      214.46     88.50 o 
 -13   9  24       17.75       34.39     39.22 o 
 -11   9  24        0.12       -0.40     35.49 o 
  -9   9  24        0.07      -19.08     29.76 o 
  -7   9  24      491.94      324.27     49.85 o 
  -5   9  24        1.78        2.21     38.76 o 
  -3   9  24       16.96       18.76     29.24 o 
  -1   9  24       16.74       22.21     24.48 o 
   1   9  24       43.21       29.83     27.31 o 
   3   9  24      162.73      267.17     38.71 o 
   5   9  24        4.97      -17.59     31.11 o 
 -20  10  24        0.21      -42.82     42.82 o 
 -18  10  24       35.22       58.33     47.13 o 
 -16  10  24      123.95      143.70     53.59 o 
 -14  10  24      112.02      136.75     53.29 o 
 -12  10  24       44.61       47.96     38.85 o 
 -10  10  24      195.00      205.16     50.74 o 
  -8  10  24      142.86      117.73     42.07 o 
  -6  10  24       39.62       43.77     37.20 o 
  -4  10  24       21.27       -0.09     31.62 o 
  -2  10  24       32.66       39.10     31.81 o 
   0  10  24      178.81      133.63     36.04 o 
   2  10  24       71.29      144.42     42.29 o 
 -15  11  24      199.07      272.39     79.26 o 
 -13  11  24       49.84       80.52     44.02 o 
 -11  11  24      102.03      140.00     50.83 o 
  -9  11  24       32.07       48.05     38.14 o 
  -7  11  24       90.60       74.46     36.75 o 
  -5  11  24       38.78       29.04     50.33 o 
  -3  11  24       29.21       -7.94     35.80 o 
  -1  11  24       52.96      117.31     89.47 o 
 -29   1  25        0.92      -18.33     44.86 o 
 -27   1  25       43.16      109.22     48.12 o 
 -25   1  25       12.80       27.27     37.15 o 
 -23   1  25      283.62      352.81     55.11 o 
 -21   1  25        9.54       16.21     24.58 o 
 -19   1  25       60.99       56.59     29.29 o 
 -17   1  25      110.07      142.79     38.13 o 
 -15   1  25        3.68      -16.22     23.19 o 
 -13   1  25      674.84      762.05     52.80 o 
 -11   1  25      235.95      248.99     30.78 o 
  -9   1  25      249.29      291.79     32.89 o 
  -7   1  25       51.99       50.24     24.85 o 
  -5   1  25      345.37      385.77     36.43 o 
  -3   1  25       19.41       14.19     27.88 o 
  -1   1  25      381.28      466.68     43.52 o 
   1   1  25      390.40      514.87     48.21 o 
   3   1  25       36.58       98.73     33.02 o 
   5   1  25      134.93      200.51     40.11 o 
   7   1  25       41.95       71.69     31.80 o 
   9   1  25      163.43      191.72     40.58 o 
  11   1  25       12.35       39.68     32.85 o 
 -30   2  25      122.10      136.64     66.62 o 
 -28   2  25        0.68        0.49     39.70 o 
 -26   2  25       16.95       -2.83     39.19 o 
 -24   2  25      151.12      116.14     34.71 o 
 -22   2  25       28.46       75.59     30.80 o 
 -20   2  25      179.49      125.27     87.29 o 
 -18   2  25       67.62       46.86     35.77 o 
 -16   2  25        4.79       -8.56     30.14 o 
 -14   2  25      826.42      988.89     70.94 o 
 -12   2  25      260.82      246.55     37.19 o 
 -10   2  25      179.09      127.07     32.31 o 
  -8   2  25      356.99      388.90     36.50 o 
  -6   2  25      328.83      340.81     36.71 o 
  -4   2  25      231.85      337.29     48.08 o 
  -2   2  25      681.42      717.46    115.92 o 
   0   2  25     1711.89     2000.40    100.93 o 
   2   2  25      349.25      348.06     41.22 o 
   4   2  25      163.15      143.29     33.52 o 
   6   2  25       22.75       25.20     29.42 o 
   8   2  25       76.80       52.70     29.74 o 
  10   2  25       31.48       52.69     31.28 o 
  12   2  25        7.16      119.30     71.67 o 
 -29   3  25        2.19       11.89     42.23 o 
 -27   3  25       75.41      107.25     46.63 o 
 -25   3  25      189.42      377.54     59.82 o 
 -23   3  25        7.03       31.21     31.75 o 
 -21   3  25      184.61      184.20    109.41 o 
 -19   3  25       22.36        7.24     25.29 o 
 -17   3  25      121.63      109.61     58.35 o 
 -15   3  25       12.90       24.01     25.90 o 
 -13   3  25      356.98      344.69     42.16 o 
 -11   3  25      121.71      161.64     33.97 o 
  -9   3  25       51.22       48.60     25.98 o 
  -7   3  25      406.94      508.90     43.19 o 
  -5   3  25        0.24       -0.90     23.75 o 
  -3   3  25      570.47      532.82     59.38 o 
  -1   3  25       97.92       66.46     27.71 o 
   1   3  25      103.02       91.63     28.37 o 
   3   3  25       35.63       13.93     24.36 o 
   5   3  25      358.21      402.72     53.95 o 
   7   3  25       55.90       75.63     31.70 o 
   9   3  25      145.69      199.10     38.18 o 
  11   3  25       87.63      114.74     34.00 o 
 -28   4  25       67.52       67.91     38.01 o 
 -26   4  25       10.16       10.35     26.26 o 
 -24   4  25       21.06        6.24     25.35 o 
 -22   4  25       88.23       42.11     24.65 o 
 -20   4  25       13.85        9.24     35.50 o 
 -18   4  25       43.19       25.74     28.48 o 
 -16   4  25       38.66       18.52     24.41 o 
 -14   4  25       77.89      100.92     39.37 o 
 -12   4  25      289.08      287.34     40.08 o 
 -10   4  25      684.10      648.72     67.35 o 
  -8   4  25      215.64      228.90     33.35 o 
  -6   4  25      371.94      416.19     39.50 o 
  -4   4  25       80.77       42.20     25.28 o
[truncated: 50,153 more chars]
