# Supplementary material for: Crystal structures of two 2,3-diaryl-2,3-di­hydro-4H-1,3-benzo­thia­zin-4-ones
Source: Acta Crystallogr E Crystallogr Commun. 2018 Feb 20;74(Pt 3):363–6. doi: 10.1107/S2056989018002049 (PMC5947804; doi:10.1107/S2056989018002049)
Supplement: Supplementary file 5 [file e-74-00363-2sup5.mol]

  ACD/Labs01031807532D

 31 34  0  0  0  0  0  0  0  0  1 V2000
   35.8426  -15.8628    0.0000 C   0  0  0  0  0  0  0  0  0  0  0  0
   35.8426  -18.6360    0.0000 C   0  0  0  0  0  0  0  0  0  0  0  0
   33.4407  -14.4762    0.0000 C   0  0  0  0  0  0  0  0  0  0  0  0
   33.4407  -20.0227    0.0000 C   0  0  0  0  0  0  0  0  0  0  0  0
   31.0390  -15.8628    0.0000 C   0  0  0  0  0  0  0  0  0  0  0  0
   31.0390  -18.6360    0.0000 C   0  0  0  0  0  0  0  0  0  0  0  0
   40.6461  -15.8628    0.0000 N   0  0  0  0  0  0  0  0  0  0  0  0
   40.6461  -18.6360    0.0000 C   0  0  0  0  0  0  0  0  0  0  0  0
   38.2442  -14.4762    0.0000 C   0  0  0  0  0  0  0  0  0  0  0  0
   38.2442  -20.0227    0.0000 S   0  0  0  0  0  0  0  0  0  0  0  0
   43.0477  -14.4762    0.0000 C   0  0  0  0  0  0  0  0  0  0  0  0
   43.0477  -11.7030    0.0000 C   0  0  0  0  0  0  0  0  0  0  0  0
   45.4496  -15.8628    0.0000 C   0  0  0  0  0  0  0  0  0  0  0  0
   45.4496  -10.3164    0.0000 C   0  0  0  0  0  0  0  0  0  0  0  0
   47.8512  -14.4762    0.0000 C   0  0  0  0  0  0  0  0  0  0  0  0
   47.8512  -11.7030    0.0000 C   0  0  0  0  0  0  0  0  0  0  0  0
   43.0477  -20.0227    0.0000 C   0  0  0  0  0  0  0  0  0  0  0  0
   45.4494  -18.6361    0.0000 C   0  0  0  0  0  0  0  0  0  0  0  0
   43.0477  -22.7960    0.0000 C   0  0  0  0  0  0  0  0  0  0  0  0
   47.8511  -20.0230    0.0000 C   0  0  0  0  0  0  0  0  0  0  0  0
   45.4493  -24.1826    0.0000 C   0  0  0  0  0  0  0  0  0  0  0  0
   47.8510  -22.7961    0.0000 C   0  0  0  0  0  0  0  0  0  0  0  0
   38.2441  -11.7029    0.0000 O   0  0  0  0  0  0  0  0  0  0  0  0
   50.2529  -10.3164    0.0000 C   0  0  0  0  0  0  0  0  0  0  0  0
   50.2526  -24.1828    0.0000 C   0  0  0  0  0  0  0  0  0  0  0  0
   52.6546   -8.9298    0.0000 F   0  0  0  0  0  0  0  0  0  0  0  0
   51.6395  -12.7181    0.0000 F   0  0  0  0  0  0  0  0  0  0  0  0
   48.8663   -7.9146    0.0000 F   0  0  0  0  0  0  0  0  0  0  0  0
   52.6543  -25.5695    0.0000 F   0  0  0  0  0  0  0  0  0  0  0  0
   48.8659  -26.5845    0.0000 F   0  0  0  0  0  0  0  0  0  0  0  0
   51.6394  -21.7812    0.0000 F   0  0  0  0  0  0  0  0  0  0  0  0
  3  1  2  0  0  0  0
  4  2  2  0  0  0  0
  5  3  1  0  0  0  0
  6  4  1  0  0  0  0
  6  5  2  0  0  0  0
  8  7  1  0  0  0  0
  9  7  1  0  0  0  0
 10  8  1  0  0  0  0
  1  9  1  0  0  0  0
  2 10  1  0  0  0  0
  2  1  1  0  0  0  0
 12 11  1  0  0  0  0
 13 11  2  0  0  0  0
 14 12  2  0  0  0  0
 15 13  1  0  0  0  0
 16 14  1  0  0  0  0
 16 15  2  0  0  0  0
  7 11  1  0  0  0  0
 18 17  1  0  0  0  0
 19 17  2  0  0  0  0
 20 18  2  0  0  0  0
 21 19  1  0  0  0  0
 22 20  1  0  0  0  0
 22 21  2  0  0  0  0
  8 17  1  0  0  0  0
  9 23  2  0  0  0  0
 16 24  1  0  0  0  0
 22 25  1  0  0  0  0
 26 24  1  0  0  0  0
 27 24  1  0  0  0  0
 28 24  1  0  0  0  0
 29 25  1  0  0  0  0
 30 25  1  0  0  0  0
 31 25  1  0  0  0  0
M  END
